# Supplementary material for: Platinum single-atom catalyst coupled with transition metal/metal oxide heterostructure for accelerating alkaline hydrogen evolution reaction
Source: Nat Commun. 2021 Jun 18;12:3783. doi: 10.1038/s41467-021-24079-8 (PMC8213696; doi:10.1038/s41467-021-24079-8)
Supplement: Supplementary file 3 — Source data [file 41467_2021_24079_MOESM3_ESM.xlsx]

## Sheet: Figure 2a
		Ag		Ni-NiO		Ni-NiO-Pt
	10.0001	334	30.0001	1176	30.0001	643
	10.0206	362	30.0206	1164	30.0206	625
	10.041	343	30.041	1165	30.041	628
Figure 2a	10.0615	422	30.0615	1181	30.0615	614
	10.0819	353	30.0819	1203	30.0819	619
	10.1024	319	30.1024	1246	30.1024	621
	10.1229	360	30.1229	1242	30.1229	662
	10.1433	352	30.1433	1179	30.1433	592
	10.1638	322	30.1638	1188	30.1638	572
	10.1842	374	30.1842	1182	30.1842	591
	10.2047	330	30.2047	1250	30.2047	637
	10.2252	370	30.2252	1231	30.2252	626
	10.2456	366	30.2456	1215	30.2456	628
	10.2661	327	30.2661	1186	30.2661	617
	10.2865	343	30.2865	1196	30.2865	605
	10.307	355	30.307	1195	30.307	572
	10.3275	323	30.3275	1170	30.3275	621
	10.3479	351	30.3479	1205	30.3479	576
	10.3684	340	30.3684	1227	30.3684	551
	10.3889	371	30.3889	1274	30.3889	601
	10.4093	361	30.4093	1170	30.4093	597
	10.4298	378	30.4298	1174	30.4298	643
	10.4502	361	30.4502	1169	30.4502	643
	10.4707	338	30.4707	1134	30.4707	615
	10.4912	364	30.4912	1185	30.4912	595
	10.5116	330	30.5116	1208	30.5116	662
	10.5321	388	30.5321	1157	30.5321	598
	10.5525	377	30.5525	1204	30.5525	598
	10.573	333	30.573	1224	30.573	599
	10.5935	371	30.5935	1220	30.5935	600
	10.6139	368	30.6139	1236	30.6139	585
	10.6344	359	30.6344	1176	30.6344	602
	10.6548	380	30.6548	1181	30.6548	596
	10.6753	339	30.6753	1235	30.6753	619
	10.6958	356	30.6958	1265	30.6958	578
	10.7162	378	30.7162	1220	30.7162	642
	10.7367	352	30.7367	1310	30.7367	623
	10.7571	364	30.7571	1347	30.7571	625
	10.7776	331	30.7776	1335	30.7776	606
	10.7981	334	30.7981	1381	30.7981	609
	10.8185	326	30.8185	1375	30.8185	608
	10.839	341	30.839	1296	30.839	597
	10.8594	355	30.8594	1345	30.8594	636
	10.8799	352	30.8799	1255	30.8799	591
	10.9004	378	30.9004	1255	30.9004	631
	10.9208	385	30.9208	1258	30.9208	639
	10.9413	367	30.9413	1236	30.9413	663
	10.9618	343	30.9618	1225	30.9618	683
	10.9822	340	30.9822	1216	30.9822	658
	11.0027	385	31.0027	1210	31.0027	720
	11.0231	387	31.0231	1123	31.0231	661
	11.0436	360	31.0436	1166	31.0436	664
	11.0641	385	31.0641	1192	31.0641	686
	11.0845	368	31.0845	1110	31.0845	626
	11.105	384	31.105	1097	31.105	651
	11.1254	341	31.1254	1130	31.1254	612
	11.1459	394	31.1459	1164	31.1459	602
	11.1664	409	31.1664	1182	31.1664	619
	11.1868	344	31.1868	1170	31.1868	658
	11.2073	356	31.2073	1189	31.2073	595
	11.2277	396	31.2277	1159	31.2277	569
	11.2482	416	31.2482	1220	31.2482	579
	11.2687	404	31.2687	1218	31.2687	592
	11.2891	363	31.2891	1153	31.2891	588
	11.3096	379	31.3096	1167	31.3096	631
	11.33	371	31.33	1162	31.33	618
	11.3505	348	31.3505	1192	31.3505	554
	11.371	378	31.371	1130	31.371	575
	11.3914	417	31.3914	1233	31.3914	656
	11.4119	367	31.4119	1162	31.4119	566
	11.4323	393	31.4323	1154	31.4323	605
	11.4528	402	31.4528	1126	31.4528	606
	11.4733	365	31.4733	1234	31.4733	595
	11.4937	386	31.4937	1162	31.4937	632
	11.5142	374	31.5142	1148	31.5142	555
	11.5346	401	31.5346	1201	31.5346	569
	11.5551	397	31.5551	1173	31.5551	579
	11.5756	391	31.5756	1168	31.5756	597
	11.596	403	31.596	1175	31.596	583
	11.6165	398	31.6165	1184	31.6165	588
	11.637	382	31.637	1187	31.637	643
	11.6574	400	31.6574	1209	31.6574	595
	11.6779	357	31.6779	1186	31.6779	556
	11.6983	408	31.6983	1215	31.6983	560
	11.7188	390	31.7188	1150	31.7188	600
	11.7393	394	31.7393	1189	31.7393	603
	11.7597	375	31.7597	1144	31.7597	574
	11.7802	356	31.7802	1176	31.7802	565
	11.8006	416	31.8006	1127	31.8006	577
	11.8211	410	31.8211	1180	31.8211	581
	11.8416	360	31.8416	1140	31.8416	562
	11.862	395	31.862	1164	31.862	566
	11.8825	389	31.8825	1165	31.8825	579
	11.9029	414	31.9029	1167	31.9029	553
	11.9234	404	31.9234	1194	31.9234	597
	11.9439	401	31.9439	1143	31.9439	589
	11.9643	419	31.9643	1227	31.9643	543
	11.9848	387	31.9848	1163	31.9848	578
	12.0052	399	32.0052	1206	32.0052	584
	12.0257	396	32.0257	1142	32.0257	567
	12.0462	404	32.0462	1158	32.0462	553
	12.0666	407	32.0666	1139	32.0666	574
	12.0871	418	32.0871	1142	32.0871	551
	12.1075	435	32.1075	1198	32.1075	597
	12.128	433	32.128	1182	32.128	516
	12.1485	343	32.1485	1148	32.1485	619
	12.1689	400	32.1689	1163	32.1689	592
	12.1894	420	32.1894	1210	32.1894	622
	12.2098	417	32.2098	1153	32.2098	573
	12.2303	419	32.2303	1156	32.2303	594
	12.2508	396	32.2508	1189	32.2508	590
	12.2712	425	32.2712	1120	32.2712	538
	12.2917	417	32.2917	1150	32.2917	590
	12.3122	404	32.3122	1146	32.3122	535
	12.3326	426	32.3326	1165	32.3326	598
	12.3531	432	32.3531	1139	32.3531	566
	12.3735	412	32.3735	1144	32.3735	556
	12.394	403	32.394	1149	32.394	579
	12.4145	408	32.4145	1149	32.4145	595
	12.4349	432	32.4349	1127	32.4349	528
	12.4554	412	32.4554	1237	32.4554	558
	12.4758	429	32.4758	1146	32.4758	589
	12.4963	425	32.4963	1125	32.4963	542
	12.5168	434	32.5168	1199	32.5168	558
	12.5372	423	32.5372	1212	32.5372	555
	12.5577	465	32.5577	1216	32.5577	580
	12.5781	448	32.5781	1149	32.5781	518
	12.5986	389	32.5986	1199	32.5986	558
	12.6191	438	32.6191	1281	32.6191	557
	12.6395	425	32.6395	1141	32.6395	568
	12.66	439	32.66	1170	32.66	566
	12.6804	395	32.6804	1160	32.6804	544
	12.7009	419	32.7009	1151	32.7009	578
	12.7214	444	32.7214	1213	32.7214	587
	12.7418	457	32.7418	1173	32.7418	555
	12.7623	397	32.7623	1138	32.7623	592
	12.7827	436	32.7827	1182	32.7827	542
	12.8032	405	32.8032	1162	32.8032	526
	12.8237	439	32.8237	1141	32.8237	543
	12.8441	455	32.8441	1168	32.8441	595
	12.8646	455	32.8646	1197	32.8646	516
	12.8851	419	32.8851	1179	32.8851	590
	12.9055	453	32.9055	1135	32.9055	566
	12.926	451	32.926	1151	32.926	572
	12.9464	443	32.9464	1184	32.9464	615
	12.9669	453	32.9669	1187	32.9669	569
	12.9874	438	32.9874	1187	32.9874	583
	13.0078	414	33.0078	1169	33.0078	526
	13.0283	472	33.0283	1226	33.0283	572
	13.0487	399	33.0487	1183	33.0487	550
	13.0692	415	33.0692	1213	33.0692	567
	13.0897	437	33.0897	1253	33.0897	578
	13.1101	430	33.1101	1249	33.1101	534
	13.1306	466	33.1306	1156	33.1306	554
	13.151	461	33.151	1199	33.151	548
	13.1715	430	33.1715	1210	33.1715	516
	13.192	454	33.192	1214	33.192	549
	13.2124	430	33.2124	1188	33.2124	521
	13.2329	431	33.2329	1190	33.2329	569
	13.2533	459	33.2533	1209	33.2533	527
	13.2738	426	33.2738	1258	33.2738	570
	13.2943	494	33.2943	1217	33.2943	531
	13.3147	482	33.3147	1204	33.3147	538
	13.3352	465	33.3352	1193	33.3352	552
	13.3556	443	33.3556	1220	33.3556	556
	13.3761	435	33.3761	1218	33.3761	581
	13.3966	421	33.3966	1185	33.3966	531
	13.417	469	33.417	1207	33.417	566
	13.4375	479	33.4375	1252	33.4375	595
	13.4579	445	33.4579	1152	33.4579	551
	13.4784	501	33.4784	1184	33.4784	585
	13.4989	473	33.4989	1089	33.4989	561
	13.5193	477	33.5193	1181	33.5193	569
	13.5398	477	33.5398	1134	33.5398	575
	13.5603	447	33.5603	1123	33.5603	521
	13.5807	450	33.5807	1186	33.5807	548
	13.6012	489	33.6012	1092	33.6012	563
	13.6216	500	33.6216	1148	33.6216	531
	13.6421	457	33.6421	1152	33.6421	519
	13.6626	446	33.6626	1113	33.6626	545
	13.683	469	33.683	1162	33.683	551
	13.7035	471	33.7035	1129	33.7035	534
	13.7239	521	33.7239	1136	33.7239	549
	13.7444	495	33.7444	1121	33.7444	531
	13.7649	461	33.7649	1182	33.7649	578
	13.7853	485	33.7853	1167	33.7853	553
	13.8058	466	33.8058	1157	33.8058	571
	13.8262	434	33.8262	1176	33.8262	570
	13.8467	451	33.8467	1186	33.8467	532
	13.8672	469	33.8672	1085	33.8672	508
	13.8876	442	33.8876	1139	33.8876	572
	13.9081	487	33.9081	1075	33.9081	507
	13.9285	490	33.9285	1087	33.9285	533
	13.949	497	33.949	1147	33.949	501
	13.9695	510	33.9695	1116	33.9695	558
	13.9899	461	33.9899	1105	33.9899	517
	14.0104	482	34.0104	1117	34.0104	489
	14.0308	478	34.0308	1100	34.0308	528
	14.0513	438	34.0513	1151	34.0513	514
	14.0718	542	34.0718	1146	34.0718	546
	14.0922	524	34.0922	1127	34.0922	548
	14.1127	467	34.1127	1109	34.1127	518
	14.1332	489	34.1332	1100	34.1332	559
	14.1536	450	34.1536	1095	34.1536	524
	14.1741	463	34.1741	1089	34.1741	547
	14.1945	468	34.1945	1061	34.1945	512
	14.215	484	34.215	1128	34.215	546
	14.2355	501	34.2355	1109	34.2355	529
	14.2559	488	34.2559	1126	34.2559	523
	14.2764	464	34.2764	1085	34.2764	533
	14.2968	459	34.2968	1043	34.2968	534
	14.3173	516	34.3173	1122	34.3173	592
	14.3378	530	34.3378	1042	34.3378	527
	14.3582	475	34.3582	1060	34.3582	522
	14.3787	479	34.3787	1092	34.3787	527
	14.3991	478	34.3991	1128	34.3991	541
	14.4196	459	34.4196	1115	34.4196	543
	14.4401	495	34.4401	1112	34.4401	522
	14.4605	504	34.4605	1116	34.4605	523
	14.481	489	34.481	1080	34.481	549
	14.5014	510	34.5014	1149	34.5014	512
	14.5219	454	34.5219	1061	34.5219	492
	14.5424	526	34.5424	1072	34.5424	520
	14.5628	471	34.5628	1062	34.5628	544
	14.5833	494	34.5833	1095	34.5833	517
	14.6037	520	34.6037	1093	34.6037	538
	14.6242	460	34.6242	1083	34.6242	514
	14.6447	511	34.6447	1096	34.6447	507
	14.6651	511	34.6651	1049	34.6651	516
	14.6856	492	34.6856	1078	34.6856	484
	14.706	520	34.706	1078	34.706	523
	14.7265	481	34.7265	1069	34.7265	495
	14.747	513	34.747	1085	34.747	495
	14.7674	507	34.7674	1059	34.7674	496
	14.7879	516	34.7879	1041	34.7879	541
	14.8084	560	34.8084	1035	34.8084	510
	14.8288	518	34.8288	1068	34.8288	506
	14.8493	501	34.8493	1042	34.8493	497
	14.8697	540	34.8697	1069	34.8697	535
	14.8902	499	34.8902	1087	34.8902	545
	14.9107	532	34.9107	984	34.9107	485
	14.9311	569	34.9311	1003	34.9311	470
	14.9516	529	34.9516	1031	34.9516	508
	14.972	507	34.972	1033	34.972	502
	14.9925	513	34.9925	1086	34.9925	503
	15.013	504	35.013	1028	35.013	485
	15.0334	509	35.0334	1044	35.0334	471
	15.0539	545	35.0539	1062	35.0539	534
	15.0743	553	35.0743	1115	35.0743	507
	15.0948	498	35.0948	1082	35.0948	498
	15.1153	527	35.1153	1025	35.1153	476
	15.1357	496	35.1357	1052	35.1357	506
	15.1562	510	35.1562	1093	35.1562	501
	15.1766	500	35.1766	1098	35.1766	509
	15.1971	492	35.1971	1039	35.1971	516
	15.2176	501	35.2176	1119	35.2176	495
	15.238	504	35.238	1009	35.238	541
	15.2585	545	35.2585	1052	35.2585	490
	15.2789	535	35.2789	1028	35.2789	508
	15.2994	522	35.2994	1071	35.2994	473
	15.3199	532	35.3199	1039	35.3199	511
	15.3403	512	35.3403	1019	35.3403	562
	15.3608	542	35.3608	1023	35.3608	495
	15.3812	543	35.3812	1075	35.3812	509
	15.4017	540	35.4017	1033	35.4017	499
	15.4222	526	35.4222	1113	35.4222	499
	15.4426	534	35.4426	1070	35.4426	520
	15.4631	554	35.4631	1015	35.4631	502
	15.4836	529	35.4836	1043	35.4836	465
	15.504	510	35.504	1006	35.504	500
	15.5245	607	35.5245	1068	35.5245	488
	15.5449	541	35.5449	1056	35.5449	509
	15.5654	544	35.5654	1070	35.5654	491
	15.5859	538	35.5859	1029	35.5859	487
	15.6063	561	35.6063	1067	35.6063	507
	15.6268	609	35.6268	1051	35.6268	478
	15.6472	601	35.6472	1016	35.6472	513
	15.6677	551	35.6677	1074	35.6677	463
	15.6882	583	35.6882	1034	35.6882	512
	15.7086	572	35.7086	1083	35.7086	524
	15.7291	589	35.7291	1072	35.7291	473
	15.7495	535	35.7495	1102	35.7495	463
	15.77	551	35.77	1071	35.77	472
	15.7905	615	35.7905	1003	35.7905	492
	15.8109	589	35.8109	1029	35.8109	488
	15.8314	545	35.8314	1037	35.8314	462
	15.8518	636	35.8518	1003	35.8518	470
	15.8723	603	35.8723	1053	35.8723	509
	15.8928	540	35.8928	1033	35.8928	510
	15.9132	600	35.9132	1046	35.9132	480
	15.9337	589	35.9337	1044	35.9337	467
	15.9541	619	35.9541	1020	35.9541	527
	15.9746	547	35.9746	1029	35.9746	519
	15.9951	590	35.9951	1009	35.9951	481
	16.0155	632	36.0155	1047	36.0155	446
	16.036	627	36.036	1065	36.036	493
	16.0565	625	36.0565	1055	36.0565	465
	16.0769	623	36.0769	1040	36.0769	449
	16.0974	580	36.0974	999	36.0974	505
	16.1178	595	36.1178	1036	36.1178	501
	16.1383	647	36.1383	1032	36.1383	452
	16.1588	655	36.1588	1093	36.1588	504
	16.1792	625	36.1792	984	36.1792	475
	16.1997	593	36.1997	1041	36.1997	470
	16.2201	646	36.2201	989	36.2201	502
	16.2406	667	36.2406	1044	36.2406	472
	16.2611	648	36.2611	1014	36.2611	482
	16.2815	672	36.2815	1022	36.2815	434
	16.302	646	36.302	1063	36.302	453
	16.3224	683	36.3224	1011	36.3224	466
	16.3429	664	36.3429	1029	36.3429	432
	16.3634	683	36.3634	1058	36.3634	476
	16.3838	652	36.3838	1063	36.3838	466
	16.4043	647	36.4043	1021	36.4043	446
	16.4247	671	36.4247	996	36.4247	465
	16.4452	657	36.4452	1006	36.4452	495
	16.4657	703	36.4657	1067	36.4657	485
	16.4861	721	36.4861	1117	36.4861	482
	16.5066	645	36.5066	1078	36.5066	454
	16.527	725	36.527	1036	36.527	448
	16.5475	712	36.5475	1095	36.5475	497
	16.568	743	36.568	1046	36.568	492
	16.5884	646	36.5884	1091	36.5884	481
	16.6089	701	36.6089	1074	36.6089	487
	16.6293	732	36.6293	1053	36.6293	495
	16.6498	694	36.6498	1091	36.6498	484
	16.6703	712	36.6703	1068	36.6703	451
	16.6907	708	36.6907	1034	36.6907	477
	16.7112	702	36.7112	1047	36.7112	470
	16.7317	716	36.7317	1015	36.7317	482
	16.7521	723	36.7521	1004	36.7521	458
	16.7726	675	36.7726	1084	36.7726	476
	16.793	700	36.793	1034	36.793	470
	16.8135	715	36.8135	1073	36.8135	462
	16.834	709	36.834	1107	36.834	490
	16.8544	721	36.8544	1020	36.8544	509
	16.8749	713	36.8749	1097	36.8749	482
	16.8953	764	36.8953	1049	36.8953	496
	16.9158	733	36.9158	1046	36.9158	485
	16.9363	741	36.9363	1088	36.9363	510
	16.9567	724	36.9567	1031	36.9567	502
	16.9772	764	36.9772	1061	36.9772	479
	16.9976	710	36.9976	1096	36.9976	450
	17.0181	763	37.0181	1017	37.0181	474
	17.0386	720	37.0386	1052	37.0386	490
	17.059	695	37.059	1096	37.059	470
	17.0795	750	37.0795	1118	37.0795	472
	17.0999	724	37.0999	1052	37.0999	480
	17.1204	797	37.1204	1131	37.1204	486
	17.1409	674	37.1409	1046	37.1409	432
	17.1613	759	37.1613	1099	37.1613	443
	17.1818	711	37.1818	1039	37.1818	495
	17.2022	756	37.2022	1078	37.2022	469
	17.2227	781	37.2227	1090	37.2227	480
	17.2432	805	37.2432	1105	37.2432	480
	17.2636	744	37.2636	1120	37.2636	450
	17.2841	774	37.2841	1166	37.2841	449
	17.3045	741	37.3045	1075	37.3045	538
	17.325	711	37.325	1092	37.325	483
	17.3455	747	37.3455	1149	37.3455	473
	17.3659	755	37.3659	1059	37.3659	465
	17.3864	730	37.3864	1138	37.3864	473
	17.4069	737	37.4069	1153	37.4069	457
	17.4273	768	37.4273	1074	37.4273	459
	17.4478	672	37.4478	1157	37.4478	486
	17.4682	732	37.4682	1108	37.4682	485
	17.4887	770	37.4887	1097	37.4887	505
	17.5092	769	37.5092	1072	37.5092	495
	17.5296	738	37.5296	1110	37.5296	514
	17.5501	758	37.5501	1167	37.5501	495
	17.5705	731	37.5705	1185	37.5705	470
	17.591	762	37.591	1246	37.591	502
	17.6115	726	37.6115	1165	37.6115	503
	17.6319	766	37.6319	1229	37.6319	470
	17.6524	759	37.6524	1281	37.6524	462
	17.6728	752	37.6728	1316	37.6728	513
	17.6933	766	37.6933	1381	37.6933	519
	17.7138	728	37.7138	1395	37.7138	543
	17.7342	704	37.7342	1405	37.7342	531
	17.7547	729	37.7547	1546	37.7547	537
	17.7751	749	37.7751	1593	37.7751	525
	17.7956	744	37.7956	1581	37.7956	588
	17.8161	736	37.8161	1726	37.8161	641
	17.8365	746	37.8365	1949	37.8365	611
	17.857	726	37.857	1984	37.857	669
	17.8774	704	37.8774	2206	37.8774	619
	17.8979	714	37.8979	2317	37.8979	711
	17.9184	719	37.9184	2424	37.9184	701
	17.9388	710	37.9388	2411	37.9388	745
	17.9593	677	37.9593	2574	37.9593	780
	17.9798	698	37.9798	2612	37.9798	834
	18.0002	676	38.0002	2598	38.0002	856
	18.0207	687	38.0207	2593	38.0207	901
	18.0411	654	38.0411	2549	38.0411	932
	18.0616	634	38.0616	2478	38.0616	1012
	18.0821	708	38.0821	2316	38.0821	1044
	18.1025	671	38.1025	2246	38.1025	1079
	18.123	664	38.123	2206	38.123	1069
	18.1434	703	38.1434	2074	38.1434	1077
	18.1639	689	38.1639	1872	38.1639	1064
	18.1844	691	38.1844	1907	38.1844	1072
	18.2048	712	38.2048	1707	38.2048	1081
	18.2253	656	38.2253	1679	38.2253	979
	18.2457	631	38.2457	1604	38.2457	1018
	18.2662	637	38.2662	1406	38.2662	932
	18.2867	637	38.2867	1439	38.2867	945
	18.3071	637	38.3071	1333	38.3071	885
	18.3276	692	38.3276	1337	38.3276	829
	18.348	660	38.348	1286	38.348	746
	18.3685	632	38.3685	1255	38.3685	732
	18.389	605	38.389	1182	38.389	729
	18.4094	697	38.4094	1224	38.4094	654
	18.4299	669	38.4299	1236	38.4299	651
	18.4503	597	38.4503	1144	38.4503	604
	18.4708	638	38.4708	1108	38.4708	600
	18.4913	616	38.4913	1086	38.4913	606
	18.5117	581	38.5117	1101	38.5117	587
	18.5322	648	38.5322	1133	38.5322	551
	18.5526	641	38.5526	1121	38.5526	571
	18.5731	611	38.5731	1143	38.5731	533
	18.5936	613	38.5936	1175	38.5936	512
	18.614	617	38.614	1157	38.614	502
	18.6345	673	38.6345	1110	38.6345	466
	18.655	559	38.655	1165	38.655	528
	18.6754	613	38.6754	1146	38.6754	486
	18.6959	592	38.6959	1056	38.6959	507
	18.7163	585	38.7163	1147	38.7163	488
	18.7368	555	38.7368	1099	38.7368	504
	18.7573	559	38.7573	1056	38.7573	503
	18.7777	618	38.7777	1067	38.7777	489
	18.7982	556	38.7982	1097	38.7982	502
	18.8186	635	38.8186	1058	38.8186	500
	18.8391	598	38.8391	1042	38.8391	517
	18.8596	593	38.8596	1097	38.8596	512
	18.88	582	38.88	1120	38.88	491
	18.9005	635	38.9005	1077	38.9005	496
	18.9209	594	38.9209	1089	38.9209	498
	18.9414	553	38.9414	1081	38.9414	508
	18.9619	592	38.9619	1070	38.9619	479
	18.9823	519	38.9823	1082	38.9823	468
	19.0028	567	39.0028	1056	39.0028	458
	19.0232	529	39.0232	1029	39.0232	518
	19.0437	590	39.0437	1103	39.0437	450
	19.0642	593	39.0642	1112	39.0642	508
	19.0846	582	39.0846	1070	39.0846	473
	19.1051	583	39.1051	1048	39.1051	503
	19.1255	563	39.1255	1073	39.1255	449
	19.146	577	39.146	1118	39.146	487
	19.1665	591	39.1665	1073	39.1665	495
	19.1869	566	39.1869	1082	39.1869	468
	19.2074	552	39.2074	1104	39.2074	461
	19.2279	585	39.2279	1100	39.2279	463
	19.2483	529	39.2483	1043	39.2483	516
	19.2688	588	39.2688	1046	39.2688	497
	19.2892	544	39.2892	1077	39.2892	527
	19.3097	569	39.3097	1060	39.3097	501
	19.3302	544	39.3302	1101	39.3302	460
	19.3506	588	39.3506	1083	39.3506	494
	19.3711	588	39.3711	1093	39.3711	471
	19.3915	590	39.3915	1068	39.3915	487
	19.412	565	39.412	1031	39.412	500
	19.4325	550	39.4325	1028	39.4325	486
	19.4529	626	39.4529	1044	39.4529	506
	19.4734	592	39.4734	1084	39.4734	473
	19.4938	584	39.4938	1091	39.4938	485
	19.5143	549	39.5143	1059	39.5143	458
	19.5348	597	39.5348	1068	39.5348	469
	19.5552	568	39.5552	1096	39.5552	525
	19.5757	585	39.5757	988	39.5757	498
	19.5961	557	39.5961	1044	39.5961	483
	19.6166	544	39.6166	1040	39.6166	498
	19.6371	522	39.6371	1053	39.6371	500
	19.6575	546	39.6575	1070	39.6575	516
	19.678	588	39.678	1069	39.678	485
	19.6984	609	39.6984	1060	39.6984	517
	19.7189	589	39.7189	1034	39.7189	507
	19.7394	582	39.7394	1068	39.7394	478
	19.7598	591	39.7598	996	39.7598	471
	19.7803	564	39.7803	1036	39.7803	483
	19.8007	529	39.8007	1016	39.8007	500
	19.8212	580	39.8212	998	39.8212	493
	19.8417	588	39.8417	1062	39.8417	487
	19.8621	593	39.8621	1062	39.8621	461
	19.8826	585	39.8826	1009	39.8826	511
	19.9031	567	39.9031	1054	39.9031	513
	19.9235	558	39.9235	1046	39.9235	516
	19.944	562	39.944	1015	39.944	458
	19.9644	583	39.9644	1061	39.9644	474
	19.9849	585	39.9849	1063	39.9849	474
	20.0054	614	40.0054	1024	40.0054	494
	20.0258	576	40.0258	1006	40.0258	508
	20.0463	639	40.0463	1089	40.0463	458
	20.0667	602	40.0667	1049	40.0667	502
	20.0872	617	40.0872	1038	40.0872	484
	20.1077	588	40.1077	1058	40.1077	477
	20.1281	590	40.1281	1065	40.1281	490
	20.1486	582	40.1486	1071	40.1486	497
	20.169	591	40.169	1037	40.169	476
	20.1895	609	40.1895	1055	40.1895	460
	20.21	590	40.21	1069	40.21	501
	20.2304	595	40.2304	1015	40.2304	548
	20.2509	597	40.2509	1005	40.2509	502
	20.2713	605	40.2713	1043	40.2713	524
	20.2918	577	40.2918	1044	40.2918	491
	20.3123	561	40.3123	1021	40.3123	488
	20.3327	587	40.3327	1028	40.3327	493
	20.3532	571	40.3532	1022	40.3532	482
	20.3736	593	40.3736	1050	40.3736	470
	20.3941	619	40.3941	1035	40.3941	492
	20.4146	606	40.4146	1034	40.4146	491
	20.435	606	40.435	1063	40.435	490
	20.4555	603	40.4555	1070	40.4555	488
	20.4759	617	40.4759	1044	40.4759	471
	20.4964	597	40.4964	1047	40.4964	479
	20.5169	630	40.5169	1007	40.5169	463
	20.5373	619	40.5373	1037	40.5373	443
	20.5578	586	40.5578	989	40.5578	478
	20.5783	599	40.5783	1034	40.5783	456
	20.5987	591	40.5987	1009	40.5987	482
	20.6192	617	40.6192	1052	40.6192	463
	20.6396	633	40.6396	1056	40.6396	477
	20.6601	656	40.6601	1050	40.6601	459
	20.6806	651	40.6806	1023	40.6806	499
	20.701	592	40.701	1067	40.701	493
	20.7215	636	40.7215	1043	40.7215	500
	20.7419	586	40.7419	1056	40.7419	472
	20.7624	620	40.7624	1036	40.7624	454
	20.7829	592	40.7829	1019	40.7829	468
	20.8033	627	40.8033	1089	40.8033	533
	20.8238	618	40.8238	1088	40.8238	452
	20.8442	630	40.8442	1077	40.8442	471
	20.8647	612	40.8647	1048	40.8647	514
	20.8852	696	40.8852	1097	40.8852	506
	20.9056	643	40.9056	1023	40.9056	497
	20.9261	678	40.9261	1086	40.9261	483
	20.9465	627	40.9465	1000	40.9465	474
	20.967	636	40.967	1027	40.967	453
	20.9875	640	40.9875	1035	40.9875	478
	21.0079	623	41.0079	1045	41.0079	501
	21.0284	643	41.0284	1023	41.0284	490
	21.0488	645	41.0488	1018	41.0488	542
	21.0693	654	41.0693	1066	41.0693	475
	21.0898	698	41.0898	1015	41.0898	495
	21.1102	676	41.1102	1091	41.1102	523
	21.1307	676	41.1307	1068	41.1307	534
	21.1512	638	41.1512	1032	41.1512	517
	21.1716	696	41.1716	1062	41.1716	542
	21.1921	656	41.1921	1006	41.1921	465
	21.2125	692	41.2125	1052	41.2125	517
	21.233	704	41.233	1007	41.233	521
	21.2535	645	41.2535	1013	41.2535	488
	21.2739	676	41.2739	996	41.2739	498
	21.2944	681	41.2944	999	41.2944	519
	21.3148	623	41.3148	1061	41.3148	470
	21.3353	681	41.3353	938	41.3353	479
	21.3558	754	41.3558	1041	41.3558	471
	21.3762	716	41.3762	997	41.3762	495
	21.3967	724	41.3967	1040	41.3967	476
	21.4171	728	41.4171	1041	41.4171	464
	21.4376	705	41.4376	1057	41.4376	519
	21.4581	672	41.4581	997	41.4581	456
	21.4785	771	41.4785	1013	41.4785	478
	21.499	709	41.499	1052	41.499	492
	21.5194	709	41.5194	1013	41.5194	485
	21.5399	696	41.5399	1007	41.5399	463
	21.5604	728	41.5604	1077	41.5604	521
	21.5808	735	41.5808	1031	41.5808	495
	21.6013	673	41.6013	1006	41.6013	492
	21.6217	722	41.6217	1006	41.6217	431
	21.6422	708	41.6422	1056	41.6422	486
	21.6627	748	41.6627	1013	41.6627	486
	21.6831	729	41.6831	995	41.6831	485
	21.7036	706	41.7036	1013	41.7036	474
	21.724	769	41.724	1017	41.724	463
	21.7445	751	41.7445	1025	41.7445	463
	21.765	763	41.765	1033	41.765	501
	21.7854	754	41.7854	1029	41.7854	466
	21.8059	757	41.8059	1065	41.8059	500
	21.8264	805	41.8264	1042	41.8264	494
	21.8468	780	41.8468	1072	41.8468	459
	21.8673	767	41.8673	972	41.8673	470
	21.8877	766	41.8877	1057	41.8877	474
	21.9082	741	41.9082	982	41.9082	448
	21.9287	755	41.9287	1062	41.9287	510
	21.9491	775	41.9491	1058	41.9491	524
	21.9696	822	41.9696	1058	41.9696	439
	21.99	756	41.99	1073	41.99	476
	22.0105	798	42.0105	986	42.0105	449
	22.031	798	42.031	1027	42.031	447
	22.0514	774	42.0514	1013	42.0514	511
	22.0719	831	42.0719	1023	42.0719	484
	22.0923	771	42.0923	992	42.0923	484
	22.1128	836	42.1128	973	42.1128	502
	22.1333	835	42.1333	1014	42.1333	481
	22.1537	857	42.1537	1045	42.1537	492
	22.1742	810	42.1742	1024	42.1742	507
	22.1946	814	42.1946	989	42.1946	482
	22.2151	838	42.2151	1005	42.2151	471
	22.2356	800	42.2356	1027	42.2356	477
	22.256	811	42.256	1064	42.256	487
	22.2765	854	42.2765	984	42.2765	505
	22.2969	867	42.2969	1027	42.2969	447
	22.3174	842	42.3174	984	42.3174	487
	22.3379	818	42.3379	1031	42.3379	460
	22.3583	808	42.3583	1034	42.3583	476
	22.3788	887	42.3788	1019	42.3788	457
	22.3993	833	42.3993	1035	42.3993	460
	22.4197	886	42.4197	995	42.4197	492
	22.4402	843	42.4402	986	42.4402	515
	22.4606	885	42.4606	975	42.4606	498
	22.4811	858	42.4811	1001	42.4811	490
	22.5016	863	42.5016	1009	42.5016	450
	22.522	884	42.522	1012	42.522	491
	22.5425	865	42.5425	1034	42.5425	503
	22.5629	844	42.5629	1001	42.5629	474
	22.5834	873	42.5834	1046	42.5834	480
	22.6039	852	42.6039	1003	42.6039	517
	22.6243	896	42.6243	1061	42.6243	484
	22.6448	910	42.6448	1019	42.6448	444
	22.6652	861	42.6652	1036	42.6652	493
	22.6857	887	42.6857	1020	42.6857	504
	22.7062	859	42.7062	997	42.7062	501
	22.7266	841	42.7266	1052	42.7266	488
	22.7471	877	42.7471	1035	42.7471	486
	22.7675	877	42.7675	1023	42.7675	467
	22.788	903	42.788	1030	42.788	458
	22.8085	893	42.8085	1010	42.8085	496
	22.8289	877	42.8289	1054	42.8289	439
	22.8494	885	42.8494	999	42.8494	470
	22.8698	843	42.8698	1039	42.8698	510
	22.8903	901	42.8903	968	42.8903	491
	22.9108	859	42.9108	1026	42.9108	437
	22.9312	854	42.9312	1047	42.9312	512
	22.9517	839	42.9517	1023	42.9517	480
	22.9721	875	42.9721	1043	42.9721	502
	22.9926	889	42.9926	1030	42.9926	484
	23.0131	844	43.0131	951	43.0131	467
	23.0335	836	43.0335	1033	43.0335	482
	23.054	813	43.054	992	43.054	456
	23.0745	823	43.0745	1033	43.0745	460
	23.0949	868	43.0949	1024	43.0949	486
	23.1154	802	43.1154	1033	43.1154	510
	23.1358	881	43.1358	1043	43.1358	465
	23.1563	830	43.1563	1051	43.1563	491
	23.1768	829	43.1768	1001	43.1768	502
	23.1972	839	43.1972	1047	43.1972	479
	23.2177	840	43.2177	1014	43.2177	422
	23.2381	808	43.2381	1014	43.2381	505
	23.2586	812	43.2586	1023	43.2586	435
	23.2791	815	43.2791	1003	43.2791	523
	23.2995	825	43.2995	1004	43.2995	485
	23.32	793	43.32	1045	43.32	484
	23.3404	826	43.3404	1022	43.3404	487
	23.3609	813	43.3609	1060	43.3609	535
	23.3814	786	43.3814	1070	43.3814	479
	23.4018	797	43.4018	1019	43.4018	499
	23.4223	817	43.4223	1081	43.4223	449
	23.4427	816	43.4427	1040	43.4427	482
	23.4632	804	43.4632	1034	43.4632	462
	23.4837	805	43.4837	1053	43.4837	495
	23.5041	811	43.5041	1118	43.5041	474
	23.5246	840	43.5246	1005	43.5246	466
	23.545	769	43.545	1065	43.545	482
	23.5655	783	43.5655	1171	43.5655	510
	23.586	789	43.586	1098	43.586	501
	23.6064	808	43.6064	1074	43.6064	508
	23.6269	766	43.6269	1057	43.6269	501
	23.6473	771	43.6473	1075	43.6473	494
	23.6678	789	43.6678	1181	43.6678	513
	23.6883	781	43.6883	1143	43.6883	484
	23.7087	757	43.7087	1064	43.7087	478
	23.7292	774	43.7292	1113	43.7292	462
	23.7497	776	43.7497	1205	43.7497	534
	23.7701	850	43.7701	1162	43.7701	498
	23.7906	798	43.7906	1135	43.7906	551
	23.811	796	43.811	1259	43.811	574
	23.8315	793	43.8315	1194	43.8315	544
	23.852	782	43.852	1229	43.852	483
	23.8724	756	43.8724	1278	43.8724	517
	23.8929	761	43.8929	1300	43.8929	552
	23.9133	800	43.9133	1357	43.9133	524
	23.9338	795	43.9338	1357	43.9338	531
	23.9543	800	43.9543	1357	43.9543	557
	23.9747	736	43.9747	1476	43.9747	534
	23.9952	800	43.9952	1467	43.9952	592
	24.0156	827	44.0156	1492	44.0156	582
	24.0361	801	44.0361	1507	44.0361	645
	24.0566	836	44.0566	1523	44.0566	648
	24.077	804	44.077	1606	44.077	581
	24.0975	752	44.0975	1647	44.0975	625
	24.1179	754	44.1179	1726	44.1179	646
	24.1384	788	44.1384	1754	44.1384	705
	24.1589	776	44.1589	1720	44.1589	652
	24.1793	800	44.1793	1734	44.1793	701
	24.1998	783	44.1998	1728	44.1998	777
	24.2202	807	44.2202	1776	44.2202	718
	24.2407	808	44.2407	1723	44.2407	736
	24.2612	833	44.2612	1779	44.2612	754
	24.2816	785	44.2816	1724	44.2816	773
	24.3021	774	44.3021	1779	44.3021	796
	24.3226	786	44.3226	1847	44.3226	811
	24.343	832	44.343	1832	44.343	746
	24.3635	830	44.3635	1812	44.3635	848
	24.3839	836	44.3839	1814	44.3839	854
	24.4044	807	44.4044	1746	44.4044	844
	24.4249	843	44.4249	1807	44.4249	868
	24.4453	821	44.4453	1784	44.4453	874
	24.4658	813	44.4658	1766	44.4658	877
	24.4862	832	44.4862	1710	44.4862	944
	24.5067	806	44.5067	1604	44.5067	901
	24.5272	784	44.5272	1592	44.5272	887
	24.5476	854	44.5476	1592	44.5476	944
	24.5681	817	44.5681	1535	44.5681	936
	24.5885	831	44.5885	1462	44.5885	1001
	24.609	857	44.609	1436	44.609	911
	24.6295	873	44.6295	1360	44.6295	913
	24.6499	805	44.6499	1358	44.6499	868
	24.6704	859	44.6704	1332	44.6704	850
	24.6908	891	44.6908	1360	44.6908	880
	24.7113	875	44.7113	1317	44.7113	763
	24.7318	808	44.7318	1256	44.7318	811
	24.7522	960	44.7522	1201	44.7522	753
	24.7727	869	44.7727	1180	44.7727	770
	24.7931	898	44.7931	1184	44.7931	708
	24.8136	898	44.8136	1175	44.8136	663
	24.8341	829	44.8341	1167	44.8341	624
	24.8545	934	44.8545	1063	44.8545	607
	24.875	910	44.875	1096	44.875	554
	24.8954	824	44.8954	1196	44.8954	533
	24.9159	865	44.9159	1068	44.9159	562
	24.9364	971	44.9364	1076	44.9364	571
	24.9568	929	44.9568	1097	44.9568	585
	24.9773	875	44.9773	1065	44.9773	575
	24.9978	871	44.9978	1097	44.9978	530
	25.0182	917	45.0182	996	45.0182	507
	25.0387	851	45.0387	1054	45.0387	500
	25.0591	954	45.0591	1007	45.0591	506
	25.0796	936	45.0796	1039	45.0796	520
	25.1001	963	45.1001	992	45.1001	505
	25.1205	970	45.1205	986	45.1205	492
	25.141	925	45.141	1045	45.141	469
	25.1614	996	45.1614	1013	45.1614	471
	25.1819	992	45.1819	951	45.1819	524
	25.2024	985	45.2024	988	45.2024	500
	25.2228	943	45.2228	1022	45.2228	500
	25.2433	923	45.2433	1003	45.2433	489
	25.2637	1036	45.2637	1056	45.2637	508
	25.2842	945	45.2842	944	45.2842	469
	25.3047	1002	45.3047	988	45.3047	477
	25.3251	978	45.3251	934	45.3251	462
	25.3456	937	45.3456	1017	45.3456	490
	25.366	964	45.366	947	45.366	441
	25.3865	954	45.3865	1037	45.3865	439
	25.407	936	45.407	960	45.407	431
	25.4274	944	45.4274	1000	45.4274	457
	25.4479	932	45.4479	991	45.4479	448
	25.4683	933	45.4683	1008	45.4683	435
	25.4888	1003	45.4888	906	45.4888	423
	25.5093	976	45.5093	955	45.5093	475
	25.5297	939	45.5297	996	45.5297	479
	25.5502	967	45.5502	932	45.5502	438
	25.5707	917	45.5707	959	45.5707	464
	25.5911	958	45.5911	946	45.5911	462
	25.6116	959	45.6116	1035	45.6116	442
	25.632	943	45.632	1001	45.632	446
	25.6525	943	45.6525	905	45.6525	467
	25.673	933	45.673	980	45.673	477
	25.6934	903	45.6934	922	45.6934	443
	25.7139	959	45.7139	930	45.7139	449
	25.7343	965	45.7343	931	45.7343	468
	25.7548	936	45.7548	968	45.7548	452
	25.7753	967	45.7753	934	45.7753	450
	25.7957	940	45.7957	911	45.7957	441
	25.8162	907	45.8162	924	45.8162	437
	25.8366	896	45.8366	958	45.8366	433
	25.8571	974	45.8571	941	45.8571	462
	25.8776	945	45.8776	925	45.8776	411
	25.898	929	45.898	892	45.898	454
	25.9185	916	45.9185	932	45.9185	423
	25.9389	947	45.9389	976	45.9389	398
	25.9594	937	45.9594	944	45.9594	454
	25.9799	918	45.9799	917	45.9799	444
	26.0003	916	46.0003	954	46.0003	431
	26.0208	906	46.0208	923	46.0208	462
	26.0412	888	46.0412	925	46.0412	418
	26.0617	970	46.0617	969	46.0617	428
	26.0822	845	46.0822	889	46.0822	448
	26.1026	887	46.1026	967	46.1026	441
	26.1231	893	46.1231	947	46.1231	413
	26.1435	964	46.1435	933	46.1435	447
	26.164	853	46.164	936	46.164	424
	26.1845	856	46.1845	924	46.1845	408
	26.2049	856	46.2049	912	46.2049	396
	26.2254	861	46.2254	959	46.2254	441
	26.2459	835	46.2459	897	46.2459	400
	26.2663	881	46.2663	898	46.2663	417
	26.2868	863	46.2868	885	46.2868	415
	26.3072	823	46.3072	931	46.3072	438
	26.3277	848	46.3277	940	46.3277	400
	26.3482	852	46.3482	880	46.3482	457
	26.3686	856	46.3686	932	46.3686	426
	26.3891	854	46.3891	881	46.3891	420
	26.4095	859	46.4095	891	46.4095	425
	26.43	840	46.43	903	46.43	434
	26.4505	851	46.4505	928	46.4505	414
	26.4709	830	46.4709	914	46.4709	452
	26.4914	808	46.4914	997	46.4914	450
	26.5118	807	46.5118	951	46.5118	432
	26.5323	794	46.5323	896	46.5323	482
	26.5528	807	46.5528	856	46.5528	455
	26.5732	824	46.5732	894	46.5732	454
	26.5937	798	46.5937	885	46.5937	387
	26.6141	816	46.6141	948	46.6141	407
	26.6346	746	46.6346	905	46.6346	419
	26.6551	811	46.6551	919	46.6551	445
	26.6755	844	46.6755	871	46.6755	400
	26.696	780	46.696	959	46.696	407
	26.7164	804	46.7164	958	46.7164	398
	26.7369	760	46.7369	854	46.7369	406
	26.7574	762	46.7574	985	46.7574	435
	26.7778	733	46.7778	928	46.7778	407
	26.7983	752	46.7983	941	46.7983	385
	26.8187	764	46.8187	902	46.8187	415
	26.8392	767	46.8392	880	46.8392	425
	26.8597	730	46.8597	928	46.8597	405
	26.8801	770	46.8801	872	46.8801	430
	26.9006	707	46.9006	909	46.9006	415
	26.9211	740	46.9211	927	46.9211	381
	26.9415	748	46.9415	901	46.9415	413
	26.962	736	46.962	853	46.962	410
	26.9824	709	46.9824	861	46.9824	417
	27.0029	692	47.0029	912	47.0029	394
	27.0234	711	47.0234	907	47.0234	408
	27.0438	771	47.0438	934	47.0438	414
	27.0643	747	47.0643	918	47.0643	423
	27.0847	694	47.0847	868	47.0847	414
	27.1052	700	47.1052	885	47.1052	370
	27.1257	680	47.1257	925	47.1257	401
	27.1461	660	47.1461	882	47.1461	456
	27.1666	677	47.1666	935	47.1666	407
	27.187	747	47.187	858	47.187	421
	27.2075	684	47.2075	865	47.2075	380
	27.228	664	47.228	903	47.228	401
	27.2484	683	47.2484	875	47.2484	395
	27.2689	663	47.2689	909	47.2689	400
	27.2893	699	47.2893	842	47.2893	416
	27.3098	623	47.3098	871	47.3098	408
	27.3303	673	47.3303	901	47.3303	398
	27.3507	708	47.3507	919	47.3507	385
	27.3712	704	47.3712	922	47.3712	429
	27.3916	674	47.3916	853	47.3916	367
	27.4121	669	47.4121	910	47.4121	401
	27.4326	652	47.4326	899	47.4326	384
	27.453	657	47.453	900	47.453	438
	27.4735	667	47.4735	865	47.4735	426
	27.494	642	47.494	878	47.494	378
	27.5144	700	47.5144	861	47.5144	363
	27.5349	624	47.5349	891	47.5349	410
	27.5553	640	47.5553	927	47.5553	377
	27.5758	636	47.5758	829	47.5758	390
	27.5963	672	47.5963	868	47.5963	408
	27.6167	634	47.6167	892	47.6167	392
	27.6372	584	47.6372	887	47.6372	435
	27.6576	648	47.6576	902	47.6576	421
	27.6781	655	47.6781	873	47.6781	378
	27.6986	606	47.6986	876	47.6986	431
	27.719	605	47.719	872	47.719	373
	27.7395	640	47.7395	860	47.7395	410
	27.7599	678	47.7599	893	47.7599	376
	27.7804	605	47.7804	856	47.7804	389
	27.8009	647	47.8009	811	47.8009	374
	27.8213	630	47.8213	911	47.8213	363
	27.8418	615	47.8418	840	47.8418	431
	27.8622	607	47.8622	909	47.8622	407
	27.8827	627	47.8827	938	47.8827	386
	27.9032	621	47.9032	873	47.9032	458
	27.9236	609	47.9236	923	47.9236	412
	27.9441	644	47.9441	860	47.9441	415
	27.9645	660	47.9645	930	47.9645	377
	27.985	595	47.985	907	47.985	404
	28.0055	600	48.0055	889	48.0055	400
	28.0259	596	48.0259	929	48.0259	377
	28.0464	682	48.0464	840	48.0464	368
	28.0668	641	48.0668	893	48.0668	395
	28.0873	582	48.0873	854	48.0873	395
	28.1078	623	48.1078	887	48.1078	406
	28.1282	634	48.1282	900	48.1282	381
	28.1487	609	48.1487	909	48.1487	390
	28.1692	604	48.1692	872	48.1692	393
	28.1896	624	48.1896	886	48.1896	434
	28.2101	599	48.2101	889	48.2101	436
	28.2305	657	48.2305	856	48.2305	411
	28.251	599	48.251	896	48.251	353
	28.2715	593	48.2715	835	48.2715	415
	28.2919	648	48.2919	846	48.2919	375
	28.3124	607	48.3124	890	48.3124	385
	28.3328	578	48.3328	914	48.3328	401
	28.3533	585	48.3533	895	48.3533	385
	28.3738	573	48.3738	869	48.3738	415
	28.3942	615	48.3942	877	48.3942	372
	28.4147	561	48.4147	866	48.4147	410
	28.4351	553	48.4351	910	48.4351	356
	28.4556	574	48.4556	860	48.4556	354
	28.4761	616	48.4761	834	48.4761	416
	28.4965	605	48.4965	887	48.4965	391
	28.517	590	48.517	844	48.517	368
	28.5374	560	48.5374	895	48.5374	389
	28.5579	558	48.5579	911	48.5579	411
	28.5784	571	48.5784	801	48.5784	389
	28.5988	587	48.5988	892	48.5988	409
	28.6193	601	48.6193	818	48.6193	415
	28.6397	569	48.6397	865	48.6397	385
	28.6602	574	48.6602	905	48.6602	401
	28.6807	553	48.6807	914	48.6807	376
	28.7011	550	48.7011	859	48.7011	420
	28.7216	537	48.7216	819	48.7216	384
	28.742	539	48.742	902	48.742	374
	28.7625	558	48.7625	855	48.7625	413
	28.783	566	48.783	863	48.783	410
	28.8034	556	48.8034	847	48.8034	422
	28.8239	531	48.8239	912	48.8239	364
	28.8444	524	48.8444	908	48.8444	374
	28.8648	570	48.8648	889	48.8648	386
	28.8853	547	48.8853	905	48.8853	384
	28.9057	513	48.9057	891	48.9057	342
	28.9262	531	48.9262	849	48.9262	414
	28.9467	564	48.9467	804	48.9467	394
	28.9671	508	48.9671	856	48.9671	390
	28.9876	535	48.9876	839	48.9876	367
	29.008	546	49.008	878	49.008	414
	29.0285	538	49.0285	813	49.0285	411
	29.049	553	49.049	788	49.049	365
	29.0694	547	49.0694	892	49.0694	388
	29.0899	539	49.0899	886	49.0899	401
	29.1103	532	49.1103	914	49.1103	387
	29.1308	537	49.1308	850	49.1308	385
	29.1513	556	49.1513	877	49.1513	392
	29.1717	535	49.1717	842	49.1717	392
	29.1922	560	49.1922	914	49.1922	372
	29.2126	539	49.2126	868	49.2126	382
	29.2331	549	49.2331	890	49.2331	379
	29.2536	529	49.2536	925	49.2536	382
	29.274	499	49.274	850	49.274	371
	29.2945	508	49.2945	848	49.2945	437
	29.3149	515	49.3149	828	49.3149	362
	29.3354	513	49.3354	837	49.3354	415
	29.3559	506	49.3559	865	49.3559	421
	29.3763	521	49.3763	827	49.3763	364
	29.3968	526	49.3968	792	49.3968	380
	29.4173	537	49.4173	802	49.4173	375
	29.4377	551	49.4377	876	49.4377	345
	29.4582	528	49.4582	823	49.4582	399
	29.4786	508	49.4786	895	49.4786	372
	29.4991	532	49.4991	857	49.4991	350
	29.5196	530	49.5196	832	49.5196	382
	29.54	507	49.54	814	49.54	346
	29.5605	459	49.5605	821	49.5605	374
	29.5809	540	49.5809	886	49.5809	396
	29.6014	465	49.6014	838	49.6014	356
	29.6219	448	49.6219	881	49.6219	355
	29.6423	498	49.6423	886	49.6423	389
	29.6628	524	49.6628	795	49.6628	352
	29.6832	506	49.6832	851	49.6832	397
	29.7037	504	49.7037	835	49.7037	362
	29.7242	462	49.7242	825	49.7242	370
	29.7446	480	49.7446	818	49.7446	382
	29.7651	497	49.7651	840	49.7651	355
	29.7855	486	49.7855	863	49.7855	376
	29.806	512	49.806	816	49.806	383
	29.8265	510	49.8265	872	49.8265	348
	29.8469	519	49.8469	837	49.8469	385
	29.8674	479	49.8674	846	49.8674	374
	29.8878	532	49.8878	821	49.8878	435
	29.9083	512	49.9083	851	49.9083	387
	29.9288	519	49.9288	811	49.9288	348
	29.9492	509	49.9492	803	49.9492	392
	29.9697	484	49.9697	857	49.9697	347
	29.9901	495	49.9901	848	49.9901	379
	30.0106	517	50.0106	809	50.0106	365
	30.0311	534	50.0311	838	50.0311	365
	30.0515	566	50.0515	872	50.0515	342
	30.072	474	50.072	851	50.072	389
	30.0925	479	50.0925	849	50.0925	394
	30.1129	495	50.1129	852	50.1129	389
	30.1334	519	50.1334	826	50.1334	374
	30.1538	436	50.1538	838	50.1538	367
	30.1743	488	50.1743	927	50.1743	335
	30.1948	539	50.1948	819	50.1948	420
	30.2152	523	50.2152	832	50.2152	379
	30.2357	465	50.2357	858	50.2357	341
	30.2561	486	50.2561	874	50.2561	417
	30.2766	495	50.2766	878	50.2766	383
	30.2971	514	50.2971	784	50.2971	391
	30.3175	541	50.3175	868	50.3175	372
	30.338	485	50.338	843	50.338	372
	30.3584	512	50.3584	852	50.3584	359
	30.3789	496	50.3789	817	50.3789	355
	30.3994	467	50.3994	878	50.3994	349
	30.4198	498	50.4198	867	50.4198	364
	30.4403	437	50.4403	889	50.4403	369
	30.4607	484	50.4607	887	50.4607	341
	30.4812	512	50.4812	836	50.4812	379
	30.5017	512	50.5017	902	50.5017	380
	30.5221	477	50.5221	830	50.5221	394
	30.5426	516	50.5426	833	50.5426	351
	30.563	476	50.563	839	50.563	386
	30.5835	474	50.5835	854	50.5835	387
	30.604	469	50.604	841	50.604	430
	30.6244	528	50.6244	822	50.6244	395
	30.6449	464	50.6449	845	50.6449	388
	30.6654	511	50.6654	864	50.6654	376
	30.6858	469	50.6858	804	50.6858	410
	30.7063	495	50.7063	829	50.7063	368
	30.7267	488	50.7267	838	50.7267	383
	30.7472	551	50.7472	840	50.7472	392
	30.7677	502	50.7677	817	50.7677	382
	30.7881	545	50.7881	862	50.7881	346
	30.8086	533	50.8086	943	50.8086	366
	30.829	576	50.829	851	50.829	368
	30.8495	581	50.8495	816	50.8495	367
	30.87	606	50.87	866	50.87	364
	30.8904	641	50.8904	908	50.8904	356
	30.9109	623	50.9109	828	50.9109	376
	30.9313	632	50.9313	901	50.9313	371
	30.9518	567	50.9518	865	50.9518	358
	30.9723	592	50.9723	886	50.9723	402
	30.9927	523	50.9927	904	50.9927	379
	31.0132	554	51.0132	866	51.0132	365
	31.0336	494	51.0336	855	51.0336	366
	31.0541	519	51.0541	845	51.0541	370
	31.0746	498	51.0746	895	51.0746	425
	31.095	508	51.095	897	51.095	391
	31.1155	463	51.1155	894	51.1155	407
	31.1359	484	51.1359	862	51.1359	399
	31.1564	486	51.1564	917	51.1564	427
	31.1769	449	51.1769	839	51.1769	388
	31.1973	479	51.1973	849	51.1973	330
	31.2178	501	51.2178	809	51.2178	388
	31.2382	512	51.2382	906	51.2382	397
	31.2587	478	51.2587	914	51.2587	381
	31.2792	472	51.2792	895	51.2792	371
	31.2996	490	51.2996	890	51.2996	343
	31.3201	461	51.3201	893	51.3201	389
	31.3406	509	51.3406	900	51.3406	362
	31.361	470	51.361	863	51.361	378
	31.3815	472	51.3815	961	51.3815	375
	31.4019	499	51.4019	876	51.4019	377
	31.4224	452	51.4224	874	51.4224	354
	31.4429	444	51.4429	928	51.4429	370
	31.4633	539	51.4633	888	51.4633	361
	31.4838	512	51.4838	907	51.4838	372
	31.5042	523	51.5042	903	51.5042	404
	31.5247	480	51.5247	963	51.5247	414
	31.5452	452	51.5452	950	51.5452	389
	31.5656	476	51.5656	956	51.5656	388
	31.5861	501	51.5861	974	51.5861	371
	31.6065	483	51.6065	932	51.6065	378
	31.627	481	51.627	978	51.627	394
	31.6475	459	51.6475	1022	51.6475	386
	31.6679	455	51.6679	858	51.6679	409
	31.6884	516	51.6884	946	51.6884	444
	31.7088	442	51.7088	936	51.7088	416
	31.7293	467	51.7293	979	51.7293	392
	31.7498	429	51.7498	900	51.7498	424
	31.7702	470	51.7702	877	51.7702	414
	31.7907	467	51.7907	983	51.7907	447
	31.8111	504	51.8111	937	51.8111	436
	31.8316	501	51.8316	951	51.8316	427
	31.8521	435	51.8521	958	51.8521	396
	31.8725	457	51.8725	909	51.8725	414
	31.893	454	51.893	898	51.893	424
	31.9134	485	51.9134	924	51.9134	414
	31.9339	464	51.9339	903	51.9339	450
	31.9544	438	51.9544	928	51.9544	453
	31.9748	459	51.9748	919	51.9748	448
	31.9953	447	51.9953	901	51.9953	445
	32.0158	455	52.0158	878	52.0158	424
	32.0362	461	52.0362	954	52.0362	460
	32.0567	447	52.0567	840	52.0567	448
	32.0771	437	52.0771	907	52.0771	423
	32.0976	469	52.0976	879	52.0976	441
	32.1181	475	52.1181	913	52.1181	433
	32.1385	469	52.1385	841	52.1385	449
	32.159	487	52.159	907	52.159	400
	32.1794	453	52.1794	896	52.1794	382
	32.1999	444	52.1999	862	52.1999	390
	32.2204	468	52.2204	861	52.2204	394
	32.2408	460	52.2408	841	52.2408	420
	32.2613	457	52.2613	784	52.2613	348
	32.2817	479	52.2817	824	52.2817	389
	32.3022	438	52.3022	855	52.3022	415
	32.3227	444	52.3227	859	52.3227	374
	32.3431	455	52.3431	841	52.3431	360
	32.3636	458	52.3636	863	52.3636	362
	32.384	453	52.384	835	52.384	375
	32.4045	447	52.4045	806	52.4045	400
	32.425	474	52.425	834	52.425	376
	32.4454	452	52.4454	822	52.4454	367
	32.4659	439	52.4659	799	52.4659	385
	32.4863	476	52.4863	806	52.4863	329
	32.5068	450	52.5068	832	52.5068	373
	32.5273	471	52.5273	798	52.5273	391
	32.5477	470	52.5477	765	52.5477	345
	32.5682	479	52.5682	794	52.5682	361
	32.5887	474	52.5887	807	52.5887	334
	32.6091	454	52.6091	846	52.6091	375
	32.6296	460	52.6296	827	52.6296	390
	32.65	478	52.65	797	52.65	353
	32.6705	460	52.6705	805	52.6705	355
	32.691	440	52.691	777	52.691	366
	32.7114	480	52.7114	771	52.7114	367
	32.7319	443	52.7319	793	52.7319	351
	32.7523	439	52.7523	827	52.7523	357
	32.7728	479	52.7728	781	52.7728	355
	32.7933	458	52.7933	819	52.7933	354
	32.8137	436	52.8137	787	52.8137	320
	32.8342	457	52.8342	771	52.8342	341
	32.8546	448	52.8546	773	52.8546	349
	32.8751	437	52.8751	745	52.8751	326
	32.8956	463	52.8956	813	52.8956	354
	32.916	465	52.916	825	52.916	339
	32.9365	452	52.9365	775	52.9365	342
	32.9569	424	52.9569	774	52.9569	341
	32.9774	452	52.9774	837	52.9774	307
	32.9979	425	52.9979	823	52.9979	346
	33.0183	413	53.0183	787	53.0183	363
	33.0388	460	53.0388	784	53.0388	352
	33.0592	475	53.0592	776	53.0592	315
	33.0797	425	53.0797	758	53.0797	336
	33.1002	435	53.1002	801	53.1002	333
	33.1206	432	53.1206	795	53.1206	324
	33.1411	425	53.1411	737	53.1411	339
	33.1615	411	53.1615	852	53.1615	344
	33.182	392	53.182	735	53.182	331
	33.2025	437	53.2025	747	53.2025	327
	33.2229	434	53.2229	804	53.2229	344
	33.2434	437	53.2434	748	53.2434	346
	33.2639	468	53.2639	778	53.2639	341
	33.2843	425	53.2843	772	53.2843	359
	33.3048	451	53.3048	790	53.3048	336
	33.3252	449	53.3252	766	53.3252	351
	33.3457	461	53.3457	785	53.3457	354
	33.3662	444	53.3662	734	53.3662	340
	33.3866	461	53.3866	778	53.3866	334
	33.4071	424	53.4071	773	53.4071	340
	33.4275	462	53.4275	801	53.4275	319
	33.448	442	53.448	747	53.448	325
	33.4685	444	53.4685	735	53.4685	348
	33.4889	446	53.4889	818	53.4889	320
	33.5094	438	53.5094	760	53.5094	354
	33.5298	427	53.5298	815	53.5298	288
	33.5503	427	53.5503	742	53.5503	298
	33.5708	401	53.5708	776	53.5708	333
	33.5912	465	53.5912	787	53.5912	328
	33.6117	443	53.6117	773	53.6117	320
	33.6321	434	53.6321	808	53.6321	299
	33.6526	458	53.6526	815	53.6526	302
	33.6731	451	53.6731	807	53.6731	345
	33.6935	411	53.6935	789	53.6935	333
	33.714	422	53.714	831	53.714	336
	33.7344	401	53.7344	775	53.7344	343
	33.7549	414	53.7549	802	53.7549	334
	33.7754	398	53.7754	760	53.7754	328
	33.7958	468	53.7958	762	53.7958	320
	33.8163	446	53.8163	767	53.8163	307
	33.8368	409	53.8368	736	53.8368	312
	33.8572	394	53.8572	762	53.8572	374
	33.8777	427	53.8777	767	53.8777	343
	33.8981	391	53.8981	774	53.8981	329
	33.9186	379	53.9186	732	53.9186	322
	33.9391	423	53.9391	729	53.9391	325
	33.9595	423	53.9595	781	53.9595	354
	33.98	358	53.98	753	53.98	325
	34.0004	383	54.0004	782	54.0004	352
	34.0209	409	54.0209	787	54.0209	336
	34.0414	384	54.0414	790	54.0414	331
	34.0618	408	54.0618	783	54.0618	304
	34.0823	423	54.0823	732	54.0823	321
	34.1027	405	54.1027	731	54.1027	305
	34.1232	365	54.1232	752	54.1232	320
	34.1437	380	54.1437	765	54.1437	301
	34.1641	431	54.1641	739	54.1641	313
	34.1846	414	54.1846	767	54.1846	341
	34.205	411	54.205	802	54.205	297
	34.2255	400	54.2255	787	54.2255	336
	34.246	395	54.246	723	54.246	360
	34.2664	431	54.2664	706	54.2664	312
	34.2869	392	54.2869	687	54.2869	334
	34.3073	421	54.3073	765	54.3073	307
	34.3278	423	54.3278	710	54.3278	320
	34.3483	393	54.3483	769	54.3483	303
	34.3687	432	54.3687	762	54.3687	326
	34.3892	436	54.3892	767	54.3892	321
	34.4096	400	54.4096	757	54.4096	287
	34.4301	381	54.4301	786	54.4301	327
	34.4506	407	54.4506	749	54.4506	341
	34.471	443	54.471	743	54.471	360
	34.4915	388	54.4915	744	54.4915	325
	34.512	423	54.512	754	54.512	320
	34.5324	397	54.5324	741	54.5324	319
	34.5529	385	54.5529	751	54.5529	307
	34.5733	374	54.5733	721	54.5733	288
	34.5938	377	54.5938	727	54.5938	356
	34.6143	380	54.6143	754	54.6143	317
	34.6347	422	54.6347	772	54.6347	314
	34.6552	397	54.6552	776	54.6552	303
	34.6756	359	54.6756	737	54.6756	332
	34.6961	415	54.6961	778	54.6961	305
	34.7166	403	54.7166	753	54.7166	329
	34.737	372	54.737	776	54.737	307
	34.7575	403	54.7575	781	54.7575	295
	34.7779	348	54.7779	732	54.7779	299
	34.7984	396	54.7984	712	54.7984	305
	34.8189	404	54.8189	709	54.8189	356
	34.8393	368	54.8393	727	54.8393	325
	34.8598	394	54.8598	680	54.8598	335
	34.8802	376	54.8802	736	54.8802	320
	34.9007	397	54.9007	710	54.9007	325
	34.9212	377	54.9212	717	54.9212	293
	34.9416	355	54.9416	741	54.9416	362
	34.9621	373	54.9621	761	54.9621	298
	34.9825	363	54.9825	701	54.9825	347
	35.003	437	55.003	762	55.003	298
	35.0235	365	55.0235	729	55.0235	338
	35.0439	386	55.0439	705	55.0439	314
	35.0644	387	55.0644	686	55.0644	334
	35.0848	382	55.0848	714	55.0848	281
	35.1053	372	55.1053	715	55.1053	297
	35.1258	382	55.1258	743	55.1258	330
	35.1462	388	55.1462	749	55.1462	301
	35.1667	413	55.1667	736	55.1667	332
	35.1872	382	55.1872	704	55.1872	352
	35.2076	383	55.2076	776	55.2076	292
	35.2281	379	55.2281	718	55.2281	300
	35.2485	371	55.2485	742	55.2485	289
	35.269	381	55.269	705	55.269	329
	35.2895	368	55.2895	737	55.2895	307
	35.3099	372	55.3099	759	55.3099	303
	35.3304	358	55.3304	704	55.3304	283
	35.3508	361	55.3508	756	55.3508	305
	35.3713	393	55.3713	740	55.3713	287
	35.3918	382	55.3918	742	55.3918	313
	35.4122	375	55.4122	756	55.4122	317
	35.4327	355	55.4327	721	55.4327	314
	35.4531	370	55.4531	708	55.4531	343
	35.4736	366	55.4736	730	55.4736	293
	35.4941	381	55.4941	716	55.4941	280
	35.5145	381	55.5145	719	55.5145	301
	35.535	348	55.535	704	55.535	304
	35.5554	366	55.5554	672	55.5554	290
	35.5759	390	55.5759	699	55.5759	315
	35.5964	377	55.5964	657	55.5964	297
	35.6168	374	55.6168	753	55.6168	300
	35.6373	379	55.6373	741	55.6373	285
	35.6577	367	55.6577	744	55.6577	332
	35.6782	350	55.6782	719	55.6782	307
	35.6987	357	55.6987	712	55.6987	325
	35.7191	345	55.7191	736	55.7191	316
	35.7396	358	55.7396	730	55.7396	274
	35.7601	351	55.7601	715	55.7601	306
	35.7805	417	55.7805	751	55.7805	296
	35.801	395	55.801	717	55.801	318
	35.8214	390	55.8214	722	55.8214	307
	35.8419	406	55.8419	709	55.8419	298
	35.8624	374	55.8624	702	55.8624	310
	35.8828	392	55.8828	725	55.8828	277
	35.9033	348	55.9033	657	55.9033	305
	35.9237	391	55.9237	723	55.9237	290
	35.9442	360	55.9442	697	55.9442	320
	35.9647	377	55.9647	733	55.9647	339
	35.9851	349	55.9851	770	55.9851	331
	36.0056	334	56.0056	718	56.0056	324
	36.026	359	56.026	687	56.026	354
	36.0465	332	56.0465	694	56.0465	309
	36.067	349	56.067	669	56.067	304
	36.0874	404	56.0874	711	56.0874	307
	36.1079	338	56.1079	699	56.1079	314
	36.1283	380	56.1283	727	56.1283	290
	36.1488	375	56.1488	718	56.1488	299
	36.1693	364	56.1693	668	56.1693	308
	36.1897	344	56.1897	755	56.1897	313
	36.2102	372	56.2102	685	56.2102	281
	36.2306	367	56.2306	723	56.2306	306
	36.2511	334	56.2511	718	56.2511	322
	36.2716	369	56.2716	721	56.2716	290
	36.292	402	56.292	731	56.292	265
	36.3125	365	56.3125	687	56.3125	291
	36.3329	320	56.3329	697	56.3329	306
	36.3534	350	56.3534	710	56.3534	289
	36.3739	403	56.3739	704	56.3739	303
	36.3943	386	56.3943	714	56.3943	302
	36.4148	385	56.4148	710	56.4148	308
	36.4353	385	56.4353	675	56.4353	340
	36.4557	363	56.4557	771	56.4557	289
	36.4762	368	56.4762	699	56.4762	283
	36.4966	367	56.4966	699	56.4966	292
	36.5171	359	56.5171	682	56.5171	326
	36.5376	347	56.5376	696	56.5376	288
	36.558	350	56.558	677	56.558	311
	36.5785	363	56.5785	669	56.5785	291
	36.5989	404	56.5989	691	56.5989	296
	36.6194	375	56.6194	701	56.6194	295
	36.6399	341	56.6399	715	56.6399	274
	36.6603	343	56.6603	677	56.6603	280
	36.6808	372	56.6808	735	56.6808	279
	36.7012	352	56.7012	729	56.7012	288
	36.7217	360	56.7217	718	56.7217	283
	36.7422	341	56.7422	666	56.7422	319
	36.7626	368	56.7626	675	56.7626	298
	36.7831	339	56.7831	690	56.7831	315
	36.8035	355	56.8035	726	56.8035	283
	36.824	371	56.824	648	56.824	287
	36.8445	401	56.8445	698	56.8445	325
	36.8649	349	56.8649	759	56.8649	304
	36.8854	378	56.8854	727	56.8854	276
	36.9058	364	56.9058	685	56.9058	289
	36.9263	353	56.9263	678	56.9263	324
	36.9468	388	56.9468	730	56.9468	302
	36.9672	380	56.9672	683	56.9672	306
	36.9877	367	56.9877	684	56.9877	291
	37.0082	373	57.0082	655	57.0082	316
	37.0286	398	57.0286	697	57.0286	286
	37.0491	355	57.0491	742	57.0491	265
	37.0695	384	57.0695	746	57.0695	269
	37.09	371	57.09	704	57.09	295
	37.1105	356	57.1105	738	57.1105	300
	37.1309	375	57.1309	725	57.1309	261
	37.1514	377	57.1514	664	57.1514	285
	37.1718	386	57.1718	665	57.1718	271
	37.1923	324	57.1923	675	57.1923	313
	37.2128	381	57.2128	658	57.2128	256
	37.2332	344	57.2332	688	57.2332	273
	37.2537	388	57.2537	644	57.2537	282
	37.2741	364	57.2741	679	57.2741	273
	37.2946	363	57.2946	652	57.2946	302
	37.3151	343	57.3151	716	57.3151	305
	37.3355	390	57.3355	680	57.3355	289
	37.356	390	57.356	705	57.356	277
	37.3764	401	57.3764	692	57.3764	294
	37.3969	405	57.3969	679	57.3969	286
	37.4174	362	57.4174	712	57.4174	252
	37.4378	386	57.4378	691	57.4378	265
	37.4583	396	57.4583	697	57.4583	323
	37.4787	414	57.4787	695	57.4787	302
	37.4992	374	57.4992	649	57.4992	299
	37.5197	353	57.5197	710	57.5197	267
	37.5401	376	57.5401	665	57.5401	328
	37.5606	352	57.5606	680	57.5606	285
	37.581	379	57.581	742	57.581	306
	37.6015	355	57.6015	741	57.6015	304
	37.622	374	57.622	668	57.622	316
	37.6424	427	57.6424	651	57.6424	304
	37.6629	407	57.6629	692	57.6629	265
	37.6834	440	57.6834	672	57.6834	320
	37.7038	420	57.7038	692	57.7038	293
	37.7243	469	57.7243	698	57.7243	296
	37.7447	474	57.7447	680	57.7447	316
	37.7652	457	57.7652	637	57.7652	281
	37.7857	503	57.7857	702	57.7857	269
	37.8061	538	57.8061	693	57.8061	321
	37.8266	547	57.8266	694	57.8266	281
	37.847	586	57.847	660	57.847	281
	37.8675	621	57.8675	644	57.8675	305
	37.888	678	57.888	689	57.888	263
	37.9084	741	57.9084	675	57.9084	274
	37.9289	822	57.9289	696	57.9289	291
	37.9493	954	57.9493	648	57.9493	301
	37.9698	953	57.9698	664	57.9698	266
	37.9903	1036	57.9903	684	57.9903	321
	38.0107	1140	58.0107	719	58.0107	291
	38.0312	1204	58.0312	700	58.0312	304
	38.0516	1219	58.0516	669	58.0516	251
	38.0721	1185	58.0721	692	58.0721	246
	38.0926	1140	58.0926	693	58.0926	279
	38.113	1241	58.113	686	58.113	279
	38.1335	1117	58.1335	689	58.1335	272
	38.1539	1085	58.1539	652	58.1539	257
	38.1744	960	58.1744	745	58.1744	298
	38.1949	897	58.1949	655	58.1949	282
	38.2153	871	58.2153	708	58.2153	306
	38.2358	761	58.2358	706	58.2358	296
	38.2562	712	58.2562	647	58.2562	280
	38.2767	612	58.2767	651	58.2767	276
	38.2972	579	58.2972	669	58.2972	283
	38.3176	507	58.3176	679	58.3176	293
	38.3381	532	58.3381	640	58.3381	280
	38.3586	474	58.3586	723	58.3586	258
	38.379	451	58.379	650	58.379	298
	38.3995	414	58.3995	681	58.3995	278
	38.4199	419	58.4199	684	58.4199	249
	38.4404	416	58.4404	651	58.4404	295
	38.4609	394	58.4609	673	58.4609	266
	38.4813	383	58.4813	664	58.4813	255
	38.5018	377	58.5018	659	58.5018	292
	38.5222	375	58.5222	677	58.5222	258
	38.5427	428	58.5427	671	58.5427	272
	38.5632	420	58.5632	705	58.5632	272
	38.5836	409	58.5836	655	58.5836	268
	38.6041	377	58.6041	673	58.6041	256
	38.6245	384	58.6245	730	58.6245	287
	38.645	398	58.645	670	58.645	284
	38.6655	410	58.6655	750	58.6655	290
	38.6859	429	58.6859	704	58.6859	270
	38.7064	367	58.7064	698	58.7064	282
	38.7268	386	58.7268	687	58.7268	301
	38.7473	385	58.7473	709	58.7473	264
	38.7678	341	58.7678	752	58.7678	269
	38.7882	374	58.7882	663	58.7882	278
	38.8087	403	58.8087	689	58.8087	315
	38.8291	368	58.8291	700	58.8291	295
	38.8496	328	58.8496	703	58.8496	279
	38.8701	357	58.8701	627	58.8701	265
	38.8905	374	58.8905	675	58.8905	270
	38.911	383	58.911	708	58.911	281
	38.9315	356	58.9315	704	58.9315	277
	38.9519	400	58.9519	697	58.9519	271
	38.9724	386	58.9724	671	58.9724	291
	38.9928	347	58.9928	660	58.9928	291
	39.0133	357	59.0133	707	59.0133	294
	39.0338	369	59.0338	689	59.0338	256
	39.0542	392	59.0542	716	59.0542	284
	39.0747	387	59.0747	732	59.0747	328
	39.0951	388	59.0951	712	59.0951	292
	39.1156	349	59.1156	694	59.1156	289
	39.1361	387	59.1361	654	59.1361	314
	39.1565	360	59.1565	704	59.1565	267
	39.177	381	59.177	678	59.177	297
	39.1974	390	59.1974	738	59.1974	286
	39.2179	360	59.2179	658	59.2179	280
	39.2384	353	59.2384	687	59.2384	265
	39.2588	368	59.2588	663	59.2588	276
	39.2793	350	59.2793	670	59.2793	282
	39.2997	391	59.2997	697	59.2997	261
	39.3202	366	59.3202	696	59.3202	294
	39.3407	386	59.3407	663	59.3407	260
	39.3611	374	59.3611	701	59.3611	267
	39.3816	380	59.3816	664	59.3816	264
	39.402	358	59.402	704	59.402	268
	39.4225	348	59.4225	693	59.4225	255
	39.443	379	59.443	702	59.443	268
	39.4634	403	59.4634	714	59.4634	261
	39.4839	375	59.4839	695	59.4839	255
	39.5043	346	59.5043	636	59.5043	260
	39.5248	383	59.5248	672	59.5248	237
	39.5453	360	59.5453	674	59.5453	273
	39.5657	387	59.5657	644	59.5657	258
	39.5862	361	59.5862	671	59.5862	296
	39.6067	377	59.6067	729	59.6067	282
	39.6271	363	59.6271	680	59.6271	255
	39.6476	392	59.6476	702	59.6476	267
	39.668	394	59.668	711	59.668	260
	39.6885	397	59.6885	684	59.6885	305
	39.709	368	59.709	680	59.709	281
	39.7294	382	59.7294	688	59.7294	275
	39.7499	334	59.7499	675	59.7499	291
	39.7703	360	59.7703	649	59.7703	278
	39.7908	371	59.7908	688	59.7908	265
	39.8113	359	59.8113	658	59.8113	257
	39.8317	366	59.8317	658	59.8317	273
	39.8522	340	59.8522	667	59.8522	250
	39.8726	362	59.8726	630	59.8726	262
	39.8931	358	59.8931	673	59.8931	261
	39.9136	417	59.9136	663	59.9136	296
	39.934	385	59.934	701	59.934	298
	39.9545	387	59.9545	706	59.9545	285
	39.9749	353	59.9749	664	59.9749	280
	39.9954	402	59.9954	665	59.9954	248
	40.0159	380	60.0159	679	60.0159	271
	40.0363	369	60.0363	682	60.0363	304
	40.0568	387	60.0568	674	60.0568	292
	40.0772	362	60.0772	714	60.0772	283
	40.0977	373	60.0977	654	60.0977	265
	40.1182	373	60.1182	685	60.1182	297
	40.1386	367	60.1386	682	60.1386	271
	40.1591	358	60.1591	679	60.1591	272
	40.1795	391	60.1795	654	60.1795	238
	40.2	382	60.2	687	60.2	257
	40.2205	373	60.2205	695	60.2205	267
	40.2409	357	60.2409	625	60.2409	272
	40.2614	381	60.2614	618	60.2614	299
	40.2819	399	60.2819	625	60.2819	285
	40.3023	406	60.3023	708	60.3023	279
	40.3228	362	60.3228	658	60.3228	255
	40.3432	396	60.3432	649	60.3432	278
	40.3637	389	60.3637	665	60.3637	258
	40.3842	391	60.3842	680	60.3842	253
	40.4046	337	60.4046	671	60.4046	284
	40.4251	367	60.4251	640	60.4251	272
	40.4455	355	60.4455	652	60.4455	252
	40.466	375	60.466	649	60.466	269
	40.4865	378	60.4865	630	60.4865	264
	40.5069	382	60.5069	674	60.5069	257
	40.5274	375	60.5274	639	60.5274	289
	40.5478	359	60.5478	713	60.5478	253
	40.5683	365	60.5683	623	60.5683	254
	40.5888	392	60.5888	700	60.5888	282
	40.6092	367	60.6092	671	60.6092	245
	40.6297	367	60.6297	652	60.6297	280
	40.6501	392	60.6501	692	60.6501	259
	40.6706	391	60.6706	607	60.6706	246
	40.6911	360	60.6911	673	60.6911	284
	40.7115	357	60.7115	625	60.7115	281
	40.732	392	60.732	660	60.732	237
	40.7524	388	60.7524	695	60.7524	276
	40.7729	349	60.7729	678	60.7729	278
	40.7934	391	60.7934	663	60.7934	276
	40.8138	355	60.8138	649	60.8138	273
	40.8343	418	60.8343	653	60.8343	291
	40.8548	359	60.8548	626	60.8548	256
	40.8752	370	60.8752	664	60.8752	257
	40.8957	349	60.8957	626	60.8957	294
	40.9161	404	60.9161	627	60.9161	260
	40.9366	389	60.9366	633	60.9366	287
	40.9571	386	60.9571	631	60.9571	278
	40.9775	399	60.9775	644	60.9775	301
	40.998	381	60.998	654	60.998	280
	41.0184	386	61.0184	616	61.0184	282
	41.0389	382	61.0389	709	61.0389	257
	41.0594	395	61.0594	633	61.0594	264
	41.0798	395	61.0798	636	61.0798	269
	41.1003	379	61.1003	643	61.1003	284
	41.1207	380	61.1207	661	61.1207	236
	41.1412	409	61.1412	669	61.1412	249
	41.1617	367	61.1617	690	61.1617	291
	41.1821	385	61.1821	610	61.1821	285
	41.2026	373	61.2026	627	61.2026	256
	41.223	371	61.223	660	61.223	282
	41.2435	363	61.2435	651	61.2435	278
	41.264	385	61.264	645	61.264	256
	41.2844	366	61.2844	686	61.2844	240
	41.3049	365	61.3049	694	61.3049	263
	41.3253	362	61.3253	641	61.3253	255
	41.3458	419	61.3458	610	61.3458	250
	41.3663	410	61.3663	647	61.3663	272
	41.3867	387	61.3867	610	61.3867	251
	41.4072	384	61.4072	641	61.4072	241
	41.4276	381	61.4276	711	61.4276	274
	41.4481	383	61.4481	662	61.4481	280
	41.4686	366	61.4686	658	61.4686	265
	41.489	371	61.489	684	61.489	250
	41.5095	366	61.5095	654	61.5095	275
	41.53	366	61.53	625	61.53	260
	41.5504	373	61.5504	691	61.5504	245
	41.5709	364	61.5709	678	61.5709	265
	41.5913	359	61.5913	694	61.5913	247
	41.6118	386	61.6118	656	61.6118	270
	41.6323	360	61.6323	643	61.6323	256
	41.6527	397	61.6527	669	61.6527	272
	41.6732	393	61.6732	627	61.6732	265
	41.6936	432	61.6936	667	61.6936	263
	41.7141	367	61.7141	697	61.7141	237
	41.7346	402	61.7346	659	61.7346	264
	41.755	398	61.755	642	61.755	291
	41.7755	378	61.7755	623	61.7755	278
	41.7959	365	61.7959	628	61.7959	277
	41.8164	365	61.8164	650	61.8164	249
	41.8369	356	61.8369	619	61.8369	270
	41.8573	357	61.8573	648	61.8573	265
	41.8778	391	61.8778	634	61.8778	254
	41.8982	350	61.8982	680	61.8982	257
	41.9187	320	61.9187	650	61.9187	253
	41.9392	384	61.9392	603	61.9392	262
	41.9596	375	61.9596	658	61.9596	279
	41.9801	417	61.9801	648	61.9801	255
	42.0005	390	62.0005	627	62.0005	262
	42.021	383	62.021	614	62.021	252
	42.0415	368	62.0415	631	62.0415	267
	42.0619	344	62.0619	689	62.0619	269
	42.0824	390	62.0824	633	62.0824	270
	42.1029	406	62.1029	672	62.1029	240
	42.1233	364	62.1233	648	62.1233	251
	42.1438	346	62.1438	608	62.1438	255
	42.1642	366	62.1642	672	62.1642	232
	42.1847	361	62.1847	637	62.1847	266
	42.2052	392	62.2052	635	62.2052	265
	42.2256	375	62.2256	709	62.2256	235
	42.2461	381	62.2461	580	62.2461	286
	42.2665	349	62.2665	625	62.2665	263
	42.287	369	62.287	633	62.287	226
	42.3075	350	62.3075	649	62.3075	265
	42.3279	394	62.3279	638	62.3279	247
	42.3484	352	62.3484	667	62.3484	284
	42.3688	413	62.3688	697	62.3688	256
	42.3893	379	62.3893	658	62.3893	270
	42.4098	371	62.4098	634	62.4098	260
	42.4302	328	62.4302	614	62.4302	246
	42.4507	366	62.4507	654	62.4507	250
	42.4711	376	62.4711	656	62.4711	242
	42.4916	404	62.4916	617	62.4916	257
	42.5121	374	62.5121	606	62.5121	294
	42.5325	334	62.5325	670	62.5325	246
	42.553	429	62.553	673	62.553	265
	42.5734	351	62.5734	669	62.5734	276
	42.5939	357	62.5939	672	62.5939	258
	42.6144	366	62.6144	676	62.6144	265
	42.6348	400	62.6348	635	62.6348	292
	42.6553	379	62.6553	628	62.6553	266
	42.6757	380	62.6757	652	62.6757	266
	42.6962	362	62.6962	684	62.6962	274
	42.7167	385	62.7167	647	62.7167	245
	42.7371	353	62.7371	628	62.7371	251
	42.7576	400	62.7576	662	62.7576	265
	42.7781	380	62.7781	691	62.7781	249
	42.7985	393	62.7985	626	62.7985	252
	42.819	401	62.819	659	62.819	269
	42.8394	383	62.8394	658	62.8394	291
	42.8599	364	62.8599	633	62.8599	259
	42.8804	353	62.8804	650	62.8804	255
	42.9008	364	62.9008	642	62.9008	248
	42.9213	367	62.9213	670	62.9213	268
	42.9417	380	62.9417	680	62.9417	285
	42.9622	373	62.9622	616	62.9622	271
	42.9827	373	62.9827	622	62.9827	259
	43.0031	400	63.0031	646	63.0031	262
	43.0236	361	63.0236	635	63.0236	275
	43.044	351	63.044	622	63.044	244
	43.0645	357	63.0645	658	63.0645	261
	43.085	369	63.085	612	63.085	289
	43.1054	359	63.1054	604	63.1054	257
	43.1259	359	63.1259	602	63.1259	271
	43.1463	344	63.1463	637	63.1463	245
	43.1668	361	63.1668	636	63.1668	253
	43.1873	402	63.1873	603	63.1873	253
	43.2077	369	63.2077	575	63.2077	253
	43.2282	396	63.2282	631	63.2282	270
	43.2486	336	63.2486	597	63.2486	257
	43.2691	337	63.2691	665	63.2691	247
	43.2896	367	63.2896	622	63.2896	259
	43.31	390	63.31	655	63.31	257
	43.3305	357	63.3305	685	63.3305	236
	43.3509	353	63.3509	681	63.3509	254
	43.3714	346	63.3714	642	63.3714	250
	43.3919	364	63.3919	676	63.3919	259
	43.4123	367	63.4123	626	63.4123	273
	43.4328	330	63.4328	624	63.4328	278
	43.4533	333	63.4533	588	63.4533	279
	43.4737	359	63.4737	636	63.4737	243
	43.4942	346	63.4942	645	63.4942	263
	43.5146	328	63.5146	592	63.5146	265
	43.5351	341	63.5351	608	63.5351	249
	43.5556	364	63.5556	623	63.5556	241
	43.576	336	63.576	617	63.576	269
	43.5965	357	63.5965	608	63.5965	246
	43.6169	377	63.6169	589	63.6169	267
	43.6374	381	63.6374	623	63.6374	250
	43.6579	409	63.6579	665	63.6579	231
	43.6783	361	63.6783	632	63.6783	255
	43.6988	380	63.6988	635	63.6988	249
	43.7192	383	63.7192	631	63.7192	257
	43.7397	363	63.7397	668	63.7397	227
	43.7602	389	63.7602	678	63.7602	257
	43.7806	389	63.7806	653	63.7806	294
	43.8011	376	63.8011	629	63.8011	235
	43.8215	405	63.8215	631	63.8215	288
	43.842	387	63.842	666	63.842	274
	43.8625	398	63.8625	674	63.8625	270
	43.8829	415	63.8829	691	63.8829	234
	43.9034	378	63.9034	683	63.9034	259
	43.9238	437	63.9238	672	63.9238	257
	43.9443	429	63.9443	663	63.9443	265
	43.9648	444	63.9648	677	63.9648	278
	43.9852	518	63.9852	670	63.9852	274
	44.0057	453	64.0057	678	64.0057	282
	44.0262	520	64.0262	714	64.0262	283
	44.0466	485	64.0466	675	64.0466	282
	44.0671	531	64.0671	686	64.0671	276
	44.0875	485	64.0875	722	64.0875	251
	44.108	530	64.108	699	64.108	307
	44.1285	557	64.1285	748	64.1285	271
	44.1489	494	64.1489	746	64.1489	284
	44.1694	525	64.1694	717	64.1694	295
	44.1898	512	64.1898	700	64.1898	272
	44.2103	565	64.2103	749	64.2103	279
	44.2308	575	64.2308	758	64.2308	276
	44.2512	507	64.2512	748	64.2512	323
	44.2717	502	64.2717	763	64.2717	264
	44.2921	520	64.2921	843	64.2921	284
	44.3126	457	64.3126	811	64.3126	292
	44.3331	492	64.3331	716	64.3331	293
	44.3535	487	64.3535	787	64.3535	293
	44.374	481	64.374	807	64.374	299
	44.3944	511	64.3944	797	64.3944	292
	44.4149	470	64.4149	809	64.4149	306
	44.4354	457	64.4354	792	64.4354	312
	44.4558	461	64.4558	797	64.4558	319
	44.4763	433	64.4763	777	64.4763	286
	44.4967	435	64.4967	763	64.4967	285
	44.5172	421	64.5172	777	64.5172	294
	44.5377	439	64.5377	801	64.5377	318
	44.5581	439	64.5581	793	64.5581	325
	44.5786	415	64.5786	724	64.5786	306
	44.599	444	64.599	744	64.599	299
	44.6195	395	64.6195	723	64.6195	299
	44.64	404	64.64	728	64.64	299
	44.6604	388	64.6604	722	64.6604	306
	44.6809	420	64.6809	712	64.6809	307
	44.7014	365	64.7014	722	64.7014	290
	44.7218	392	64.7218	697	64.7218	286
	44.7423	365	64.7423	727	64.7423	278
	44.7627	379	64.7627	767	64.7627	314
	44.7832	393	64.7832	690	64.7832	271
	44.8037	380	64.8037	669	64.8037	302
	44.8241	378	64.8241	645	64.8241	294
	44.8446	371	64.8446	719	64.8446	280
	44.865	366	64.865	654	64.865	270
	44.8855	372	64.8855	649	64.8855	293
	44.906	383	64.906	653	64.906	271
	44.9264	354	64.9264	661	64.9264	284
	44.9469	348	64.9469	604	64.9469	269
	44.9673	325	64.9673	589	64.9673	244
	44.9878	315	64.9878	648	64.9878	265
	45.0083	339	65.0083	687	65.0083	268
	45.0287	316	65.0287	590	65.0287	263
	45.0492	363	65.0492	668	65.0492	256
	45.0696	316	65.0696	599	65.0696	225
	45.0901	306	65.0901	608	65.0901	260
	45.1106	361	65.1106	637	65.1106	256
	45.131	398	65.131	654	65.131	281
	45.1515	326	65.1515	659	65.1515	247
	45.1719	366	65.1719	619	65.1719	284
	45.1924	337	65.1924	623	65.1924	252
	45.2129	333	65.2129	627	65.2129	255
	45.2333	349	65.2333	653	65.2333	249
	45.2538	330	65.2538	610	65.2538	269
	45.2743	308	65.2743	622	65.2743	273
	45.2947	339	65.2947	598	65.2947	255
	45.3152	348	65.3152	625	65.3152	236
	45.3356	333	65.3356	588	65.3356	256
	45.3561	351	65.3561	628	65.3561	241
	45.3766	324	65.3766	639	65.3766	234
	45.397	317	65.397	588	65.397	262
	45.4175	318	65.4175	627	65.4175	254
	45.4379	287	65.4379	614	65.4379	244
	45.4584	304	65.4584	606	65.4584	258
	45.4789	303	65.4789	624	65.4789	247
	45.4993	309	65.4993	579	65.4993	248
	45.5198	288	65.5198	607	65.5198	219
	45.5402	328	65.5402	595	65.5402	271
	45.5607	346	65.5607	632	65.5607	248
	45.5812	296	65.5812	612	65.5812	238
	45.6016	295	65.6016	586	65.6016	239
	45.6221	338	65.6221	628	65.6221	253
	45.6425	306	65.6425	607	65.6425	236
	45.663	328	65.663	609	65.663	246
	45.6835	337	65.6835	642	65.6835	257
	45.7039	320	65.7039	636	65.7039	232
	45.7244	302	65.7244	623	65.7244	238
	45.7448	317	65.7448	646	65.7448	241
	45.7653	348	65.7653	582	65.7653	256
	45.7858	324	65.7858	621	65.7858	226
	45.8062	357	65.8062	597	65.8062	238
	45.8267	328	65.8267	631	65.8267	264
	45.8471	338	65.8471	633	65.8471	259
	45.8676	303	65.8676	617	65.8676	253
	45.8881	308	65.8881	629	65.8881	251
	45.9085	309	65.9085	619	65.9085	257
	45.929	327	65.929	617	65.929	255
	45.9495	354	65.9495	584	65.9495	248
	45.9699	339	65.9699	621	65.9699	232
	45.9904	284	65.9904	609	65.9904	227
	46.0108	337	66.0108	621	66.0108	249
	46.0313	316	66.0313	607	66.0313	211
	46.0518	305	66.0518	607	66.0518	260
	46.0722	296	66.0722	613	66.0722	286
	46.0927	333	66.0927	589	66.0927	239
	46.1131	342	66.1131	601	66.1131	231
	46.1336	304	66.1336	605	66.1336	247
	46.1541	322	66.1541	560	66.1541	246
	46.1745	305	66.1745	573	66.1745	236
	46.195	350	66.195	595	66.195	245
	46.2154	341	66.2154	633	66.2154	254
	46.2359	321	66.2359	556	66.2359	256
	46.2564	326	66.2564	643	66.2564	230
	46.2768	320	66.2768	626	66.2768	250
	46.2973	298	66.2973	585	66.2973	243
	46.3177	300	66.3177	649	66.3177	270
	46.3382	299	66.3382	598	66.3382	227
	46.3587	307	66.3587	554	66.3587	212
	46.3791	306	66.3791	576	66.3791	223
	46.3996	301	66.3996	592	66.3996	242
	46.42	275	66.42	621	66.42	251
	46.4405	291	66.4405	634	66.4405	243
	46.461	301	66.461	559	66.461	243
	46.4814	292	66.4814	568	66.4814	251
	46.5019	312	66.5019	582	66.5019	230
	46.5223	286	66.5223	585	66.5223	222
	46.5428	328	66.5428	581	66.5428	267
	46.5633	314	66.5633	618	66.5633	240
	46.5837	312	66.5837	597	66.5837	237
	46.6042	298	66.6042	594	66.6042	240
	46.6247	313	66.6247	624	66.6247	217
	46.6451	297	66.6451	569	66.6451	259
	46.6656	322	66.6656	587	66.6656	225
	46.686	307	66.686	569	66.686	214
	46.7065	265	66.7065	567	66.7065	227
	46.727	328	66.727	610	66.727	242
	46.7474	319	66.7474	621	66.7474	221
	46.7679	309	66.7679	590	66.7679	209
	46.7883	299	66.7883	602	66.7883	230
	46.8088	292	66.8088	585	66.8088	251
	46.8293	314	66.8293	611	66.8293	258
	46.8497	302	66.8497	584	66.8497	238
	46.8702	291	66.8702	575	66.8702	259
	46.8906	278	66.8906	594	66.8906	227
	46.9111	295	66.9111	613	66.9111	248
	46.9316	289	66.9316	594	66.9316	239
	46.952	312	66.952	635	66.952	229
	46.9725	302	66.9725	600	66.9725	250
	46.9929	288	66.9929	611	66.9929	237
	47.0134	315	67.0134	562	67.0134	221
	47.0339	367	67.0339	592	67.0339	223
	47.0543	266	67.0543	580	67.0543	226
	47.0748	315	67.0748	608	67.0748	232
	47.0952	318	67.0952	578	67.0952	239
	47.1157	311	67.1157	596	67.1157	243
	47.1362	310	67.1362	596	67.1362	235
	47.1566	297	67.1566	593	67.1566	235
	47.1771	268	67.1771	601	67.1771	254
	47.1976	318	67.1976	596	67.1976	227
	47.218	300	67.218	586	67.218	249
	47.2385	299	67.2385	607	67.2385	239
	47.2589	282	67.2589	570	67.2589	210
	47.2794	315	67.2794	566	67.2794	256
	47.2999	285	67.2999	603	67.2999	246
	47.3203	305	67.3203	582	67.3203	240
	47.3408	295	67.3408	603	67.3408	242
	47.3612	307	67.3612	612	67.3612	239
	47.3817	298	67.3817	575	67.3817	236
	47.4022	281	67.4022	619	67.4022	235
	47.4226	296	67.4226	602	67.4226	224
	47.4431	283	67.4431	572	67.4431	243
	47.4635	289	67.4635	601	67.4635	234
	47.484	291	67.484	604	67.484	244
	47.5045	310	67.5045	572	67.5045	229
	47.5249	290	67.5249	594	67.5249	261
	47.5454	286	67.5454	597	67.5454	240
	47.5658	300	67.5658	585	67.5658	225
	47.5863	303	67.5863	588	67.5863	229
	47.6068	288	67.6068	599	67.6068	230
	47.6272	311	67.6272	602	67.6272	242
	47.6477	285	67.6477	588	67.6477	237
	47.6681	270	67.6681	555	67.6681	276
	47.6886	304	67.6886	553	67.6886	259
	47.7091	285	67.7091	534	67.7091	233
	47.7295	275	67.7295	580	67.7295	244
	47.75	337	67.75	550	67.75	250
	47.7704	281	67.7704	581	67.7704	228
	47.7909	317	67.7909	587	67.7909	247
	47.8114	271	67.8114	534	67.8114	257
	47.8318	287	67.8318	581	67.8318	224
	47.8523	292	67.8523	609	67.8523	213
	47.8728	270	67.8728	569	67.8728	244
	47.8932	296	67.8932	655	67.8932	218
	47.9137	297	67.9137	572	67.9137	216
	47.9341	316	67.9341	639	67.9341	241
	47.9546	298	67.9546	599	67.9546	227
	47.9751	275	67.9751	560	67.9751	229
	47.9955	309	67.9955	578	67.9955	244
	48.016	320	68.016	599	68.016	231
	48.0364	306	68.0364	575	68.0364	265
	48.0569	291	68.0569	585	68.0569	238
	48.0774	293	68.0774	628	68.0774	233
	48.0978	295	68.0978	595	68.0978	251
	48.1183	287	68.1183	569	68.1183	234
	48.1387	292	68.1387	574	68.1387	242
	48.1592	287	68.1592	561	68.1592	236
	48.1797	303	68.1797	553	68.1797	239
	48.2001	271	68.2001	587	68.2001	242
	48.2206	280	68.2206	594	68.2206	215
	48.241	279	68.241	549	68.241	227
	48.2615	279	68.2615	571	68.2615	236
	48.282	255	68.282	623	68.282	222
	48.3024	288	68.3024	590	68.3024	240
	48.3229	304	68.3229	606	68.3229	252
	48.3433	272	68.3433	603	68.3433	212
	48.3638	286	68.3638	556	68.3638	235
	48.3843	292	68.3843	604	68.3843	196
	48.4047	279	68.4047	568	68.4047	210
	48.4252	291	68.4252	590	68.4252	248
	48.4457	281	68.4457	543	68.4457	233
	48.4661	270	68.4661	605	68.4661	232
	48.4866	271	68.4866	622	68.4866	241
	48.507	258	68.507	615	68.507	201
	48.5275	273	68.5275	633	68.5275	249
	48.548	297	68.548	605	68.548	239
	48.5684	266	68.5684	564	68.5684	251
	48.5889	272	68.5889	614	68.5889	231
	48.6093	232	68.6093	597	68.6093	210
	48.6298	275	68.6298	609	68.6298	232
	48.6503	263	68.6503	585	68.6503	248
	48.6707	287	68.6707	595	68.6707	227
	48.6912	281	68.6912	630	68.6912	241
	48.7116	270	68.7116	573	68.7116	231
	48.7321	272	68.7321	601	68.7321	224
	48.7526	292	68.7526	581	68.7526	252
	48.773	277	68.773	605	68.773	221
	48.7935	285	68.7935	574	68.7935	243
	48.8139	295	68.8139	543	68.8139	239
	48.8344	292	68.8344	585	68.8344	248
	48.8549	267	68.8549	607	68.8549	211
	48.8753	303	68.8753	585	68.8753	245
	48.8958	279	68.8958	622	68.8958	233
	48.9162	296	68.9162	614	68.9162	239
	48.9367	243	68.9367	537	68.9367	219
	48.9572	286	68.9572	612	68.9572	242
	48.9776	265	68.9776	592	68.9776	226
	48.9981	276	68.9981	578	68.9981	245
	49.0185	288	69.0185	590	69.0185	247
	49.039	226	69.039	601	69.039	252
	49.0595	289	69.0595	577	69.0595	229
	49.0799	264	69.0799	580	69.0799	228
	49.1004	263	69.1004	572	69.1004	236
	49.1209	261	69.1209	553	69.1209	238
	49.1413	250	69.1413	584	69.1413	248
	49.1618	263	69.1618	630	69.1618	232
	49.1822	273	69.1822	591	69.1822	226
	49.2027	264	69.2027	570	69.2027	226
	49.2232	249	69.2232	614	69.2232	245
	49.2436	297	69.2436	624	69.2436	216
	49.2641	265	69.2641	582	69.2641	257
	49.2845	277	69.2845	572	69.2845	212
	49.305	280	69.305	609	69.305	228
	49.3255	253	69.3255	551	69.3255	207
	49.3459	296	69.3459	582	69.3459	225
	49.3664	283	69.3664	558	69.3664	237
	49.3868	291	69.3868	580	69.3868	217
	49.4073	291	69.4073	563	69.4073	239
	49.4278	283	69.4278	545	69.4278	229
	49.4482	289	69.4482	546	69.4482	230
	49.4687	249	69.4687	606	69.4687	216
	49.4891	282	69.4891	565	69.4891	224
	49.5096	247	69.5096	618	69.5096	212
	49.5301	265	69.5301	582	69.5301	244
	49.5505	277	69.5505	580	69.5505	187
	49.571	252	69.571	620	69.571	218
	49.5914	245	69.5914	564	69.5914	202
	49.6119	274	69.6119	566	69.6119	235
	49.6324	280	69.6324	575	69.6324	231
	49.6528	285	69.6528	580	69.6528	226
	49.6733	271	69.6733	585	69.6733	196
	49.6937	269	69.6937	570	69.6937	227
	49.7142	235	69.7142	565	69.7142	209
	49.7347	252	69.7347	569	69.7347	225
	49.7551	290	69.7551	537	69.7551	203
	49.7756	277	69.7756	589	69.7756	211
	49.7961	238	69.7961	575	69.7961	246
	49.8165	232	69.8165	583	69.8165	197
	49.837	261	69.837	593	69.837	218
	49.8574	255	69.8574	582	69.8574	230
	49.8779	283	69.8779	570	69.8779	228
	49.8984	273	69.8984	574	69.8984	223
	49.9188	244	69.9188	582	69.9188	232
	49.9393	254	69.9393	578	69.9393	225
	49.9597	239	69.9597	600	69.9597	213
	49.9802	260	69.9802	573	69.9802	231
	50.0007	286	70.0007	619	70.0007	235
	50.0211	266	70.0211	554	70.0211	225
	50.0416	253	70.0416	605	70.0416	223
	50.062	239	70.062	538	70.062	230
	50.0825	274	70.0825	568	70.0825	224
	50.103	247	70.103	521	70.103	241
	50.1234	283	70.1234	596	70.1234	220
	50.1439	243	70.1439	592	70.1439	228
	50.1643	260	70.1643	605	70.1643	221
	50.1848	239	70.1848	591	70.1848	196
	50.2053	274	70.2053	564	70.2053	224
	50.2257	253	70.2257	570	70.2257	234
	50.2462	264	70.2462	559	70.2462	231
	50.2666	257	70.2666	576	70.2666	232
	50.2871	293	70.2871	627	70.2871	247
	50.3076	246	70.3076	581	70.3076	220
	50.328	274	70.328	582	70.328	234
	50.3485	287	70.3485	588	70.3485	236
	50.369	258	70.369	611	70.369	248
	50.3894	285	70.3894	615	70.3894	250
	50.4099	298	70.4099	548	70.4099	245
	50.4303	255	70.4303	593	70.4303	219
	50.4508	263	70.4508	597	70.4508	252
	50.4713	283	70.4713	590	70.4713	218
	50.4917	257	70.4917	555	70.4917	224
	50.5122	266	70.5122	594	70.5122	214
	50.5326	287	70.5326	565	70.5326	238
	50.5531	280	70.5531	554	70.5531	215
	50.5736	267	70.5736	541	70.5736	235
	50.594	249	70.594	535	70.594	261
	50.6145	268	70.6145	552	70.6145	213
	50.6349	247	70.6349	593	70.6349	234
	50.6554	244	70.6554	595	70.6554	250
	50.6759	271	70.6759	592	70.6759	209
	50.6963	258	70.6963	552	70.6963	241
	50.7168	279	70.7168	561	70.7168	202
	50.7372	256	70.7372	555	70.7372	223
	50.7577	255	70.7577	541	70.7577	217
	50.7782	249	70.7782	575	70.7782	219
	50.7986	248	70.7986	561	70.7986	222
	50.8191	247	70.8191	587	70.8191	250
	50.8395	254	70.8395	594	70.8395	223
	50.86	256	70.86	595	70.86	258
	50.8805	236	70.8805	567	70.8805	211
[truncated: 1,423 more rows]

## Sheet: Figure3a
	Pt foil						Pt-Ni-Pt										Pt-NiO-Pt										Pt-Ni-NiO-Pt
88	1428.34	1428.34	1428.34	88	-12571.7	87.34	5201.88							87.34	-4009.12										--
87.9	1428.75	1428.75	1428.75	87.9	-12571.2	87.24	5167.43							87.24	-4043.57	87.38	4560.66	4560.66	4560.66	4560.66	4560.66	4560.66		87.38	5396.66	87.38	3765.64	3765.64	3765.64	3765.64	3765.64	3765.64
87.8	1428.25	1428.25	1428.25	87.8	-12571.8	87.14	5134.93							87.14	-4076.07	87.28	4543.56	4543.56	4543.56	4543.56	4543.56	4543.56		87.28	5379.56	87.28	3753.62	3753.62	3753.62	3753.62	3753.62	3753.62
87.7	1426.85	1426.85	1426.85	87.7	-12573.1	87.04	5104.36							87.04	-4106.64	87.18	4526.4	4526.4	4526.4	4526.4	4526.4	4526.4		87.18	5362.4	87.18	3741.03	3741.03	3741.03	3741.03	3741.03	3741.03
87.6	1424.55	1424.55	1424.55	87.6	-12575.5	86.94	5075.74							86.94	-4135.26	87.08	4509.18	4509.18	4509.18	4509.18	4509.18	4509.18		87.08	5345.18	87.08	3727.88	3727.88	3727.88	3727.88	3727.88	3727.88
87.5	1421.35	1421.35	1421.35	87.5	-12578.6	86.84	5049.05							86.84	-4161.95	86.98	4491.91	4491.91	4491.91	4491.91	4491.91	4491.91		86.98	5327.91	86.98	3714.14	3714.14	3714.14	3714.14	3714.14	3714.14
87.4	1419.89	1419.89	1419.89	87.4	-12580.1	86.74	5024.3							86.74	-4186.7	86.88	4474.58	4474.58	4474.58	4474.58	4474.58	4474.58		86.88	5310.58	86.88	3699.84	3699.84	3699.84	3699.84	3699.84	3699.84
87.3	1411.83	1411.83	1411.83	87.3	-12588.2	86.64	5001.49							86.64	-4209.51	86.78	4457.19	4457.19	4457.19	4457.19	4457.19	4457.19		86.78	5293.19	86.78	3684.97	3684.97	3684.97	3684.97	3684.97	3684.97
87.2	1404.79	1404.79	1404.79	87.2	-12595.2	86.54	4980.62							86.54	-4230.38	86.68	4439.75	4439.75	4439.75	4439.75	4439.75	4439.75		86.68	5275.75	86.68	3669.52	3669.52	3669.52	3669.52	3669.52	3669.52
87.1	1398.91	1398.91	1398.91	87.1	-12601.1	86.44	4961.69							86.44	-4249.31	86.58	4422.25	4422.25	4422.25	4422.25	4422.25	4422.25		86.58	5258.25	86.58	3653.5	3653.5	3653.5	3653.5	3653.5	3653.5
87	1392.71	1392.71	1392.71	87	-12607.3	86.34	4944.7							86.34	-4266.3	86.48	4404.69	4404.69	4404.69	4404.69	4404.69	4404.69		86.48	5240.69	86.48	3622.78	3622.78	3622.78	3622.78	3622.78	3622.78
86.9	1388.08	1388.08	1388.08	86.9	-12611.9	86.24	4910.41							86.24	-4300.59	86.38	4387.07	4387.07	4387.07	4387.07	4387.07	4387.07		86.38	5223.07	86.38	3609.15	3609.15	3609.15	3609.15	3609.15	3609.15
86.8	1383.1	1383.1	1383.1	86.8	-12616.9	86.14	4897.77							86.14	-4313.23	86.28	4369.4	4369.4	4369.4	4369.4	4369.4	4369.4		86.28	5205.4	86.28	3581.4	3581.4	3581.4	3581.4	3581.4	3581.4
86.7	1379.37	1379.37	1379.37	86.7	-12620.6	86.04	4894.74							86.04	-4316.26	86.18	4351.67	4351.67	4351.67	4351.67	4351.67	4351.67		86.18	5187.67	86.18	3558.42	3558.42	3558.42	3558.42	3558.42	3558.42
86.6	1377.59	1377.59	1377.59	86.6	-12622.4	85.94	4876.55							85.94	-4334.45	86.08	4337.16	4337.16	4337.16	4337.16	4337.16	4337.16		86.08	5173.16	86.08	3553.28	3553.28	3553.28	3553.28	3553.28	3553.28
86.5	1377.83	1377.83	1377.83	86.5	-12622.2	85.84	4891.2							85.84	-4319.8	85.98	4310.1	4310.1	4310.1	4310.1	4310.1	4310.1		85.98	5146.1	85.98	3535.01	3535.01	3535.01	3535.01	3535.01	3535.01
86.4	1379.08	1379.08	1379.08	86.4	-12620.9	85.74	4911.87							85.74	-4299.13	85.88	4284.74	4284.74	4284.74	4284.74	4284.74	4284.74		85.88	5120.74	85.88	3520.53	3520.53	3520.53	3520.53	3520.53	3520.53
86.3	1379.83	1379.83	1379.83	86.3	-12620.2	85.64	4925.84							85.64	-4285.16	85.78	4248.99	4248.99	4248.99	4248.99	4248.99	4248.99		85.78	5084.99	85.78	3503.83	3503.83	3503.83	3503.83	3503.83	3503.83
86.2	1378.89	1378.89	1378.89	86.2	-12621.1	85.54	4908.8							85.54	-4302.2	85.68	4237.21	4237.21	4237.21	4237.21	4237.21	4237.21		85.68	5073.21	85.68	3488.05	3488.05	3488.05	3488.05	3488.05	3488.05
86.1	1380.4	1380.4	1380.4	86.1	-12619.6	85.44	4898.87							85.44	-4312.13	85.58	4229.12	4229.12	4229.12	4229.12	4229.12	4229.12		85.58	5065.12	85.58	3471.79	3471.79	3471.79	3471.79	3471.79	3471.79
86	1378.98	1378.98	1378.98	86	-12621	85.34	4896.36							85.34	-4314.64	85.48	4209.97	4209.97	4209.97	4209.97	4209.97	4209.97		85.48	5045.97	85.48	3462.85	3462.85	3462.85	3462.85	3462.85	3462.85
85.9	1376.83	1376.83	1376.83	85.9	-12623.2	85.24	4869.86							85.24	-4341.14	85.38	4202.58	4202.58	4202.58	4202.58	4202.58	4202.58		85.38	5038.58	85.38	3456.81	3456.81	3456.81	3456.81	3456.81	3456.81
85.8	1372.81	1372.81	1372.81	85.8	-12627.2	85.14	4844.15							85.14	-4366.85	85.28	4181.92	4181.92	4181.92	4181.92	4181.92	4181.92		85.28	5017.92	85.28	3455.82	3455.82	3455.82	3455.82	3455.82	3455.82
85.7	1368.89	1368.89	1368.89	85.7	-12631.1	85.04	4814.35							85.04	-4396.65	85.18	4169.01	4169.01	4169.01	4169.01	4169.01	4169.01		85.18	5005.01	85.18	3442.87	3442.87	3442.87	3442.87	3442.87	3442.87
85.6	1362.23	1362.23	1362.23	85.6	-12637.8	84.94	4783.76							84.94	-4427.24	85.08	4150.61	4150.61	4150.61	4150.61	4150.61	4150.61		85.08	4986.61	85.08	3428.73	3428.73	3428.73	3428.73	3428.73	3428.73
85.5	1357.46	1357.46	1357.46	85.5	-12642.5	84.84	4747.47							84.84	-4463.53	84.98	4136.39	4136.39	4136.39	4136.39	4136.39	4136.39		84.98	4972.39	84.98	3413.21	3413.21	3413.21	3413.21	3413.21	3413.21
85.4	1353.11	1353.11	1353.11	85.4	-12646.9	84.74	4712.97							84.74	-4498.03	84.88	4119	4119	4119	4119	4119	4119		84.88	4955	84.88	3405.82	3405.82	3405.82	3405.82	3405.82	3405.82
85.3	1348.73	1348.73	1348.73	85.3	-12651.3	84.64	4697.31							84.64	-4513.69	84.78	4095.05	4095.05	4095.05	4095.05	4095.05	4095.05		84.78	4931.05	84.78	3396.11	3396.11	3396.11	3396.11	3396.11	3396.11
85.2	1343.76	1343.76	1343.76	85.2	-12656.2	84.54	4670.05							84.54	-4540.95	84.68	4070.89	4070.89	4070.89	4070.89	4070.89	4070.89		84.68	4906.89	84.68	3385.54	3385.54	3385.54	3385.54	3385.54	3385.54
85.1	1346.61	1346.61	1346.61	85.1	-12653.4	84.44	4649.08							84.44	-4561.92	84.58	4046.09	4046.09	4046.09	4046.09	4046.09	4046.09		84.58	4882.09	84.58	3382.49	3382.49	3382.49	3382.49	3382.49	3382.49
85	1347.2	1347.2	1347.2	85	-12652.8	84.34	4633.54							84.34	-4577.46	84.48	4031.74	4031.74	4031.74	4031.74	4031.74	4031.74		84.48	4867.74	84.48	3383.97	3383.97	3383.97	3383.97	3383.97	3383.97
84.9	1344.5	1344.5	1344.5	84.9	-12655.5	84.24	4617.16							84.24	-4593.84	84.38	4020.05	4020.05	4020.05	4020.05	4020.05	4020.05		84.38	4856.05	84.38	3375.63	3375.63	3375.63	3375.63	3375.63	3375.63
84.8	1345.93	1345.93	1345.93	84.8	-12654.1	84.14	4610.52							84.14	-4600.48	84.28	3999.2	3999.2	3999.2	3999.2	3999.2	3999.2		84.28	4835.2	84.28	3364.21	3364.21	3364.21	3364.21	3364.21	3364.21
84.7	1347.23	1347.23	1347.23	84.7	-12652.8	84.04	4605.06							84.04	-4605.94	84.18	3984.87	3984.87	3984.87	3984.87	3984.87	3984.87		84.18	4820.87	84.18	3367.96	3367.96	3367.96	3367.96	3367.96	3367.96
84.6	1346.85	1346.85	1346.85	84.6	-12653.1	83.94	4602.5							83.94	-4608.5	84.08	3971.95	3971.95	3971.95	3971.95	3971.95	3971.95		84.08	4807.95	84.08	3353.3	3353.3	3353.3	3353.3	3353.3	3353.3
84.5	1347.37	1347.37	1347.37	84.5	-12652.6	83.84	4607.9							83.84	-4603.1	83.98	3956.65	3956.65	3956.65	3956.65	3956.65	3956.65		83.98	4792.65	83.98	3347.63	3347.63	3347.63	3347.63	3347.63	3347.63
84.4	1347.61	1347.61	1347.61	84.4	-12652.4	83.74	4595.79							83.74	-4615.21	83.88	3944.44	3944.44	3944.44	3944.44	3944.44	3944.44		83.88	4780.44	83.88	3350.95	3350.95	3350.95	3350.95	3350.95	3350.95
84.3	1346.77	1346.77	1346.77	84.3	-12653.2	83.64	4587.46							83.64	-4623.54	83.78	3935.76	3935.76	3935.76	3935.76	3935.76	3935.76		83.78	4771.76	83.78	3344.13	3344.13	3344.13	3344.13	3344.13	3344.13
84.2	1349.34	1349.34	1349.34	84.2	-12650.7	83.54	4559.89							83.54	-4651.11	83.68	3941.74	3941.74	3941.74	3941.74	3941.74	3941.74		83.68	4777.74	83.68	3341.5	3341.5	3341.5	3341.5	3341.5	3341.5
84.1	1354.65	1354.65	1354.65	84.1	-12645.4	83.44	4555.61							83.44	-4655.39	83.58	3936.97	3936.97	3936.97	3936.97	3936.97	3936.97		83.58	4772.97	83.58	3333.18	3333.18	3333.18	3333.18	3333.18	3333.18
84	1352.85	1352.85	1352.85	84	-12647.1	83.34	4551.65							83.34	-4659.35	83.48	3943.11	3943.11	3943.11	3943.11	3943.11	3943.11		83.48	4779.11	83.48	3333.22	3333.22	3333.22	3333.22	3333.22	3333.22
83.9	1348.99	1348.99	1348.99	83.9	-12651	83.24	4548.39							83.24	-4662.61	83.38	3953.55	3953.55	3953.55	3953.55	3953.55	3953.55		83.38	4789.55	83.38	3331.03	3331.03	3331.03	3331.03	3331.03	3331.03
83.8	1350.86	1350.86	1350.86	83.8	-12649.1	83.14	4548.45							83.14	-4662.55	83.28	3956.61	3956.61	3956.61	3956.61	3956.61	3956.61		83.28	4792.61	83.28	3332.25	3332.25	3332.25	3332.25	3332.26	3332.25
83.7	1353.68	1353.68	1353.68	83.7	-12646.3	83.04	4544.23							83.04	-4666.77	83.18	3951.58	3951.58	3951.58	3951.58	3951.58	3951.58		83.18	4787.58	83.18	3333.2	3333.2	3333.2	3333.2	3333.21	3333.2
83.6	1357.09	1357.09	1357.09	83.6	-12642.9	82.94	4552.69							82.94	-4658.31	83.08	3954.21	3954.21	3954.21	3954.21	3954.21	3954.21		83.08	4790.21	83.08	3333.27	3333.27	3333.27	3333.27	3333.28	3333.27
83.5	1360.19	1360.19	1360.19	83.5	-12639.8	82.84	4546.38							82.84	-4664.62	82.98	3958.6	3958.6	3958.6	3958.6	3958.6	3958.6		82.98	4794.6	82.98	3331.48	3331.48	3331.48	3331.48	3331.5	3331.48
83.4	1364.62	1364.62	1364.62	83.4	-12635.4	82.74	4567.01							82.74	-4643.99	82.88	3965.14	3965.14	3965.15	3965.14	3965.14	3965.14		82.88	4801.15	82.88	3330.22	3330.22	3330.22	3330.22	3330.25	3330.22
83.3	1370.98	1370.98	1370.98	83.3	-12629	82.64	4585.89							82.64	-4625.1	82.78	3967.48	3967.48	3967.49	3967.48	3967.48	3967.48		82.78	4803.49	82.78	3333.93	3333.93	3333.93	3333.93	3333.98	3333.93
83.2	1375.41	1375.41	1375.41	83.2	-12624.6	82.54	4595.95							82.54	-4615.04	82.68	3973.33	3973.33	3973.35	3973.33	3973.33	3973.33		82.68	4809.35	82.68	3344.94	3344.94	3344.94	3344.94	3345.01	3344.94
83.1	1375.08	1375.08	1375.08	83.1	-12624.9	82.44	4614.1							82.44	-4596.89	82.58	3984.67	3984.67	3984.7	3984.67	3984.67	3984.67		82.58	4820.7	82.58	3358.15	3358.15	3358.15	3358.15	3358.26	3358.15
83	1373.2	1373.2	1373.2	83	-12626.8	82.34	4625.59							82.34	-4585.39	82.48	3980.95	3980.95	3981	3980.95	3980.95	3980.95		82.48	4817	82.48	3372.09	3372.09	3372.09	3372.09	3372.25	3372.09
82.9	1370.92	1370.92	1370.92	82.9	-12629.1	82.24	4628.62							82.24	-4582.34	82.38	3980.38	3980.38	3980.46	3980.38	3980.38	3980.38		82.38	4816.46	82.38	3383.68	3383.68	3383.68	3383.68	3383.91	3383.68
82.8	1374.48	1374.48	1374.48	82.8	-12625.5	82.14	4636.77							82.14	-4574.16	82.28	3974.83	3974.83	3974.95	3974.83	3974.83	3974.83		82.28	4810.95	82.28	3392.5	3392.5	3392.5	3392.5	3392.83	3392.5
82.7	1376.82	1376.82	1376.82	82.7	-12623.2	82.04	4633.61							82.04	-4577.28	82.18	3964.47	3964.47	3964.65	3964.47	3964.47	3964.47		82.18	4800.65	82.18	3397.96	3397.96	3397.96	3397.96	3398.43	3397.96
82.6	1379.38	1379.38	1379.38	82.6	-12620.6	81.94	4623.6							81.94	-4587.23	82.08	3966.89	3966.89	3967.17	3966.89	3966.89	3966.89		82.08	4803.17	82.08	3402.56	3402.56	3402.56	3402.56	3403.23	3402.56
82.5	1382.75	1382.75	1382.75	82.5	-12617.2	81.84	4618.21							81.84	-4592.52	81.98	3957.36	3957.36	3957.79	3957.36	3957.36	3957.36		81.98	4793.79	81.98	3402.36	3402.36	3402.36	3402.36	3403.31	3402.36
82.4	1391.26	1391.26	1391.26	82.4	-12608.7	81.74	4619.72							81.74	-4590.85	81.88	3950.1	3950.1	3950.74	3950.1	3950.1	3950.1		81.88	4786.74	81.88	3401.57	3401.57	3401.57	3401.57	3402.91	3401.57
82.3	1397.85	1397.85	1397.85	82.3	-12602.1	81.64	4622.1							81.64	-4588.23	81.78	3955.05	3955.05	3956.01	3955.05	3955.05	3955.05		81.78	4792.01	81.78	3405.31	3405.31	3405.31	3405.31	3407.17	3405.31
82.2	1399.61	1399.61	1399.61	82.2	-12600.4	81.54	4604.31							81.54	-4605.66	81.68	3957.34	3957.34	3958.75	3957.34	3957.34	3957.34		81.68	4794.75	81.68	3412.68	3412.68	3412.68	3412.68	3415.26	3412.68
82.1	1402	1402	1402	82.1	-12598	81.44	4605.14							81.44	-4604.3	81.58	3955.52	3955.52	3957.58	3955.52	3955.52	3955.52		81.58	4793.58	81.58	3413.49	3413.49	3413.49	3413.49	3417.04	3413.49
82	1405.04	1405.04	1405.04	82	-12595	81.34	4595.41							81.34	-4613.23	81.48	3949.77	3949.77	3952.76	3949.77	3949.77	3949.77		81.48	4788.76	81.48	3411.61	3411.61	3411.61	3411.61	3416.45	3411.61
81.9	1407.5	1407.5	1407.5	81.9	-12592.5	81.24	4599.46							81.24	-4608.03	81.38	3948.9	3948.9	3953.19	3948.9	3948.9	3948.9		81.38	4789.19	81.38	3412.39	3412.39	3412.39	3412.39	3418.95	3412.39
81.8	1412.79	1412.79	1412.79	81.8	-12587.2	81.14	4599.98							81.14	-4605.84	81.28	3941.25	3941.25	3947.36	3941.25	3941.25	3941.25		81.28	4783.36	81.28	3409.3	3409.3	3409.3	3409.3	3418.1	3409.3
81.7	1414.9	1414.9	1414.9	81.7	-12585.1	81.04	4602.33							81.04	-4601.1	81.18	3929.35	3929.35	3937.98	3929.35	3929.35	3929.35		81.18	4773.98	81.18	3396.71	3396.71	3396.71	3396.71	3408.46	3396.71
81.6	1419.91	1419.91	1419.91	81.6	-12580.1	80.94	4602.49							80.94	-4597.56	81.08	3926.58	3926.58	3938.65	3926.58	3926.58	3926.58		81.08	4774.65	81.08	3389.91	3389.91	3389.91	3389.91	3405.5	3389.91
81.5	1421.36	1421.36	1421.36	81.5	-12578.6	80.84	4598.12							80.84	-4597.2	80.98	3926.09	3926.09	3942.83	3926.09	3926.09	3926.09		80.98	4778.83	80.98	3384.54	3384.54	3384.54	3384.54	3405.06	3384.54
81.4	1423.75	1423.75	1423.75	81.4	-12576.2	80.74	4620.25							80.74	-4568.53	80.88	3932.49	3932.49	3955.5	3932.49	3932.49	3932.49		80.88	4791.5	80.88	3377.37	3377.37	3377.37	3377.37	3404.17	3377.37
81.3	1425.56	1425.56	1425.56	81.3	-12574.4	80.64	4640.36							80.64	-4539.46	80.78	3930.88	3930.88	3962.24	3930.88	3930.88	3930.88		80.78	4798.24	80.78	3366.28	3366.28	3366.28	3366.28	3400.99	3366.28
81.2	1427.02	1427.02	1427.02	81.2	-12573	80.54	4651.62							80.54	-4516.08	80.68	3930.96	3930.96	3973.31	3930.96	3930.96	3930.96		80.68	4809.31	80.68	3361.39	3361.39	3361.39	3361.39	3406.07	3361.39
81.1	1433.3	1433.3	1433.3	81.1	-12566.7	80.44	4691.47							80.44	-4460	80.58	3933.19	3933.19	3989.88	3933.19	3933.19	3933.19		80.58	4825.88	80.58	3367.48	3367.48	3367.48	3367.48	3424.62	3367.48
81	1436.08	1436.08	1436.08	81	-12563.9	80.34	4745.86							80.34	-4384.14	80.48	3943.2	3943.2	4018.42	3943.2	3943.2	3943.2		80.48	4854.42	80.48	3386.43	3386.43	3386.43	3386.43	3458.91	3386.43
80.9	1441.85	1441.85	1441.85	80.9	-12558.1	80.24	4804.67							80.24	-4297.24	80.38	3952.08	3952.08	4050.98	3952.08	3952.08	3952.08		80.38	4886.98	80.38	3395.44	3395.44	3395.44	3395.44	3486.63	3395.44
80.8	1446.48	1446.48	1446.48	80.8	-12553.5	80.14	4856.68							80.14	-4208.91	80.28	3975.38	3975.38	4104.26	3975.38	3975.38	3975.38		80.28	4940.26	80.28	3415.66	3415.66	3415.66	3415.66	3529.48	3415.66
80.7	1449.4	1449.4	1449.4	80.7	-12550.6	80.04	4898.88	4923.71	5114.26	4923.09	4923.09	4923.09		80.04	-4096.12	80.18	4004.44	4004.44	4170.85	4004.44	4004.44	4004.44		80.18	5006.85	80.18	3437.5	3437.5	3437.5	3437.5	3578.63	3437.5
80.6	1453.97	1453.97	1453.97	80.6	-12546	79.94	4972.88	4927.21	5175.84	4926.37	4926.37	4926.37		79.94	-4034.32	80.08	4050.88	4050.88	4263.77	4050.88	4050.88	4050.88		80.08	5099.77	80.08	3459.4	3459.4	3459.4	3459.4	3633.09	3459.4
80.5	1455.57	1455.57	1455.57	80.5	-12544.4	79.84	5082.33	4930.8	5251.72	4929.65	4929.65	4929.65		79.84	-3958.13	79.98	4113.67	4113.67	4383.53	4113.67	4113.67	4113.67		79.98	5219.53	79.98	3488.26	3488.26	3488.26	3488.26	3700.23	3488.26
80.4	1457.58	1457.58	1457.58	80.4	-12542.4	79.74	5213.35	4934.48	5344.22	4932.94	4932.94	4932.94		79.74	-3865.24	79.88	4188.49	4113.89	4452.75	4113.89	4113.89	4113.89		79.88	5288.75	79.88	3536.93	3488.35	3488.35	3488.35	3744.87	3488.35
80.3	1460.84	1460.84	1460.84	80.3	-12539.2	79.64	5341.9	4938.29	5455.62	4936.22	4936.22	4936.22		79.64	-3753.31	79.78	4292.99	4114.42	4535.81	4114.42	4114.42	4114.42		79.78	5371.81	79.78	3590.46	3488.53	3488.54	3488.53	3796.36	3488.53
80.2	1465.59	1465.59	1465.59	80.2	-12534.4	79.54	5466.35	4942.27	5588.03	4939.5	4939.5	4939.5		79.54	-3620.21	79.68	4417.13	4115.32	4634.19	4115.32	4115.32	4115.32		79.68	5470.19	79.68	3668.99	3488.86	3488.86	3488.86	3855.45	3488.86
80.1	1476.14	1476.14	1476.14	80.1	-12523.9	79.44	5626.1	4946.46	5743.18	4942.79	4942.79	4942.79		79.44	-3464.16	79.58	4567.45	4116.65	4749.13	4116.65	4116.65	4116.65		79.58	5585.13	79.58	3754.97	3489.34	3489.35	3489.34	3922.18	3489.34
80	1481.46	1481.46	1481.46	80	-12518.5	79.34	5788.26	4950.92	5922.13	4946.07	4946.07	4946.07		79.34	-3284.02	79.48	4742.54	4118.5	4881.51	4118.5	4118.51	4118.5		79.48	5717.51	79.48	3858.7	3490.01	3490.02	3490.01	3996.43	3490.01
79.9	1486.87	1481.44	1481.44	79.9	-12518.6	79.24	6001.28	4955.74	6125.04	4949.35	4949.35	4949.35		79.24	-3079.58	79.38	4951.86	4120.97	5031.67	4120.97	4120.98	4120.97		79.38	5867.68	79.38	3972.52	3490.89	3490.91	3490.89	4077.95	3490.89
79.8	1490.81	1481.41	1481.41	79.8	-12518.6	79.14	6242.98	4961	6350.81	4952.64	4952.64	4952.64		79.14	-2851.82	79.28	5179.17	4124.09	5199.21	4124.09	4124.11	4124.09		79.28	6035.23	79.28	4089.99	3491.97	3492	3491.98	4166.14	3491.97
79.7	1496.77	1481.36	1481.36	79.7	-12518.6	79.04	6508.15	4966.82	6596.84	4955.92	4955.92	4955.92		79.04	-2603.26	79.18	5412.72	4127.9	5382.78	4127.9	4127.94	4127.9		79.18	6218.82	79.18	4217.2	3493.29	3493.34	3493.3	4260.31	3493.29
79.6	1503.08	1481.29	1481.29	79.6	-12518.7	78.94	6780.19	4973.33	6858.74	4959.2	4959.2	4959.2		78.94	-2338.14	79.08	5658.39	4132.43	5580.01	4132.43	4132.49	4132.43		79.08	6416.07	79.08	4345.78	3494.83	3494.92	3494.85	4358.75	3494.83
79.5	1508.84	1481.2	1481.2	79.5	-12518.8	78.84	7059.48	4980.71	7130.2	4962.49	4962.49	4962.49		78.84	-2062.58	78.98	5900.87	4137.66	5787.32	4137.66	4137.76	4137.66		78.98	6623.43	78.98	4477.21	3496.62	3496.75	3496.64	4459.59	3496.62
79.4	1514.55	1481.09	1481.09	79.4	-12518.9	78.74	7325.21	4989.16	7403.06	4965.77	4965.77	4965.77		78.74	-1784.54	78.88	6129.58	4143.55	5999.91	4143.54	4143.73	4143.54		78.88	6836.1	78.88	4622.78	3498.66	3498.87	3498.69	4560.69	3498.66
79.3	1522.72	1480.96	1480.96	79.3	-12519	78.64	7598.13	4998.93	7667.51	4969.05	4969.05	4969.05		78.64	-1513.61	78.78	6340.4	4150.05	6211.83	4150.04	4150.36	4150.04		78.78	7048.17	78.78	4746.54	3500.92	3501.26	3500.98	4659.54	3500.92
79.2	1534.01	1480.78	1480.79	79.2	-12519.2	78.54	7853.01	5010.31	7912.58	4972.34	4972.34	4972.34		78.54	-1260.44	78.68	6529.02	4157.09	6416.21	4157.07	4157.62	4157.07		78.68	7252.79	78.68	4845.58	3503.36	3503.9	3503.45	4752.84	3503.36
79.1	1546.89	1480.57	1480.57	79.1	-12519.4	78.44	8070.88	5023.65	8126.88	4975.62	4975.62	4975.62		78.44	-1036.09	78.58	6693.61	4164.61	6605.55	4164.57	4165.5	4164.57		78.58	7442.52	78.58	4927.07	3505.94	3506.78	3506.09	4837.74	3505.94
79	1558.12	1480.32	1480.32	79	-12519.7	78.34	8247.93	5039.34	8299.52	4978.9	4978.9	4978.9		78.34	-851.04	78.48	6818.27	4172.48	6772.14	4172.41	4173.94	4172.41		78.48	7609.74	78.48	5000.23	3508.65	3509.94	3508.88	4911.45	3508.65
78.9	1564.2	1480.04	1480.05	78.9	-12520	78.24	8370.63	5057.86	8421.14	4982.19	4982.19	4982.19		78.24	-714.18	78.38	6904.34	4180.6	6908.69	4180.49	4182.98	4180.49		78.38	7747.29	78.38	5049.52	3511.44	3513.4	3511.8	4971.33	3511.44
78.8	1573.9	1479.74	1479.74	78.8	-12520.3	78.14	8430.77	5079.75	8484.88	4985.47	4985.47	4985.47		78.14	-631.84	78.28	6972.18	4188.93	7008.96	4188.74	4192.73	4188.74		78.28	7849.14	78.28	5066.97	3514.26	3517.2	3514.82	5015.09	3514.26
78.7	1585.5	1479.39	1479.4	78.7	-12520.6	78.04	8440.33	5105.62	8487.12	4988.75	4988.75	4988.75		78.04	-607.01	78.18	6990.54	4197.34	7068.17	4197.02	4203.3	4197.02		78.18	7910.77	78.18	5050.18	3517.05	3521.43	3517.9	5039.78	3517.05
78.6	1596.18	1479.01	1479.02	78.6	-12521	77.94	8412.06	5136.18	8427.94	4992.04	4992.04	4992.04		77.94	-638.92	78.08	6973.63	4205.76	7083.57	4205.23	4215.02	4205.23		78.08	7929.89	78.08	5014.55	3519.76	3526.21	3521.04	5045.55	3519.76
78.5	1611.74	1478.58	1478.6	78.5	-12521.4	77.84	8320.7	5172.2	8311.05	4995.32	4995.32	4995.32		77.84	-723.07	77.98	6915.16	4214.1	7054.67	4213.24	4228.21	4213.24		77.98	7906.5	77.98	4957.84	3522.37	3531.75	3524.29	5032.25	3522.37
78.4	1629.74	1478.09	1478.12	78.4	-12521.9	77.74	8162.64	5214.55	8143.42	4998.6	4998.6	4998.6		77.74	-851.64	77.88	6824.11	4222.34	6983.31	4220.96	4243.59	4220.96		77.88	7843.32	77.88	4880.95	3524.83	3538.33	3527.67	5000.51	3524.83
78.3	1648.59	1477.54	1477.59	78.3	-12522.4	77.64	7964.6	5264.17	7934.48	5001.89	5001.89	5001.88		77.64	-1014.24	77.78	6712.35	4230.52	6873.45	4228.33	4261.96	4228.33		77.78	7745.28	77.78	4801.77	3527.15	3546.34	3531.31	4951.58	3527.15
78.2	1662.34	1476.93	1477.03	78.2	-12523	77.54	7743.79	5322.1	7695.14	5005.17	5005.17	5005.17		77.54	-1198.93	77.68	6589.56	4238.74	6730.8	4235.31	4284.57	4235.31		77.68	7619.5	77.68	4734.01	3529.34	3556.41	3535.39	4886.9	3529.34
78.1	1673.91	1476.29	1476.45	78.1	-12523.5	77.44	7537.86	5389.41	7436.8	5008.45	5008.45	5008.45		77.44	-1393.24	77.58	6450.35	4247.16	6562.25	4241.85	4313	4241.85		77.58	7474.7	77.58	4650.27	3531.37	3569.13	3540.08	4809.93	3531.37
78	1684.23	1475.62	1475.88	78	-12524.1	77.34	7350.7	5467.25	7170.4	5011.74	5011.73	5011.73		77.34	-1585.08	77.48	6326.86	4256.15	6375.34	4248.02	4348.98	4248.02		77.48	7320.43	77.48	4578.26	3533.27	3585.32	3545.67	4723.48	3533.27
77.9	1691.91	1474.91	1475.36	77.9	-12524.6	77.24	7188.02	5556.79	6905.7	5015.03	5015.02	5015.02		77.24	-1763.52	77.38	6196.5	4266.06	6177.58	4253.78	4395.33	4253.78		77.38	7167.42	77.38	4514.57	3535.05	3605.97	3552.53	4630.44	3535.05
77.8	1703.93	1474.17	1474.9	77.8	-12525.1	77.14	7048.48	5659.18	6650.81	5018.32	5018.3	5018.3		77.14	-1919.29	77.28	6094.91	4277.5	5976.11	4259.22	4454.12	4259.22		77.28	7025.3	77.28	4467.02	3536.74	3632.27	3561.12	4533.63	3536.74
77.7	1716.18	1473.38	1474.57	77.7	-12525.4	77.04	6938.38	5775.57	6411.97	5021.63	5021.58	5021.58		77.04	-2045	77.18	6001.58	4291.35	5777.18	4264.38	4528.97	4264.37		77.18	6904.76	77.18	4446.89	3538.39	3665.87	3572.05	4435.91	3538.39
77.6	1734.25	1472.53	1474.43	77.6	-12525.6	76.94	6868.28	5907	6193.49	5024.97	5024.87	5024.87		76.94	-2135.27	77.08	5939.56	4308.6	5585.99	4269.33	4622.52	4269.32		77.08	6814.47	77.08	4436.15	3540.02	3708.23	3586.02	4339.74	3540.02
77.5	1758.11	1471.6	1474.6	77.5	-12525.4	76.84	6853.51	6054.4	5997.94	5028.37	5028.15	5028.15		76.84	-2186.59	76.98	5928.03	4330.56	5406.66	4274.24	4737.94	4274.23		76.98	6762.71	76.98	4461.94	3541.69	3761	3603.92	4247.09	3541.69
77.4	1783.2	1470.59	1475.26	77.4	-12524.7	76.74	6886.75	6218.48	5826.36	5031.91	5031.44	5031.43		76.74	-2197.11	76.88	5944.83	4359.29	5242.03	4279.19	4878.06	4279.16		76.88	6757.08	76.88	4510.1	3543.44	3825.96	3626.89	4159.51	3543.44
77.3	1809.51	1469.48	1476.71	77.3	-12523.3	76.64	6985.15	6399.72	5678.56	5035.7	5034.72	5034.72		76.64	-2166.45	76.78	6000.07	4396.58	5093.91	4284.29	5043.58	4284.25		76.78	6801.61	76.78	4592.78	3545.35	3904.92	3656.06	4078.3	3545.35
77.2	1835.54	1468.29	1479.32	77.2	-12520.7	76.54	7099.82	6598.25	5553.45	5039.97	5038	5038		76.54	-2095.33	76.68	6087.92	4444.83	4963.14	4289.64	5236.01	4289.58		76.68	6900.86	76.68	4699.61	3547.44	3999.95	3692.75	4004.49	3547.44
77.1	1866.39	1467	1483.61	77.1	-12516.4	76.44	7258.9	6813.79	5449.29	5045.11	5041.29	5041.28		76.44	-1985.38	76.58	6245.02	4507.93	4849.87	4295.46	5451.91	4295.36		76.58	7055.08	76.58	4822.42	3549.75	4112.33	3738.43	3938.19	3549.75
77	1903.81	1465.57	1490.3	77	-12509.7	76.34	7475.6	7045.59	5363.95	5051.79	5044.58	5044.57		76.34	-1838.8	76.48	6421.77	4588.44	4753.52	4301.79	5687.67	4301.65		76.48	7262.48	76.48	4968.97	3552.33	4242.66	3794.65	3879.52	3552.32
76.9	1948.88	1464	1500.35	76.9	-12499.6	76.24	7702.22	7292.32	5295.15	5061.09	5047.87	5047.85		76.24	-1658.12	76.38	6630.9	4690.23	4673.13	4308.76	5935.09	4308.54		76.38	7517.6	76.38	5127.97	3555.19	4391.05	3863	3828.37	3555.18
76.8	1997.4	1462.27	1515.07	76.8	-12484.9	76.14	7958.52	7552.07	5240.58	5074.7	5051.16	5051.13		76.14	-1445.89	76.28	6882.47	4818.45	4607.47	4316.48	6183.93	4316.14		76.28	7813.9	76.28	5311.72	3558.38	4556.69	3945.03	3784.63	3558.37
76.7	2049.16	1460.35	1536.27	76.7	-12463.7	76.04	8228.45	7822.23	5198.01	5095.13	5054.46	5054.42		76.04	-1204.42	76.18	7176.5	4975.88	4555.16	4325.11	6420.74	4324.6		76.18	8139.09	76.18	5510.89	3561.93	4737.78	4042.11	3747.95	3561.91
76.6	2111.58	1458.24	1566.16	76.6	-12433.8	75.94	8517.08	8099.56	5165.4	5125.92	5057.76	5057.7		75.94	-935.46	76.08	7506.21	5166.84	4514.77	4334.76	6632.04	4334		76.08	8482.39	76.08	5730.74	3565.88	4930.77	4155.63	3717.54	3565.84
76.5	2182.23	1455.88	1607.5	76.5	-12392.5	75.84	8817.66	8380.09	5140.93	5171.87	5061.08	5060.98		75.84	-639.98	75.98	7866.43	5395.43	4484.86	4345.57	6800.94	4344.45		75.98	8829.46	75.98	5972.78	3570.27	5130.35	4285.95	3692.89	3570.2
76.4	2263.85	1453.25	1663.75	76.4	-12336.2	75.74	9135.33	8659.28	5123.01	5238.98	5064.41	5064.27		75.74	-318.13	75.88	8232.42	5661.9	4464.01	4357.59	6917.65	4355.94		75.88	9169.33	75.88	6254.08	3575.18	5330.17	4432.83	3673.47	3575.07
76.3	2356.39	1450.31	1739.15	76.3	-12260.9	75.64	9514.71	8932.02	5110.27	5334.23	5067.77	5067.55		75.64	30.63	75.78	8605.35	5967.26	4450.93	4370.91	6970.91	4368.5		75.78	9490.5	75.78	6562.93	3580.66	5522.69	4595.25	3658.85	3580.49
76.2	2463.43	1447.01	1838.73	76.2	-12161.3	75.54	9896.23	9192.82	5101.58	5464.75	5071.16	5070.83		75.54	406.81	75.68	8959.74	6309.35	4444.37	4385.55	6958.61	4382.07		75.68	9787.66	75.68	6879.98	3586.74	5699.2	4771.03	3648.48	3586.47
76.1	2597.05	1443.27	1968.56	76.1	-12031.4	75.44	10315.7	9435.96	5096.02	5636.46	5074.6	5074.12		75.44	809.7	75.58	9296.29	6681.44	4443.27	4401.58	6882.75	4396.6		75.58	10055.2	75.58	7215.44	3593.47	5850.35	4956.84	3641.72	3593.05
76	2756.53	1438.99	2135.55	76	-11864.5	75.34	10729.4	9655.7	5092.85	5851.93	5078.12	5077.4		75.34	1235.4	75.48	9594.88	7075.32	4446.62	4419.03	6749.91	4411.97		75.48	10291	75.48	7537.71	3600.86	5968.69	5147.98	3638.1	3600.2
75.9	2938.99	1434.11	2346.37	75.9	-11653.6	75.24	11132.2	9846.54	5091.47	6107.78	5081.74	5080.68		75.24	1674.5	75.38	9822.55	7477.72	4453.46	4437.89	6573.66	4427.96		75.38	10494.8	75.38	7814.82	3608.84	6047.63	5338.5	3637.11	3607.84
75.8	3146.35	1428.54	2608.06	75.8	-11391.9	75.14	11517.4	10003.5	5091.42	6392.02	5085.5	5083.97		75.14	2109.5	75.28	9992.24	7872.65	4463.01	4458.24	6366	4444.41		75.28	10662.7	75.28	8037.1	3617.39	6082.71	5521.28	3638.34	3615.88
75.7	3382.9	1422.18	2926.9	75.7	-11073.1	75.04	11880.7	10122.2	5092.35	6682.7	5089.46	5087.25		75.04	2514	75.18	10098.9	8240.58	4474.57	4480.22	6143.3	4461.13		75.18	10791.3	75.18	8196.09	3626.45	6071.8	5688.32	3641.32	3624.18
75.6	3661.86	1414.89	3307.19	75.6	-10692.8	74.94	12167.8	10199.4	5093.99	6948.95	5093.69	5090.53		74.94	2853.5	75.08	10133.4	8561.8	4487.53	4504.02	5918.29	4477.89		75.08	10874	75.08	8293.56	3636.02	6014.8	5832.05	3645.61	3632.65
75.5	3969.84	1406.57	3749.86	75.5	-10250.1	74.84	12359.1	10233	5096.13	7155.65	5098.3	5093.81		74.84	3090.6	74.98	10108.8	8818.84	4501.38	4529.97	5702.28	4494.54		74.98	10904.9	74.98	8322.81	3646.11	5917.26	5945.32	3650.88	3641.15
75.4	4319.83	1397.09	4250.65	75.4	-9749.35	74.74	12431.5	10222	5098.64	7271.41	5103.39	5097.1		74.74	3193.1	74.88	10030.8	8991.72	4515.72	4558.52	5503.27	4510.9		74.88	10872.5	74.88	8264.32	3656.74	5785.29	6022.17	3656.78	3649.53
75.3	4709.97	1386.31	4794.77	75.3	-9205.22	74.64	12387.8	10166.8	5101.39	7277.33	5109.15	5100.38		74.64	3142.5	74.78	9904.37	9071.94	4530.21	4590.25	5327.09	4526.85		74.78	10775	74.78	8142.13	3668.05	5626.55	6058.56	3663.04	3657.68
75.2	5159.95	1374.04	5358.01	75.2	-8641.98	74.54	12240.3	10069.2	5104.32	7172.93	5115.78	5103.66		74.54	2940.3	74.68	9733.77	9056.14	4544.57	4625.91	5175.19	4542.24		74.68	10611.1	74.68	7954.86	3680.24	5449.46	6052.68	3669.42	3665.47
75.1	5664.38	1360.08	5904.77	75.1	-8095.21	74.44	11988	9932.11	5107.37	6976.38	5123.54	5106.95		74.44	2607.6	74.58	9499.72	8941.15	4558.49	4666.29	5049.47	4556.9		74.58	10380.7	74.58	7710.16	3693.64	5262.34	6005.23	3675.69	3672.8
75	6183.61	1344.39	6389.86	75	-7610.11	74.34	11616.9	9759.47	5110.5	6718.68	5132.76	5110.23		74.34	2179.7	74.48	9231.59	8740.82	4571.8	4712.43	4947.08	4570.71		74.48	10096	74.48	7411.96	3708.69	5073.5	5919.25	3681.67	3679.58
74.9	6702.49	1326.98	6763.64	74.9	-7236.31	74.24	11169.1	9556.05	5113.68	6434.96	5143.86	5113.51		74.24	1697	74.38	8921.32	8469.43	4584.31	4765.44	4866.64	4583.58		74.38	9771.09	74.38	7085.67	3726.07	4889.49	5799.23	3687.26	3685.76
74.8	7156.49	1308.05	6978.07	74.8	-7021.83	74.14	10678.8	9327.23	5116.9	6156.42	5157.31	5116.8		74.14	1196.5	74.28	8606.77	8141.96	4595.96	4826.66	4804.9	4595.47		74.28	9419.07	74.28	6743.38	3746.56	4715.43	5652.82	3692.37	3691.3
74.7	7468.52	1288.07	7005.07	74.7	-6994.76	74.04	10133	9078.67	5120.15	5905.49	5173.71	5120.08		74.04	706.77	74.18	8295.09	7781.34	4606.73	4897.47	4758.81	4606.4		74.18	9061.13	74.18	6386.23	3771.13	4555.02	5487.52	3696.95	3696.19
74.6	7568.38	1267.75	6840.08	74.6	-7159.62	73.94	9580.83	8816.13	5123.4	5694.57	5193.75	5123.36		73.94	246.77	74.08	7979.42	7405.68	4616.59	4979.26	4725.74	4616.38		74.08	8714.13	74.08	6053.94	3801.06	4411.25	5311	3701	3700.47
74.5	7399.66	1247.99	6502.95	74.5	-7496.55	73.84	9026.63	8545.21	5126.67	5527.42	5218.22	5126.65		73.84	-173.41	73.98	7679.52	7032.22	4625.57	5073.33	4702.5	4625.43		73.98	8393.33	73.98	5757.11	3837.82	4284.77	5130.46	3704.57	3704.19
74.4	6974.8	1229.69	6033.06	74.4	-7966.11	73.74	8539.8	8271.18	5129.94	5401.67	5248.04	5129.93		73.74	-549.96	73.88	7415.06	6674.65	4633.77	5180.89	4687.37	4633.68		73.88	8111.64	73.88	5512.46	3883.13	4175.57	4952.26	3707.73	3707.47
74.3	6317.02	1213.67	5479.71	74.3	-8518.92	73.64	8111.86	7998.78	5133.22	5311.51	5284.21	5133.21		73.64	-882.92	73.78	7202.86	6343.33	4641.33	5302.83	4678.01	4641.27		73.78	7877.69	73.78	5327.33	3938.9	4083.05	4781.63	3710.59	3710.41
74.2	5514.77	1200.53	4891.93	74.2	-9105.84	73.54	7751.69	7732.2	5136.5	5249.82	5327.81	5136.5		73.54	-1174.16	73.68	7010.43	6046.03	4648.31	5439.49	4673.08	4648.28		73.68	7698.09	73.68	5220.8	4007.21	4006.09	4622.55	3713.27	3713.15
74.1	4662.6	1190.61	4311.83	74.1	-9684.57	73.44	7490.01	7474.94	5139.78	5209.6	5380	5139.78		73.44	-1426.01	73.58	6868.11	5784.67	4654.86	5590.63	4671.33	4654.84		73.58	7572.98	73.58	5158.1	4090.3	3943.56	4477.95	3715.85	3715.77
74	3858.38	1184.03	3768.95	74	-10225.4	73.34	7329.25	7229.85	5143.06	5184.79	5441.93	5143.06		73.34	-1640.56	73.48	6778.85	5560.98	4661.13	5755.24	4671.91	4661.12		73.48	7501.91	73.48	5142.97	4190.48	3893.5	4349.33	3718.41	3718.36
73.9	3199.12	1180.68	3280.97	73.9	-10710.1	73.24	7247.27	6999.07	5146.35	5170.54	5514.7	5146.35		73.24	-1819.37	73.38	6749.17	5374.35	4667.3	5931.38	4674.27	4667.29		73.38	7481.42	73.38	5167.11	4309.38	3854.06	4237.04	3721.02	3720.98
73.8	2702.65	1180.59	2856.17	73.8	-11130	73.14	7221.86	6784.15	5149.63	5163.24	5599.32	5149.63		73.14	-1963.55	73.28	6761.04	5220.81	4673.48	6116	4677.9	4673.48		73.28	7503.76	73.28	5223.46	4448.53	3823.64	4140.81	3723.73	3723.71
73.7	2372.51	1183.95	2495.84	73.7	-11483	73.04	7245.04	6586.03	5152.91	5160.35	5696.53	5152.91		73.04	-2073.92	73.18	6803.54	5097.93	4679.78	6304.96	4682.55	4679.77		73.18	7561.9	73.18	5285.04	4608.87	3800.69	4059.79	3726.56	3726.54
73.6	2173.32	1191.44	2196.97	73.6	-11771.1	72.94	7277.62	6405.14	5156.2	5160.14	5806.79	5156.2		72.94	-2151.32	73.08	6870.31	5001.72	4686.25	6493.06	4687.96	4686.25		73.08	7646.25	73.08	5351.45	4790.51	3783.97	3992.74	3729.5	3729.49
73.5	2079.91	1204.1	1954.1	73.5	-11998.4	72.84	7307.02	6241.5	5159.48	5161.51	5930.09	5159.48		72.84	-2196.85	72.98	6948.37	4927.48	4692.94	6674.22	4693.98	4692.94		72.98	7745.81	72.98	5433.78	4992.52	3772.21	3938.22	3732.58	3732.58
73.4	2055.27	1223.65	1759.17	73.4	-12170.8	72.74	7325.69	6094.76	5162.76	5163.78	6065.85	5162.76		72.74	-2212.14	72.88	7029.71	4872.21	4699.85	6841.76	4700.47	4699.84		72.88	7850.75	72.88	5536.15	5212.66	3764.34	3894.73	3735.85	3735.85
73.3	2059.8	1252.52	1604.89	73.3	-12293.3	72.64	7357.08	5964.26	5166.05	5166.54	6212.78	5166.05		72.64	-2199.52	72.78	7106.03	4832.06	4706.96	6988.87	4707.33	4706.96		72.78	7950.35	72.78	5631.13	5447.14	3759.54	3860.73	3739.29	3739.28
73.2	2089.62	1293.92	1484.27	73.2	-12369.4	72.54	7362.71	5849.15	5169.33	5169.56	6368.79	5169.33		72.54	-2162.16	72.68	7166.22	4803.7	4714.23	7109.06	4714.44	4714.23		72.68	8034.75	72.68	5741.09	5690.55	3757.14	3834.89	3742.91	3742.91
73.1	2143.86	1351.97	1390.95	73.1	-12401.5	72.44	7366.53	5748.42	5172.61	5172.72	6530.94	5172.61		72.44	-2104.15	72.58	7210.18	4784.95	4721.61	7196.73	4721.73	4721.61		72.58	8096.2	72.58	5862.19	5935.65	3756.65	3815.69	3746.76	3746.75
73	2223.42	1431.85	1319.34	73	-12389.7	72.34	7359.15	5660.97	5175.9	5175.94	6695.39	5175.9		72.34	-2030.49	72.48	7235.98	4773.32	4729.04	7247.72	4729.11	4729.04		72.48	8128.06	72.48	6012.9	6173.77	3757.69	3801.99	3750.86	3750.86
72.9	2325.3	1539.94	1264.9	72.9	-12332.2	72.24	7344.56	5585.63	5179.18	5179.2	6857.55	5179.18		72.24	-1946.98	72.38	7237.82	4766.94	4736.45	7259.65	4736.49	4736.45		72.38	8126.17	72.38	6166.07	6395.35	3759.89	3792.77	3755.24	3755.24
72.8	2452.79	1683.87	1223.32	72.8	-12225.5	72.14	7337.47	5521.24	5182.46	5182.47	7012.15	5182.46		72.14	-1860.07	72.28	7202.55	4764.56	4743.74	7232.18	4743.77	4743.74		72.28	8089.01	72.28	6336.91	6590.48	3763.05	3787.18	3759.92	3759.92
72.7	2615.63	1872.5	1191.32	72.7	-12064.1	72.04	7343.31	5466.64	5185.74	5185.75	7153.57	5185.74		72.04	-1776.53	72.18	7141.7	4764.85	4750.83	7167.07	4750.84	4750.83		72.18	8017.09	72.18	6512.9	6749.62	3767	3784.51	3764.92	3764.92
72.6	2812.56	2115.79	1166.29	72.6	-11840.3	71.94	7370.5	5420.72	5189.03	5189.03	7276.18	5189.03		71.94	-1703.13	72.08	7052.51	4766.92	4757.64	7067.97	4757.64	4757.64		72.08	7913.27	72.08	6677.11	6864.48	3771.57	3784.13	3770.2	3770.2
72.5	3044.42	2424.41	1146.14	72.5	-11545.6	71.84	7380.33	5382.44	5192.31	5192.31	7374.69	5192.31		71.84	-1646.18	71.98	6942.9	4770.22	4764.1	6940.09	4764.1	4764.1		71.98	7782.21	71.98	6805.29	6928.78	3776.6	3785.51	3775.7	3775.7
72.4	3317.84	2808.87	1129.24	72.4	-11170.9	71.74	7416.84	5350.82	5195.59	5195.59	7444.66	5195.59		71.74	-1611.12	71.88	6806.78	4774.1	4770.14	6789.61	4770.14	4770.14		71.88	7629.58	71.88	6885.01	6939	3781.92	3788.18	3781.34	3781.34
72.3	3630.53	3278.85	1114.31	72.3	-10707.6	71.64	7441.32	5324.96	5198.88	5198.88	7482.83	5198.88		71.64	-1602.09	71.78	6643.39	4778.21	4775.67	6623.25	4775.67	4775.67		71.78	7461.79	71.78	6919.51	6894.65	3787.4	3791.76	3787.03	3787.03
72.2	3990.92	3839.81	1100.32	72.2	-10151.3	71.54	7469.99	5304.06	5202.16	5202.16	7487.46	5202.16		71.54	-1621.64	71.68	6465.65	4782.28	4780.67	6447.7	4780.67	4780.67		71.68	7285.31	71.68	6899.26	6797.52	3792.9	3795.91	3792.67	3792.67
72.1	4408.02	4490.62	1086.42	72.1	-9503.55	71.44	7494.25	5287.38	5205.44	5205.44	7458.48	5205.44		71.44	-1670.58	71.58	6279.87	4786.11	4785.1	6269.22	4785.1	4785.1		71.58	7106.22	71.58	6827.62	6654.66	3798.32	3800.37	3798.17	3798.17
72	4883.63	5220.42	1071.97	72	-8775.83	71.34	7500.87	5274.28	5208.73	5208.73	7397.51	5208.73		71.34	-1747.93	71.48	6097.74	4789.6	4788.98	6093.29	4788.98	4788.98		71.48	6929.91	71.48	6701.35	6474.04	3803.53	3804.91	3803.44	3803.44
71.9	5428.12	6004.28	1056.41	71.9	-7993.33	71.24	7452.46	5264.2	5212.01	5212.01	7307.69	5212.01		71.24	-1851.12	71.38	5917.73	4792.7	4792.32	5924.41	4792.32	4792.32		71.38	6760.79	71.38	6503.04	6264.96	3808.39	3809.31	3808.33	3808.33
71.8	6045.99	6800.17	1039.27	71.8	-7198.33	71.14	7372.45	5256.63	5215.29	5215.29	7193.39	5215.29		71.14	-1976.27	71.28	5736.95	4795.34	4795.11	5765.99	4795.11	4795.11		71.28	6602.22	71.28	6262.13	6037.28	3812.81	3813.42	3812.78	3812.78
71.7	6721.8	7548.63	1020.2	71.7	-6450.44	71.04	7263.03	5251.16	5218.58	5218.58	7059.82	5218.58		71.04	-2118.59	71.18	5575.21	4797.55	4797.42	5620.44	4797.42	4797.42		71.18	6456.58	71.18	5991.4	5800.59	3816.75	3817.15	3816.73	3816.73
71.6	7421.67	8177.58	999.007	71.6	-5821.84	70.94	7112.42	5247.42	5221.86	5221.86	6912.63	5221.86		70.94	-2272.82	71.08	5417.51	4799.33	4799.25	5489.15	4799.25	4799.25		71.08	6325.23	71.08	5694.53	5563.55	3820.15	3820.4	3820.14	3820.14
71.5	8062.73	8613.57	975.789	71.5	-5386.09	70.84	6899.73	5245.09	5225.14	5225.14	6757.44	5225.14		70.84	-2433.61	70.98	5261.7	4800.66	4800.62	5372.68	4800.62	4800.62		70.98	6208.72	70.98	5371.05	5333.47	3822.95	3823.12	3822.95	3822.95
71.4	8565.82	8797.76	950.945	71.4	-5202.03	70.74	6661.49	5243.91	5228.43	5228.43	6599.56	5228.43		70.74	-2595.96	70.88	5121.1	4801.59	4801.56	5270.92	4801.56	4801.56		70.88	6106.95	70.88	5060.15	5116.12	3825.2	3825.3	3825.19	3825.19
71.3	8811.36	8701.9	925.276	71.3	-5297.98	70.64	6418.15	5243.68	5231.71	5231.71	6443.64	5231.71		70.64	-2755.39	70.78	4986.49	4802.13	4802.11	5183.26	4802.11	4802.11		70.78	6019.28	70.78	4762.23	4916.1	3826.89	3826.96	3826.89	3826.89
71.2	8709.1	8336.81	899.89	71.2	-5663.12	70.54	6146.79	5244.19	5234.99	5234.99	6293.59	5234.99		70.54	-2908.21	70.68	4872.65	4802.33	4802.32	5108.75	4802.32	4802.32		70.68	5944.75	70.68	4485.67	4735.63	3828.09	3828.13	3828.08	3828.08
71.1	8237.04	7749.33	875.978	71.1	-6250.63	70.44	5908.03	5245.32	5238.28	5238.28	6152.42	5238.28		70.44	-3051.54	70.58	4796.01	4802.34	4802.34	5046.27	4802.34	4802.34		70.58	5882.28	70.58	4230.76	4575.81	3828.82	3828.84	3828.82	3828.82
71	7416.78	7008.97	854.672	71	-6991.01	70.34	5670.48	5246.92	5241.56	5241.56	6022.28	5241.56		70.34	-3183.36	70.48	4745.22	4802.51	4802.51	4994.83	4802.51	4802.51		70.48	5830.83	70.48	4034.2	4436.79	3829.19	3829.2	3829.19	3829.19
70.9	6341.09	6192.08	836.805	70.9	-7807.91	70.24	5479.47	5248.9	5244.84	5244.84	5904.52	5244.84		70.24	-3302.42	70.38	4715.66	4802.77	4802.77	4952.95	4802.77	4802.77		70.38	5788.95	70.38	3893.15	4317.84	3829.3	3829.31	3829.3	3829.3
70.8	5147.08	5366.4	822.77	70.8	-8633.6	70.14	5347.89	5251.19	5248.13	5248.13	5799.78	5248.13		70.14	-3408.16	70.28	4716.61	4803.02	4803.02	4919.21	4803.02	4803.02		70.28	5755.21	70.28	3817.72	4217.69	3829.32	3829.33	3829.32	3829.32
70.7	3980.48	4582.3	812.489	70.7	-9417.7	70.04	5264.54	5253.7	5251.41	5251.41	5708.1	5251.41		70.04	-3500.6	70.18	4746.49	4803.19	4803.19	4892.24	4803.19	4803.19		70.18	5728.24	70.18	3793.32	4134.71	3829.39	3829.39	3829.39	3829.39
70.6	2962.14	3871.98	805.49	70.6	-10128	69.94	5216.96	5256.4	5254.69	5254.69	5629.08	5254.69		69.94	-3580.21	70.08	4803.19	4803.19	4803.19	4870.82	4803.19	4803.19		70.08	5706.82	70.08	3829.39	4066.8	3829.39	3829.39	3829.39	3829.39
70.5	2162.05	3251.71	801.074	70.5	-10748.3	69.84	5206.22							69.84	-3699.52	69.98	4879.35	4879.35	4879.35	4930.24	4879.35	4879.35		69.98	5766.24	69.98	3881.33	4063.94	3881.33	3881.33	3881.33	3881.33
70.4	1599.85	2725.77	798.474	70.4	-11274.2	69.74	5237.85							69.74	-3727.69	69.88	4980.21	4980.21	4980.21	5018.16	4980.21	4980.21		69.88	5854.16	69.88	3949.09	4088.23	3949.09	3949.09	3949.09	3949.09
70.3	1232.43	2290.51	797.061	70.3	-11709.5	69.64	5310.31							69.64	-3705.12	69.78	5099.45	5099.45	5099.45	5127.49	5099.45	5099.45		69.78	5963.49	69.78	4025.28	4130.23	4025.28	4025.28	4025.28	4025.28
70.2	1007.33	1937.68	796.376	70.2	-12062.3	69.54	5386.86							69.54	-3669.72	69.68	5218.23	5218.23	5218.23	5238.77	5218.23	5218.23		69.68	6074.77	69.68	4122.6	4200.95	4122.6	4122.6	4122.6	4122.6
70.1	878.51	1656.83	796.109	70.1	-12343.2	69.44	5481.95							69.44	-3608.2	69.58	5334.73	5334.73	5334.73	5349.64	5334.73	5334.73		69.58	6185.64	69.58	4232.23	4290.12	4232.23	4232.23	4232.23	4232.23
70	796.109	1436.97	796.109	70	-12563	69.34	5575.33							69.34	-3541.92	69.48	5468.65	5468.65	5468.65	5479.37	5468.65	5468.65		69.48	6315.37	69.48	4347.86	4390.19	4347.86	4347.86	4347.86	4347.86
69.9	733.166	1204.39	733.166	69.9	-12795.6	69.24	5662.51							69.24	-3476.4	69.38	5609.77	5609.77	5609.77	5617.41	5609.77	5609.77		69.38	6453.41	69.38	4463.28	4493.92	4463.28	4463.28	4463.28	4463.28
69.8	682.468	1024.69	682.468	69.8	-12975.3	69.14	5759.64							69.14	-3396.4	69.28	5759.53	5759.53	5759.53	5764.93	5759.53	5759.53		69.28	6600.93	69.28	4577.98	4599.93	4577.98	4577.98	4577.98	4577.98
69.7	642.362	887.89	642.362	69.7	-13112.1	69.04	5882.18							69.04	-3287.28	69.18	5908.73	5908.73	5908.73	5912.51	5908.73	5908.73		69.18	6748.51	69.18	4692.72	4708.28	4692.72	4692.72	4692.72	4692.72
69.6	606.932	781.088	606.932	69.6	-13218.9	68.94	5984.61							68.94	-3195.26	69.08	6058.97	6058.97	6058.97	6061.59	6058.97	6058.97		69.08	6897.59	69.08	4809.31	4820.23	4809.31	4809.31	4809.31	4809.31
69.5	579.825	701.86	579.825	69.5	-13298.1	68.84	6071.4							68.84	-3116.47	68.98	6186.66	6186.66	6186.66	6188.47	6186.66	6186.66		68.98	7024.47	68.98	4926.76	4934.36	4926.76	4926.76	4926.76	4926.76
69.4	558.927	643.398	558.927	69.4	-13356.6	68.74	6150.19							68.74	-3043.77	68.88	6319.79	6319.79	6319.79	6321.02	6319.79	6319.79		68.88	7157.02	68.88	5032.81	5038.05	5032.81	5032.81	5032.81	5032.81
69.3	541.308	599.062	541.308	69.3	-13400.9	68.64	6194.8							68.64	-3003.75	68.78	6440.83	6440.83	6440.83	6441.66	6440.83	6440.83		68.78	7277.66	68.78	5139.48	5143.05	5139.48	5139.48	5139.48	5139.48
69.2	527.788	566.787	527.788	69.2	-13433.2	68.54	6268.17							68.54	-2933.81	68.68	6554.04	6554.04	6554.04	6554.6	6554.04	6554.04		68.68	7390.6	68.68	5234.87	5237.28	5234.87	5234.87	5234.87	5234.87
69.1	514.978	540.985	514.978	69.1	-13459	68.44	6332.76							68.44	-2871.76	68.58	6654.04	6654.04	6654.04	6654.41	6654.04	6654.04		68.58	7490.41	68.58	5296.82	5298.43	5296.82	5296.82	5296.82	5296.82
69	501.267	518.392	501.267	69	-13481.6	68.34	6394.01							68.34	-2812.38	68.48	6725.06	6725.06	6725.06	6725.3	6725.06	6725.06		68.48	7561.3	68.48	5347.02	5348.09	5347.02	5347.02	5347.02	5347.02
68.9	489.459	500.592	489.459	68.9	-13499.4	68.24	6448.41							68.24	-2759.33	68.38	6779.04	6779.04	6779.04	6779.2	6779.04	6779.04		68.38	7615.2	68.38	5385.41	5386.11	5385.41	5385.41	5385.41	5385.41
68.8	476.768	483.913	476.768	68.8	-13516.1	68.14	6473.23							68.14	-2735.49	68.28	6786.65	6786.65	6786.65	6786.75	6786.65	6786.65		68.28	7622.75	68.28	5412.79	5413.24	5412.79	5412.79	5412.79	5412.79
68.7	466.247	470.774	466.247	68.7	-13529.2	68.04	6481.11							68.04	-2728.31	68.18	6769.65	6769.65	6769.65	6769.72	6769.65	6769.65		68.18	7605.72	68.18	5423.51	5423.8	5423.51	5423.51	5423.51	5423.51
68.6	457.39	460.221	457.39	68.6	-13539.8	67.94	6476.94							67.94	-2732.97	68.08	6717.79	6717.79	6717.79	6717.83	6717.79	6717.79		68.08	7553.83	68.08	5413.82	5414	5413.82	5413.82	5413.82	5413.82
68.5	449.957	451.704	449.957	68.5	-13548.3	67.84	6465.72							67.84	-2744.54	67.98	6633.11	6633.11	6633.11	6633.14	6633.11	6633.11		67.98	7469.14	67.98	5388.98	5389.1	5388.98	5388.98	5388.98	5388.98
68.4	447.09	448.154	447.09	68.4	-13551.8	67.74	6412.73							67.74	-2797.77	67.88	6526.33	6526.33	6526.33	6526.35	6526.33	6526.33		67.88	7362.35	67.88	5340.12	5340.19	5340.12	5340.12	5340.12	5340.12
68.3	445.693	446.333	445.693	68.3	-13553.7	67.64	6330.5							67.64	-2880.16	67.78	6389.84	6389.84	6389.84	6389.85	6389.84	6389.84		67.78	7225.85	67.78	5251.12	5251.16	5251.12	5251.12	5251.12	5251.12
68.2	441.702	442.082	441.702	68.2	-13557.9	67.54	6197.71							67.54	-3013.06	67.68	6221.44	6221.44	6221.44	6221.45	6221.44	6221.44		67.68	7057.45	67.68	5153.86	5153.89	5153.86	5153.86	5153.86	5153.86
68.1	438.243	438.466	438.243	68.1	-13561.5	67.44	6047.36							67.44	-3163.49	67.58	6016.07	6016.07	6016.07	6016.07	6016.07	6016.07		67.58	6852.07	67.58	5034.62	5034.64	5034.62	5034.62	5034.62	5034.62
68	433.813	433.942	433.813	68	-13566.1	67.34	5854.99							67.34	-3355.91	67.48	5790.72	5790.72	5790.72	5790.72	5790.72	5790.72		67.48	6626.72	67.48	4899.35	4899.36	4899.35	4899.35	4899.35	4899.35
67.9	431.043	431.117	431.043	67.9	-13568.9	67.24	5649.84							67.24	-3561.1	67.38	5545.69	5545.69	5545.69	5545.69	5545.69	5545.69		67.38	6381.69	67.38	4738.88	4738.89	4738.88	4738.88	4738.88	4738.88
67.8	427.555	427.596	427.555	67.8	-13572.4	67.14	5419.08							67.14	-3791.88	67.28	5271.89	5271.89	5271.89	5271.89	5271.89	5271.89		67.28	6107.89	67.28	4557.81	4557.81	4557.81	4557.81	4557.81	4557.81
67.7	423.821	423.844	423.821	67.7	-13576.2	67.04	5178.34							67.04	-4032.63	67.18	4990.36	4990.36	4990.36	4990.36	4990.36	4990.36		67.18	5826.36	67.18	4365.79	4365.79	4365.79	4365.79	4365.79	4365.79
67.6	419.568	419.581	419.568	67.6	-13580.4	66.94	4915.69							66.94	-4295.29	67.08	4710.96	4710.96	4710.96	4710.96	4710.96	4710.96		67.08	5546.96	67.08	4169.19	4169.19	4169.19	4169.19	4169.19	4169.19
67.5	414.191	414.198	414.191	67.5	-13585.8	66.84	4654.65							66.84	-4556.34	66.98	4429.48	4429.48	4429.48	4429.48	4429.48	4429.48		66.98	5265.48	66.98	3967.92	3967.92	3967.92	3967.92	3967.92	3967.92
67.4	412.013	412.017	412.013	67.4	-13588	66.74	4378.79							66.74	-4832.2	66.88	4143.26	4143.26	4143.26	4143.26	4143.26	4143.26		66.88	4979.26	66.88	3752.95	3752.95	3752.95	3752.95	3752.95	3752.95
67.3	408.548	408.55	408.548	67.3	-13591.5	66.64	4116.68							66.64	-5094.32	66.78	3871.38	3871.38	3871.38	3871.38	3871.38	3871.38		66.78	4707.38	66.78	3541.65	3541.65	3541.65	3541.65	3541.65	3541.65
67.2	404.277	404.278	404.277	67.2	-13595.7	66.54	3898.78							66.54	-5312.22	66.68	3620.82	3620.82	3620.82	3620.82	3620.82	3620.82		66.68	4456.82	66.68	3330.04	3330.04	3330.04	3330.04	3330.04	3330.04
67.1	401.224	401.225	401.224	67.1	-13598.8	66.44	3663.24							66.44	-5547.76	66.58	3377.79	3377.79	3377.79	3377.79	3377.79	3377.79		66.58	4213.79	66.58	3129.43	3129.43	3129.43	3129.43	3129.43	3129.43
67	398.816	398.816	398.816	67	-13601.2	66.34	3447.57							66.34	-5763.43	66.48	3153.27	3153.27	3153.27	3153.27	3153.27	3153.27		66.48	3989.27	66.48	2935.89	2935.89	2935.89	2935.89	2935.89	2935.89
66.9	395.574	395.574	395.574	66.9	-13604.4	66.24	3239.88							66.24	-5971.12	66.38	2947.89	2947.89	2947.89	2947.89	2947.89	2947.89		66.38	3783.89	66.38	2757.09	2757.09	2757.09	2757.09	2757.09	2757.09
66.8	391.774	391.774	391.774	66.8	-13608.2	66.14	3047.87							66.14	-6163.13	66.28	2764.24	2764.24	2764.24	2764.24	2764.24	2764.24		66.28	3600.24	66.28	2602.18	2602.18	2602.18	2602.18	2602.18	2602.18
66.7	387.473	387.473	387.473	66.7	-13612.5	66.04	2881.92							66.04	-6329.08	66.18	2591.88	2591.88	2591.88	2591.88	2591.88	2591.88		66.18	3427.88	66.18	2462.48	2462.48	2462.48	2462.48	2462.48	2462.48
66.6	383.908	383.908	383.908	66.6	-13616.1	65.94	2758.25							65.94	-6452.75	66.08	2456.79	2456.79	2456.79	2456.79	2456.79	2456.79		66.08	3292.79	66.08	2337.16	2337.16	2337.16	2337.16	2337.16	2337.16
66.5	381.738	381.738	381.738	66.5	-13618.3	65.84	2661.31							65.84	-6549.69	65.98	2328.28	2328.28	2328.28	2328.28	2328.28	2328.28		65.98	3164.28	65.98	2218.53	2218.53	2218.53	2218.53	2218.53	2218.53
66.4	380.968	380.968	380.968	66.4	-13619	65.74	2566.27							65.74	-6644.73	65.88	2204.36	2204.36	2204.36	2204.36	2204.36	2204.36		65.88	3040.36	65.88	2123.58	2123.58	2123.58	2123.58	2123.58	2123.58
66.3	380.125	380.125	380.125	66.3	-13619.9	65.64	2482.17							65.64	-6728.83	65.78	2094.18	2094.18	2094.18	2094.18	2094.18	2094.18		65.78	2930.18	65.78	2039.19	2039.19	2039.19	2039.19	2039.19	2039.19
66.2	377.825	377.825	377.825	66.2	-13622.2	65.54	2403.24							65.54	-6807.76	65.68	1997.75	1997.75	1997.75	1997.75	1997.75	1997.75		65.68	2833.75	65.68	1949.36	1949.36	1949.36	1949.36	1949.36	1949.36
66.1	374.677	374.677	374.677	66.1	-13625.3	65.44	2349.99							65.44	-6861.01	65.58	1915.06	1915.06	1915.06	1915.06	1915.06	1915.06		65.58	2751.06	65.58	1868.81	1868.81	1868.81	1868.81	1868.81	1868.81
66	370.745	370.745	370.745	66	-13629.3	65.34	2286.46							65.34	-6924.54	65.48	1846.12	1846.12	1846.12	1846.12	1846.12	1846.12		65.48	2682.12	65.48	1797.54	1797.54	1797.54	1797.54	1797.54	1797.54
65.9	363.701	363.701	363.701	65.9	-13636.3	65.24	2224.81							65.24	-6986.19	65.38	1790.92	1790.92	1790.92	1790.92	1790.92	1790.92		65.38	2626.92	65.38	1735.54	1735.54	1735.54	1735.54	1735.54	1735.54
65.8	356.466	356.466	356.466	65.8	-13643.5	65.14	2171.19							65.14	-7039.81	65.28	1749.47	1749.47	1749.47	1749.47	1749.47	1749.47		65.28	2585.47	65.28	1682.83	1682.83	1682.83	1682.83	1682.83	1682.83
65.7	350.653	350.653	350.653	65.7	-13649.3	65.04	2125.61							65.04	-7085.39	65.18	1721.76	1721.76	1721.76	1721.76	1721.76	1721.76		65.18	2557.76	65.18	1639.39	1639.39	1639.39	1639.39	1639.39	1639.39
65.6	347.799	347.799	347.799	65.6	-13652.2	64.94	2088.06							64.94	-7122.94	65.08	1707.79	1707.79	1707.79	1707.79	1707.79	1707.79		65.08	2543.79	65.08	1605.23	1605.23	1605.23	1605.23	1605.23	1605.23
65.5	346.007	346.007	346.007	65.5	-13654	64.84	2058.55							64.84	-7152.45	64.98	1707.57	1707.57	1707.57	1707.57	1707.57	1707.57		64.98	2543.57	64.98	1580.35	1580.35	1580.35	1580.35	1580.35	1580.35
65.4	343.231	343.231	343.231	65.4	-13656.8	64.74	2037.08							64.74	-7173.92	64.88	1721.1	1721.1	1721.1	1721.1	1721.1	1721.1		64.88	2557.1	64.88	1564.74	1564.74	1564.74	1564.74	1564.74	1564.74
65.3	340.956	340.956	340.956	65.3	-13659	64.64	2023.64							64.64	-7187.36	64.78	1748.37	1748.37	1748.37	1748.37	1748.37	1748.37		64.78	2584.37	64.78	1558.42	1558.42	1558.42	1558.42	1558.42	1558.42
65.2	339.181	339.181	339.181	65.2	-13660.8	64.54	2018.24							64.54	-7192.76	64.68	1789.39	1789.39	1789.39	1789.39	1789.39	1789.39		64.68	2625.39
65.1	337.906	337.906	337.906	65.1	-13662.1	64.44	2020.88							64.44	-7190.12
65	337.13	337.13	337.13	65	-13662.9

## Sheet: Figure 3b
			Pt-NiO		Pt-Ni		Pt foil		PtO2
11403.9	0.000623456	11403.9	0.0017	11404	-0.000934694	11356.9	0.00106	11357	0.01707
11407.8	0.000610368	11407.7	0.000758867	11407.7	0.00175	11360.7	0.000782341	11367	0.01495
11411.9	0.000494774	11411.8	2.27909e-05	11411.8	0.000235545	11364.8	0.000768111	11377	0.01269
11415.8	0.000407802	11415.6	-0.00163	11415.8	-0.000339303	11368.7	0.000558119	11387	0.01054
11419.7	-0.000212255	11419.8	-0.000811347	11419.7	-0.00175	11372.5	0.000556319	11397	0.0076
11423.7	-0.000324549	11423.8	-0.00036645	11423.6	-0.000773664	11376.4	0.000350281	11407	0.00619
11427.6	-7.50854e-05	11427.6	-0.00166	11427.5	0.000781201	11380.2	0.000248275	11417	0.00406
11431.5	-0.000115309	11431.5	0.000831472	11431.5	-0.000310049	11384	0.00015451	11427	0.00234
11435.3	-0.000648826	11435.3	0.000828699	11435.3	-0.000268221	11388	6.11581e-05	11437	0.000684732
11439.1	-0.000906998	11439.2	-0.000906216	11439.1	0.00178	11392.1	9.11876e-05	11447	-0.000874775
11443.2	-0.000673941	11443.3	-7.78933e-05	11443.2	0.000814313	11396	-0.000105552	11457	-0.00268
11447.3	-0.000200849	11447.1	0.000131524	11447.1	0.000811886	11400.1	-8.81785e-05	11467	-0.00427
11451.1	0.000100594	11451.2	0.00114	11451.1	-0.000700712	11404.3	-0.000127716	11477	-0.00558
11455.1	-0.00012251	11455.1	0.000597651	11455.3	-0.000838648	11408.4	-0.000311116	11487	-0.00674
11459.3	-0.000175275	11459.3	-0.000540722	11459.3	0.00112	11412.4	-0.000372759	11497	-0.00719
11463.3	-0.000514773	11463.3	0.000389183	11463.3	-0.0017	11416.4	-0.000473509	11507	-0.0067
11467.4	1.77772e-05	11467.4	-0.00115	11467.4	-0.000132763	11420.5	-0.000373087	11517	-0.00366
11471.5	-3.67086e-07	11471.5	0.000330556	11471.4	0.000465429	11424.5	-0.000472302	11527	0.00258
11475.3	0.000716746	11475.4	0.000434816	11475.5	0.00169	11428.3	-0.000499988	11527.5	0.00332
11479.5	0.00091662	11479.6	-3.1653e-05	11479.5	0.00175	11432.2	-0.000583636	11528	0.0037
11483.4	0.00168	11483.5	0.000408634	11483.6	0.000607606	11436	-0.000621206	11528.5	0.00436
11487.1	0.00218	11487.2	-0.000250854	11487.4	0.00135	11439.8	-0.000735514	11529	0.00485
11491	0.003	11491.2	0.00316	11491.3	0.00088205	11443.9	-0.000604747	11529.5	0.00562
11495	0.00319	11495.1	0.00315	11495	0.00135	11447.9	-0.00033092	11530	0.00611
11498.9	0.00326	11499	0.00367	11498.9	0.00646	11452	-0.000577737	11530.5	0.00666
11503	0.00428	11503	0.00547	11503	0.00653	11456.1	-0.000618841	11531	0.00735
11507	0.00576	11507.1	0.0056	11507.1	0.0076	11460.2	-0.00048567	11531.5	0.00845
11511	0.00733	11511	0.008	11511	0.00766	11464.1	-0.000493966	11532	0.00893
11515.1	0.00892	11515.1	0.00883	11515.1	0.00815	11468.3	-0.000313162	11532.5	0.01005
11519.1	0.01158	11519.2	0.01225	11519.1	0.01255	11472.4	0.000247315	11533	0.01074
11523.2	0.01476	11523.3	0.01486	11523.4	0.01456	11476.3	-4.83314e-05	11533.5	0.01175
11527.4	0.0192	11527.2	0.01903	11527.4	0.02064	11480.3	0.000207944	11534	0.01256
11531.2	0.02471	11531.4	0.02505	11531.4	0.02346	11484.3	0.000776381	11534.5	0.01395
11535.3	0.03327	11535.4	0.0342	11535.3	0.03059	11488.2	0.000793254	11535	0.01498
11539.4	0.04178	11539.4	0.04649	11539.4	0.04594	11491.9	0.000917894	11535.5	0.01621
11540.4	0.04816	11540.5	0.05057	11540.5	0.04693	11495.8	0.00172	11536	0.0172
11541.4	0.05249	11541.1	0.0516	11541.1	0.0541	11499.8	0.00196	11536.5	0.01884
11541.9	0.05657	11542	0.05955	11542.4	0.05656	11503.8	0.00276	11537	0.02026
11542.8	0.06213	11542.8	0.06471	11542.9	0.06347	11507.9	0.00411	11537.5	0.02139
11543.6	0.06896	11543.8	0.06964	11544.2	0.06682	11512	0.0048	11538	0.02316
11545.2	0.0774	11545.2	0.08068	11545.2	0.07602	11516	0.00642	11538.5	0.02462
11546.1	0.08537	11546.2	0.08869	11546.3	0.08524	11520.1	0.00883	11539	0.0267
11546.6	0.09375	11546.8	0.09904	11546.7	0.09104	11524.3	0.011	11539.5	0.02887
11547.4	0.1031	11547.5	0.10843	11547.5	0.10095	11528.4	0.01479	11540	0.03089
11548.1	0.11362	11548.1	0.11808	11548.1	0.11091	11532.2	0.01992	11540.5	0.03323
11548.6	0.12536	11548.8	0.12782	11548.8	0.12449	11533.6	0.02244	11541	0.03515
11549.3	0.13827	11549.5	0.14485	11549.5	0.13953	11534.5	0.02395	11541.5	0.03788
11550.1	0.15436	11550.2	0.16266	11550.2	0.15252	11535.5	0.02617	11542	0.04087
11550.8	0.17407	11550.8	0.18446	11550.8	0.17195	11536.6	0.02857	11542.5	0.04402
11551.5	0.19853	11551.5	0.21277	11551.5	0.19692	11537.5	0.03093	11543	0.04787
11552.1	0.22764	11552.2	0.24425	11552.2	0.226	11538.5	0.03378	11543.5	0.05127
11552.8	0.26488	11552.9	0.28233	11552.9	0.26485	11539.5	0.03706	11544	0.05516
11553.4	0.31127	11553.5	0.33418	11553.5	0.31656	11540	0.04007	11544.5	0.05913
11554.1	0.36986	11554.2	0.40476	11554.2	0.37651	11540.7	0.04236	11545	0.06414
11554.7	0.44563	11554.9	0.48547	11554.8	0.45565	11541.5	0.04593	11545.5	0.06884
11555.4	0.54065	11555.5	0.5926	11555.5	0.55721	11542.1	0.04941	11546	0.07445
11556.1	0.65409	11556.2	0.71424	11556.2	0.66671	11542.8	0.05332	11546.5	0.08022
11556.8	0.7815	11556.9	0.84725	11556.9	0.80194	11543.4	0.0574	11547	0.08715
11557.5	0.91802	11557.7	0.99065	11557.7	0.93645	11544	0.06222	11547.5	0.09434
11558.2	1.05037	11558.4	1.11814	11558.3	1.04887	11544.8	0.06751	11548	0.10263
11558.9	1.165	11559.1	1.23337	11559.1	1.13863	11545.4	0.07363	11548.5	0.11159
11559.6	1.25233	11559.7	1.31307	11559.7	1.1978	11546.1	0.08053	11549	0.12205
11560.3	1.3078	11560.4	1.35426	11560.4	1.22737	11546.8	0.08811	11549.5	0.1333
11561	1.33039	11561.2	1.35922	11561.2	1.2211	11547.5	0.09701	11550	0.14617
11561.7	1.31792	11561.9	1.33745	11561.9	1.1912	11548.2	0.10825	11550.5	0.1606
11562.5	1.28012	11562.6	1.29086	11562.6	1.1721	11548.9	0.12089	11551	0.17787
11563.2	1.22523	11563.4	1.23063	11563.4	1.14721	11549.4	0.13616	11551.5	0.19632
11563.9	1.16748	11564.1	1.17381	11564.1	1.11841	11550.2	0.15346	11552	0.21874
11564.6	1.11335	11564.8	1.12063	11564.8	1.09236	11551.3	0.17686	11552.5	0.24292
11565.3	1.07203	11565.5	1.07637	11565.5	1.07608	11551.6	0.2046	11553	0.27399
11566	1.03809	11566.1	1.03992	11566.1	1.07653	11552.3	0.23969	11553.5	0.30757
11566.6	1.01085	11566.7	1.01967	11566.7	1.05861	11552.9	0.28703	11554	0.34955
11567.3	0.9904	11567.4	0.99569	11567.5	1.05619	11553.6	0.34154	11554.5	0.39605
11568	0.97673	11568.2	0.97973	11568.2	1.04501	11554.2	0.41506	11555	0.45546
11568.7	0.96525	11568.9	0.96856	11568.9	1.02985	11554.9	0.50667	11555.5	0.52203
11569.5	0.9571	11569.6	0.96142	11569.6	1.03722	11555.6	0.61897	11556	0.6055
11570.2	0.95185	11570.3	0.95939	11570.3	1.02058	11556.3	0.75075	11556.5	0.69714
11570.9	0.94729	11571.1	0.95858	11571.1	1.02421	11557	0.88927	11557	0.80493
11571.6	0.94339	11571.8	0.95491	11571.8	1.00981	11557.7	1.02842	11557.5	0.92887
11572.3	0.94034	11572.5	0.9545	11572.5	1.01026	11558.5	1.1398	11558	1.0684
11573	0.9385	11573.2	0.94979	11573.1	1.00384	11559.2	1.20983	11558.5	1.23074
11573.8	0.93566	11573.8	0.95811	11573.9	0.99512	11559.9	1.23406	11559	1.38987
11574.4	0.93344	11574.6	0.95597	11574.6	0.99587	11560.5	1.22269	11559.5	1.56209
11575.2	0.92934	11575.4	0.95654	11575.4	0.98646	11561.3	1.18907	11560	1.71353
11575.9	0.92784	11576	0.947	11576	0.98134	11562.3	1.15019	11560.5	1.8503
11576.6	0.92464	11576.7	0.94965	11576.8	0.9756	11563	1.11239	11561	1.94204
11577.3	0.92147	11577.4	0.9446	11577.5	0.97933	11563.4	1.07771	11561.5	1.99193
11578	0.9192	11578.2	0.94811	11578.2	0.97476	11564.1	1.05018	11562	1.98893
11578.6	0.92105	11578.8	0.94384	11578.9	0.96966	11564.8	1.02532	11562.5	1.93552
11579.3	0.92161	11579.5	0.94475	11579.5	0.97322	11565.5	1.0059	11563	1.84724
11580.1	0.92172	11580.3	0.94476	11580.3	0.9737	11566.2	0.99012	11563.5	1.72622
11580.9	0.92321	11581	0.95019	11581	0.97178	11566.8	0.97748	11564	1.5992
11581.7	0.92633	11581.7	0.95977	11581.8	0.97795	11567.5	0.96952	11564.5	1.4712
11582.3	0.93062	11582.5	0.96424	11582.5	0.97684	11568.7	0.9655	11565	1.33907
11583	0.93559	11583.2	0.96956	11583.2	0.97736	11569	0.96515	11565.5	1.22698
11583.7	0.94297	11583.9	0.97658	11584	0.97998	11569.8	0.96936	11566	1.12184
11584.4	0.94848	11584.6	0.98107	11584.7	0.98259	11570.4	0.97588	11566.5	1.03762
11585.2	0.9517	11585.3	0.9853	11585.3	0.98484	11571.2	0.98417	11567	0.96306
11585.9	0.95421	11586	0.99829	11586	0.99367	11571.8	0.9924	11567.5	0.90622
11586.6	0.95749	11586.7	1.00075	11586.7	0.99101	11572.6	0.9987	11568	0.85829
11587.3	0.96131	11587.5	1.0031	11587.5	0.99854	11573.3	1.00191	11568.5	0.82316
11588	0.96338	11588.2	1.00199	11588.2	0.99519	11574	1.00086	11569	0.79503
11588.7	0.96701	11588.8	1.00454	11588.9	0.9986	11574.8	0.99584	11569.5	0.77521
11589.4	0.96811	11589.5	1.00243	11589.5	0.9994	11575.5	0.98727	11570	0.76163
11590	0.96629	11590.2	1.00199	11590.2	1.00283	11576.2	0.97709	11570.5	0.75101
11590.8	0.96514	11590.9	1.00444	11590.9	1.00359	11576.9	0.96815	11571	0.74484
11591.4	0.96629	11591.6	1.01035	11591.6	1.00218	11577.5	0.96035	11571.5	0.74118
11592.2	0.9696	11592.3	1.00463	11592.3	1.00422	11578.3	0.95601	11572	0.74025
11592.9	0.96932	11593	1.00275	11593	1.00402	11579.4	0.95367	11572.5	0.74079
11593.6	0.9695	11593.8	1.00147	11593.8	1.00211	11579.7	0.9533	11573	0.74279
11594.3	0.96846	11594.4	1.00033	11594.5	1.00491	11580.9	0.95574	11573.5	0.74534
11595	0.96951	11595.1	0.9978	11595.1	1.00292	11581.2	0.95946	11574	0.74929
11595.6	0.96994	11595.8	1.0004	11595.8	1.00741	11581.9	0.96565	11574.5	0.75292
11596.4	0.96951	11596.5	1.00173	11596.5	0.99845	11582.6	0.9747	11575	0.75687
11597	0.96952	11597.2	0.99689	11597.2	0.99938	11583.8	0.98646	11575.5	0.76047
11597.7	0.97214	11597.9	0.99654	11597.9	0.99952	11584	0.99954	11576	0.76397
11598.4	0.97507	11598.6	1.0039	11598.6	1.01012	11584.7	1.01419	11576.5	0.76745
11599.2	0.97674	11599.4	1.00177	11599.4	1.00089	11585.5	1.02785	11577	0.77051
11599.9	0.97723	11600	1.00667	11600	1.00266	11586.6	1.04001	11577.5	0.77424
11600.5	0.97905	11600.6	1.00624	11600.6	1.00307	11586.9	1.04778	11578	0.77798
11601.1	0.98134	11601.2	1.00915	11601.3	0.99852	11587.5	1.052	11578.5	0.78314
11601.8	0.98366	11602	1.01304	11602	1.00146	11588.3	1.05166	11579	0.78846
11602.4	0.98716	11602.5	1.01599	11602.6	1.00428	11588.9	1.04735	11579.5	0.79527
11603.1	0.99086	11603.3	1.01995	11604	1.00308	11589.6	1.04023	11580	0.80303
11603.8	0.99554	11604	1.02618	11604.7	1.00938	11590.3	1.03119	11580.5	0.81195
11604.6	0.99778	11604.6	1.03045	11605.4	1.0083	11590.9	1.02241	11581	0.82247
11605.2	0.99955	11605.3	1.03421	11606.1	1.01519	11591.7	1.01377	11581.5	0.83261
11605.9	1.00073	11606.1	1.03741	11606.7	1.01388	11592.5	1.00624	11582	0.84434
11606.6	1.00565	11606.7	1.04097	11607.5	1.01324	11593.6	0.99991	11582.5	0.85512
11607.2	1.00817	11607.4	1.04498	11608.1	1.00724	11593.9	0.99466	11583	0.86548
--	--	11608.1	1.04897	11608.7	1.01801	11594.6	0.99098	11583.5	0.876
--	--	11608.7	1.04928	11609.5	1.01244	11595.3	0.98801	11584	0.88403
--	--	11609.4	1.05606	11610.9	1.01704	11595.9	0.98538	11584.5	0.8918
--	--	11610.9	1.05485	11611.9	1.01696	11596.7	0.98243	11585	0.89754
--	--	11611.8	1.05841	11612.4	1.01914	11597.3	0.97941	11585.5	0.90215
--	--	11612.4	1.05361	11613.7	1.02789	11598	0.97592	11586	0.90565
--	--	11613.3	1.05435	11614.7	1.02287	11598.7	0.97202	11586.5	0.90837
--	--	11614.7	1.04784	11615.7	1.02825	11599.5	0.96882	11587	0.91046
--	--	11615.8	1.04576	11616.8	1.02902	11600.2	0.96619	11587.5	0.91179
--	--	11616.7	1.04052	11617.8	1.03097	11600.8	0.96459	11588	0.91365
--	--	11617.8	1.03942	11618.4	1.02887	11601.4	0.9641	11588.5	0.91557
--	--	11618.8	1.03147	11619.8	1.02971	11602.1	0.96548	11589	0.9178
--	--	11619.8	1.03068	11620.8	1.02594	11602.9	0.96866	11589.5	0.92108
--	--	11620.8	1.01977	11621.8	1.02773	11604.3	0.97435	11590	0.92432
--	--	11621.4	1.0193	11622.8	1.02772	11605.3	0.98235	11590.5	0.928
--	--	11622.8	1.01313	11623.9	1.02681	11606.2	0.99055	11591	0.93241
--	--	11623.4	1.0058	11624.4	1.01801	11607.2	0.99977	11591.5	0.93684
--	--	11624.8	1.00493	11625.4	1.01727	11608.1	1.00912	11592	0.94177
--	--	11625.8	0.99856	11626.7	1.01189	11609	1.01817	11592.5	0.94686
--	--	11626.7	0.99964	11627.8	1.01235	11610.1	1.02707	11593	0.95215
--	--	11627.7	0.99157	11628.8	1.01359	11611	1.03397	11593.5	0.95782
--	--	11628.8	0.9892	11629.9	1.00377	11611.6	1.0403	11594	0.96262
--	--	11629.9	0.98579	11630.4	1.00941	11613	1.04384	11594.5	0.9676
--	--	11630.9	0.98501	11631.8	1.00292	11613.9	1.04516	11595	0.97333
--	--	11631.8	0.98322	11633	1.00274	11614.9	1.04404	11595.5	0.97832
--	--	11632.9	0.97511	11634	1.00172	11616	1.04199	11596	0.98365
--	--	11633.9	0.9805	11635	0.99885	11616.9	1.03861	11596.5	0.98977
--	--	11634.9	0.97676	11636	0.99712	11618	1.03516	11597	0.9953
--	--	11636	0.97585	11636.9	0.99798	11619	1.03136	11597.5	1.00172
--	--	11636.9	0.97249	11637.9	0.99242	11619.9	1.02739	11598	1.00798
--	--	11637.9	0.97998	11639	0.9895	11621	1.02396	11598.5	1.01436
--	--	11638.9	0.97206	11640	0.98544	11622.1	1.02073	11599	1.0223
--	--	11640	0.97623	11641.1	0.9859	11623.1	1.01758	11599.5	1.02959
--	--	11641.1	0.97686	11641.7	0.98481	11624.1	1.01473	11600	1.03782
--	--	11641.7	0.97732	11643.1	0.97871	11625	1.01231	11600.5	1.04659
--	--	11643.1	0.97774	11644.1	0.98453	11626.1	1.01029	11601	1.05555
--	--	11643.6	0.97909	11645.2	0.98	11627.1	1.00825	11601.5	1.06468
--	--	11645.2	0.98236	11646.1	0.97904	11628.1	1.00614	11602	1.07496
--	--	11646.2	0.97973	11647.2	0.97114	11629	1.00329	11602.5	1.08539
--	--	11647.2	0.98275	11647.7	0.97444	11630.1	0.99964	11603	1.09598
--	--	11647.8	0.98406	11648.6	0.97533	11631.1	0.99578	11603.5	1.10612
--	--	11649.1	0.99183	11650.1	0.97839	11632.1	0.99107	11604	1.11573
--	--	11649.6	0.98669	11651.1	0.97089	11633.2	0.98653	11604.5	1.12577
--	--	11651.1	0.98633	11652.2	0.97001	11634.2	0.98163	11605	1.13465
--	--	11652.2	0.98795	11653.1	0.97661	11635.2	0.97728	11605.5	1.14264
--	--	11653.1	0.98974	11654.1	0.97496	11636.2	0.97333	11606	1.15069
--	--	11654.1	0.99154	11655.1	0.97852	11637.2	0.97017	11606.5	1.15657
--	--	11655.1	0.99219	11655.6	0.98008	11638.3	0.9674	11607	1.16092
--	--	11655.8	0.99528	11657.1	0.98558	11639.3	0.96522	11608.7	1.16663
--	--	11657	0.99308	11658.1	0.98311	11640.4	0.96398	11610.4	1.15497
--	--	11658.1	0.99558	11658.7	0.98132	11641.4	0.96293	11612.1	1.13043
--	--	11658.7	0.99841	11659.5	0.98794	11642.4	0.96266	11613.8	1.09868
--	--	11660	0.99921	11660.5	0.985	11642.9	0.9627	11615.6	1.06478
--	--	11660.4	1.0021	11661.8	0.98757	11644.3	0.96409	11617.4	1.03258
--	--	11661.4	1.00145	11662.9	0.99675	11645.4	0.96632	11619.2	1.00301
--	--	11662.9	1.00479	11663.5	0.99507	11646.5	0.96939	11621.1	0.97785
--	--	11663.9	1.00456	11664.5	0.9945	11647.5	0.97302	11623	0.95791
--	--	11664.4	1.00172	11665.3	0.99832	11648.3	0.97785	11624.9	0.94465
--	--	11665.3	1.00669	11666.3	1.00195	11649.3	0.98221	11626.9	0.93818
--	--	11666.8	1.0012	11667.2	1.00196	11650.4	0.98719	11628.8	0.93696
--	--	11667.3	1.00493	11668.6	1.00805	11651.5	0.99186	11630.8	0.93951
--	--	11668.7	1.00858	11669.7	1.00302	11652.4	0.99636	11632.8	0.94409
--	--	11669.7	1.00127	11670.1	1.00769	11653.4	1.00038	11634.9	0.94958
--	--	11670.2	1.01477	11671.2	1.00974	11654.4	1.00369	11637	0.95447
--	--	11671.2	1.00704	11672.1	1.01294	11655.4	1.00602	11639.1	0.95826
--	--	11672.2	1.00893	11673	1.01751	11656.4	1.00807	11641.2	0.9612
--	--	11673	1.01456	11674.5	1.01937	11657.5	1.00936	11643.4	0.96298
--	--	11674.5	1.01137	11675.5	1.01911	11658.4	1.01007	11645.6	0.96344
--	--	11675.5	1.01035	11676.6	1.01955	11659.4	1.0103	11647.8	0.96392
--	--	11676.6	1.0137	11677.1	1.01909	11660.3	1.01015	11650.1	0.96469
--	--	11677.6	1.01501	11678.6	1.02095	11661.1	1.00943	11652.3	0.9661
--	--	11678.6	1.01207	11679.5	1.02869	11662.2	1.00932	11654.6	0.96888
--	--	11679.5	1.01327	11680.1	1.02928	11663.2	1.00856	11657	0.97374
--	--	11680.1	1.01251	11681.6	1.02946	11664.1	1.00791	11659.3	0.97982
--	--	11681.6	1.01015	11682.6	1.0336	11665.1	1.00712	11661.7	0.9871
--	--	11682.6	1.00925	11683.1	1.02998	11666.1	1.0063	11664.1	0.99552
--	--	11683.6	1.01538	11684.1	1.02513	11667	1.00547	11666.5	1.00516
--	--	11684	1.01296	11685	1.03005	11668	1.00476	11669	1.01582
--	--	11685.5	1.01518	11686.5	1.02905	11669.1	1.00415	11671.5	1.02669
--	--	11686.5	1.01363	11687.5	1.0226	11670	1.00348	11674	1.03525
--	--	11687.6	1.01639	11688.6	1.02531	11671	1.00319	11676.6	1.04115
--	--	11688.6	1.0122	11689.6	1.02395	11671.8	1.00295	11679.2	1.04276
--	--	11689.6	1.01086	11690.6	1.02355	11672.8	1.00348	11681.7	1.04075
--	--	11690.2	1.01235	11691.6	1.0279	11673.9	1.00412	11684.4	1.03604
--	--	11691.2	1.01012	11692.6	1.026	11674.9	1.005	11687	1.02921
--	--	11692.7	1.00151	11693.7	1.01859	11675.9	1.00609	11689.7	1.02206
--	--	11693.7	1.00989	11694.7	1.01726	11677	1.00769	11692.4	1.01478
--	--	11694.3	1.00704	11695.7	1.02029	11677.8	1.00921	11695.2	1.00793
--	--	11695.3	0.99958	11696.2	1.01901	11678.9	1.01077	11697.9	1.00224
--	--	11696.7	1.00323	11697.6	1.0093	11679.9	1.01227	11700.7	0.99692
--	--	11697.7	0.99818	11698.7	1.01431	11680.9	1.01358	11703.6	0.99317
--	--	11698.7	0.99644	11699.8	1.01021	11681.9	1.01422	11706.4	0.99022
--	--	11699.8	0.9976	11700.8	1.00424	11683	1.01503	11709.3	0.98753
--	--	11700.8	0.99549	11701.8	1.00413	11683.9	1.01471	11712.2	0.98438
--	--	11701.8	0.9936	11702.8	1.00364	11684.8	1.01406	11715.1	0.98033
--	--	11702.9	0.9899	11703.9	0.99476	11685.9	1.01287	11718.1	0.97692
--	--	11703.9	0.98986	11704.9	0.99648	11687	1.01143	11721.1	0.97445
--	--	11704.9	0.98945	11705.9	0.99559	11687.9	1.0092	11724.1	0.97406
--	--	11705.5	0.98779	11706.4	0.99771	11688.9	1.0067	11727.1	0.97559
--	--	11706.5	0.98832	11707.5	0.99004	11689.9	1.00372	11730.2	0.9785
--	--	11707.5	0.98981	11708.3	0.99305	11691	1.00044	11733.3	0.98147
--	--	11708.8	0.98969	11710.4	0.98645	11692	0.99653	11736.4	0.98471
--	--	11710.4	0.99077	11712.6	0.98217	11693.2	0.99327	11739.6	0.98839
--	--	11712.8	0.98896	11714.8	0.98788	11694.2	0.98942	11742.8	0.99308
--	--	11714.8	0.99257	11716.7	0.98478	11695.1	0.98549	11746	0.99863
--	--	11716.8	0.99156	11718.5	0.98745	11696	0.98201	11749.2	1.00457
--	--	11718.7	0.98594	11720.6	0.99077	11697.1	0.97884	11752.4	1.01078
--	--	11720.7	0.99014	11722.5	0.99126	11698.2	0.97612	11755.8	1.0164
--	--	11722.7	0.99203	11724.5	0.99236	11699.2	0.9743	11759.1	1.02144
--	--	11724.5	0.99301	11726.4	0.99678	11700.2	0.97272	11762.4	1.02495
--	--	11726.2	0.99371	11728	0.99957	11701.1	0.97184	11765.8	1.02664
--	--	11728.4	0.99923	11730.3	1.00479	11702.2	0.97191	11769.2	1.02597
--	--	11730	0.99396	11732	1.00336	11704.1	0.97189	11772.6	1.02299
--	--	11732.4	1.00063	11734.2	1.00824	11706.2	0.97477	11776.1	1.01797
--	--	11734.2	1.00441	11736.2	1.01561	11708	0.97876	11779.5	1.01296
--	--	11736.2	1.00933	11738.2	1.01899	11710.1	0.98305	11783	1.00827
--	--	11738.2	1.00737	11740.2	1.01907	11712.1	0.98774	11786.6	1.00479
--	--	11740.3	1.00852	11742.2	1.02786	11713.7	0.99204	11790.1	1.00277
--	--	11742.4	1.00873	11744.3	1.02627	11716.1	0.99646	11793.7	1.0008
--	--	11744.2	1.00747	11746.3	1.02755	11717.7	0.99981	11797.3	0.99952
--	--	11746	1.00975	11748.2	1.03033	11719.9	1.00256	11801	0.99863
--	--	11748.4	1.01686	11750.3	1.03694	11721.5	1.00579	11804.7	0.99842
--	--	11750.4	1.0147	11752.4	1.0355	11723.8	1.00845	11808.4	0.99897
--	--	11752.5	1.01258	11754.6	1.03366	11725.7	1.00972	11812.1	1.00069
--	--	11754.5	1.00874	11756.4	1.03313	11727.2	1.01093	11815.8	1.00259
--	--	11756.5	1.00912	11758.6	1.02856	11729.6	1.01187	11819.6	1.00423
--	--	11758.5	1.00756	11760.7	1.0348	11731.4	1.01166	11823.4	1.00493
--	--	11760.6	1.00791	11762.6	1.03008	11733.4	1.01144	11827.3	1.00467
--	--	11762.6	1.00222	11764.6	1.02615	11735.5	1.01069	11831.1	1.00257
--	--	11764.6	1.00088	11766.6	1.01974	11737.1	1.01059	11835	0.99929
--	--	11766.8	1.00299	11768.5	1.02148	11739.5	1.01227	11839	0.99547
--	--	11768.6	1.00355	11770.4	1.01673	11741.6	1.01383	11842.9	0.99213
--	--	11770.6	0.999	11772.7	1.01562	11743.4	1.01666	11846.9	0.99049
--	--	11772.3	0.99284	11774.7	1.0152	11745.5	1.02006	11850.9	0.99049
--	--	11774.7	0.99313	11776.5	1.01302	11747.4	1.02226	11854.9	0.99239
--	--	11776.5	0.99716	11778.6	1.00836	11749.5	1.02323	11858.9	0.99548
--	--	11778.6	0.9971	11780.4	1.01051	11751.7	1.02149	11863	0.99822
--	--	11780.4	0.99617	11782	1.00825	11753.7	1.01803	11867.1	1.00116
--	--	11782.6	0.9967	11784.3	1.00666	11755.7	1.01258	11871.3	1.00332
--	--	11783.9	0.99628	11786.4	1.0119	11757.8	1.00604	11875.4	1.00555
--	--	11786.3	0.99574	11788.2	1.00625	11759.8	1.00056	11879.6	1.00758
--	--	11787.8	1.00007	11790.1	1.00844	11761.8	0.99549	11883.9	1.01031
--	--	11789.8	0.99647	11791.7	1.0024	11763.5	0.99142	11888.1	1.01256
--	--	11792.1	0.99856	11794.1	1.00457	11765.9	0.98922	11892.4	1.01483
--	--	11794.1	0.99458	11796.2	1.00366	11767.4	0.98705	11896.7	1.01602
--	--	11796.2	0.99757	11798.3	1.00464	11769.8	0.98624	11901	1.01573
--	--	11798.3	1.00467	11800.1	1.00899	11771.9	0.9852	11905.4	1.01338
--	--	11800.3	1.00185	11802.4	1.00519	11773.4	0.98451	11909.8	1.00937
--	--	11802.3	1.00453	11804.2	1.00961	11775.9	0.9843	11914.2	1.00499
--	--	11803.8	1.00104	11806.3	1.01348	11777.5	0.9851	11918.6	1.00045
--	--	11805.8	1.00691	11808.2	1.01429	11779.4	0.98568	11923.1	0.99751
--	--	11808.2	1.00935	11810.5	1.01775	11781.6	0.98569	11927.6	0.99574
--	--	11810.3	1.00991	11812.4	1.01382	11783.7	0.98653	11932.1	0.99572
--	--	11811.9	1.00431	11814.5	1.02308	11785.2	0.98748	11936.7	0.99555
--	--	11814.4	1.00884	11816.4	1.02032	11787.5	0.98873	11941.3	0.99626
--	--	11816.4	1.01164	11818.4	1.02277	11789.1	0.9903	11945.8	0.99736
--	--	11818.4	1.00843	11820.6	1.02078	11791.3	0.99308	11950.5	0.99803
--	--	11820.7	1.00468	11822.6	1.02885	11793.3	0.99643	11955.1	0.99945
--	--	11822.4	1.00202	11824.7	1.02413	11795.3	1.00039	11959.8	1.00075
--	--	11824.2	1.0049	11826.3	1.031	11797.4	1.00478	11964.5	1.00208
--	--	11826.6	1.00673	11828.5	1.02664	11798.9	1.00904	11969.3	1.0037
--	--	11828.6	1.00693	11830.6	1.02805	11801.4	1.01396	11974	1.00421
--	--	11830.5	1.00174	11832.7	1.03141	11803.4	1.01836	11978.8	1.00431
--	--	11832.6	1.00608	11834.7	1.03503	11805.4	1.02214	11983.7	1.00343
--	--	11834.7	0.99981	11836.3	1.02341	11807.5	1.02477	11988.5	1.00174
--	--	11836.6	1.00265	11838.5	1.02815	11809.4	1.02638	11993.4	0.99962
--	--	11838.5	1.00124	11840.5	1.03024	11811.5	1.02696	11998.3	0.99818
--	--	11840.2	0.99818	11842.4	1.02361	11813.7	1.02626	12003.2	0.99687
--	--	11842.4	1.00297	11846.3	1.0295	11815.6	1.02481	12008.2	0.99642
--	--	11844.5	0.99988	11847.9	1.01975	11817.7	1.02294	12013.2	0.99729
--	--	11846.1	0.99864	11849.9	1.02439	11819.4	1.01972	12018.2	0.99898
--	--	11848.4	0.99756	11852.2	1.02367	11821.8	1.01598	12023.3	1.0003
--	--	11850.1	0.99504	11854.2	1.02556	11823.8	1.01195	12028.3	1.00234
--	--	11852.1	0.99895	11856.3	1.02095	11825.9	1.00741	12033.4	1.00395
--	--	11854.1	0.99841	11858.2	1.01687	11828	1.0024	12038.5	1.00505
--	--	11856.2	0.99665	11861.3	1.01535	11829.3	0.99794	12043.7	1.00651
--	--	11858	0.99843	11864.3	1.01491	11831.9	0.99365	12048.9	1.00722
--	--	11861.3	0.99958	11867.2	1.0165	11833.9	0.99125	12054.1	1.00768
--	--	11864.3	0.99669	11870.4	1.02016	11835.5	0.98934	12059.3	1.00676
--	--	11867.3	0.99369	11873.6	1.01558	11837.9	0.98841	12064.6	1.00599
--	--	11870.3	0.99882	11876.6	1.01113	11839.5	0.98825	12069.9	1.0038
--	--	11873.5	0.9988	11879.5	1.01787	11841.6	0.98899	12075.2	1.00105
--	--	11876.6	1.00058	11882.7	1.00739	11843.2	0.98985	12080.6	0.9983
--	--	11879.6	0.99991	11885.9	1.01245	11845.6	0.99159	12085.9	0.99589
--	--	11882.7	1.00617	11888.8	1.01105	11847.6	0.99333	12091.3	0.99462
--	--	11885.9	1.00893	11891.8	1.01741	11849	0.99432	12096.7	0.99364
--	--	11888.8	1.00605	11894.8	1.01399	11851.4	0.99531	12102.2	0.99372
--	--	11891.7	1.00741	11897.8	1.01592	11854	0.99529	12107.7	0.99363
--	--	11894.8	1.00799	11900.8	1.0197	11857	0.99363	12113.2	0.99367
--	--	11897.9	1.0058	11903.6	1.01338	11860.2	0.99215	12118.8	0.99387
--	--	11900.6	1.00166	11906.6	1.01593	11863.3	0.99175	12124.3	0.99539
--	--	11903.7	1.00096	11909.4	1.02197	11866.1	0.99277	12129.9	0.99709
--	--	11906.5	1.00618	11912.4	1.01819	11869.2	0.99577	12135.5	0.9996
--	--	11909.4	1.00624	11915.3	1.01986	11872.1	0.99891	12141.2	1.00176
--	--	11912.6	1.0034	11918.3	1.01912	11875.4	1.00317	12146.9	1.00353
--	--	11915.3	1.00464	11921.4	1.02662	11878.1	1.00721	12152.5	1.00458
--	--	11918.4	1.0005	11924.3	1.02136	11881.6	1.01109	12158.3	1.00423
--	--	11921.4	0.99684	11927.4	1.02368	11884.6	1.01463	12164	1.0032
--	--	11924.5	0.99929	11930.3	1.02276	11887.6	1.0175	12169.8	1.00089
--	--	11927.4	1.00072	11933.6	1.02004	11890.6	1.01873	12175.6	0.99881
--	--	11930.5	1.00093	11936.6	1.01744	11893.7	1.01829	12181.5	0.99686
--	--	11933.6	0.99619	11939.6	1.02177	11896.5	1.01571	12187.3	0.99554
--	--	11936.7	0.99761	11942.3	1.02185	11899.7	1.01225	12193.2	0.99531
--	--	11939.5	0.99941	11945.8	1.02025	11902.5	1.00746	12199.2	0.9958
--	--	11942.5	0.99648	11948.9	1.02583	11905.3	1.00231	12205.1	0.9961
--	--	11945.8	0.99841	11951.6	1.02109	11908.3	0.99803	12211.1	0.99646
--	--	11949	0.99626	11955	1.0225	11911.3	0.99418	12217.1	0.99708
--	--	11951.9	0.99473	11957.9	1.01701	11914	0.99216	12223.1	0.99737
--	--	11955	0.99682	11960.8	1.02155	11917.1	0.99151	12229.2	0.99796
--	--	11957.9	0.99558	11963.7	1.02332	11920.2	0.99207	12235.2	0.99909
--	--	11960.9	0.99534	11966.6	1.02034	11923.1	0.99312	12241.4	1.00059
--	--	11963.8	0.99988	11969.5	1.02206	11926.2	0.99459	12247.5	1.00148
--	--	11966.6	0.99944	11972.4	1.02247	11929.2	0.99576	12253.7	1.0023
--	--	11969.5	0.99718	11975.4	1.0205	11932.2	0.99678	12259.9	1.00243
--	--	11972.4	1.00243	11978.1	1.02054	11935.3	0.99789	12266.1	1.00198
--	--	11975.5	0.99735	11981.2	1.02134	11938.3	0.99835	12272.4	1.00036
--	--	11978	0.99823	11984.3	1.01994	11941.4	0.99812	12278.6	0.99803
--	--	11981.3	0.99966	11987.4	1.01684	11944.5	0.99712	12285	0.99578
--	--	11984.4	0.99977	11990.3	1.0174	11947.6	0.99629	12291.3	0.99412
--	--	11987.4	0.99799	11993.1	1.01718	11950.6	0.99537	12297.6	0.993
--	--	11990.4	0.99935	11996.5	1.01649	11953.4	0.99566	12304	0.99304
--	--	11993.6	1.00209	11999.7	1.02129	11956.6	0.99756	12310.4	0.9928
--	--	11996.5	0.99571	12002.5	1.01791	11959.6	0.99972	12316.9	0.99343
--	--	11999.5	0.99668	12005.6	1.02385	11962.5	1.00251	12323.4	0.99423
--	--	12002.6	1.00359	12008.7	1.01269	11965.4	1.00452	12329.8	0.99517
--	--	12005.6	1.00201	12011.8	1.02114	11968.3	1.00613	12336.4	0.99667
--	--	12008.8	0.99751	12014.8	1.02409	11971.2	1.00745	12342.9	0.99838
--	--	12011.8	1.00043	12017.8	1.02008	11974.2	1.00818	12349.5	0.99955
--	--	12014.8	1.00341	12020.8	1.0226	11977	1.00914	12356.1	1.00092
--	--	12017.8	0.9998	12023.6	1.02367	11979.9	1.00956	12362.8	1.00215
--	--	12020.8	0.99778	12026.5	1.02534	11983	1.0106	12369.4	1.00272
--	--	12023.8	1.00657	12029.4	1.02773	11986.1	1.01088	12376.1	1.00275
--	--	12026.6	0.99871	12032.4	1.02239	11988.9	1.01067	12382.8	1.00202
--	--	12029.5	0.99897	12035.2	1.02294	11992.1	1.00981	12389.6	1.00055
--	--	12032.5	0.99518	12038.3	1.0222	11995.1	1.00798	12396.3	0.99914
--	--	12035.3	0.99727	12041.1	1.02664	11998.1	1.00543	12403.2	0.99785
--	--	12038.3	0.99379	12044.2	1.02411	12001.3	1.00179	12410	0.99671
--	--	12041.2	0.99811	12047.3	1.01765	12004.3	0.99781	12416.8	0.99631
--	--	12044.3	0.99679	12050.3	1.0227	12007.4	0.99436	12423.7	0.99553
--	--	12047.2	0.99063	12053.3	1.01912	12010.4	0.99095	12430.6	0.99523
--	--	12050.4	0.99627	12056.5	1.02568	12013.3	0.98886	12437.5	0.99523
--	--	12053.2	0.99425	12059.5	1.0215	12016.5	0.98829	12444.5	0.9958
--	--	12056.3	0.99519	12062.6	1.02176	12019.5	0.98808	12451.5	0.99602
--	--	12059.4	0.99619	12065.6	1.02096	12022.5	0.98868	12458.5	0.9975
--	--	12062.6	0.99619	12068.6	1.02333	12025.4	0.98997	12465.6	0.99874
--	--	12065.6	0.9975	12071.7	1.02305	12028.1	0.99101	12472.6	1.00013
--	--	12068.5	0.99788	12074.7	1.02157	12031.3	0.99278	12479.8	1.00127
--	--	12071.7	0.99622	12077.6	1.0205	12034.2	0.99407	12486.9	1.00207
--	--	12074.7	1.0004	12080.7	1.01841	12037	0.99546	12494	1.00205
--	--	12077.6	1.00344	12083.6	1.01761	12039.9	0.99676	12501.2	1.00174
--	--	12080.9	0.99997	12086.7	1.02178	12043	0.99799	12508.4	1.00111
--	--	12083.2	0.99717	12089.4	1.02328	12046	0.99934	12515.7	1.00008
--	--	12086.5	0.9999	12092.4	1.018	12049.1	1.00128	12523	0.99919
--	--	12089.6	0.9997	12095.3	1.02094	12052.1	1.00186	12530.2	0.99827
--	--	12092.5	0.99603	12098.4	1.01922	12055	1.00291	12537.5	0.99819
--	--	12095.5	0.99794	12100.9	1.02068	12058.2	1.00389	12544.9	0.99777
--	--	12098.4	0.99682	12104.1	1.01745	12061.2	1.00429	12552.3	0.99794
--	--	12101.3	0.99688	12107.1	1.02244	12064.3	1.00491	12559.7	0.99756
--	--	12104.2	1.00115	12110.2	1.02246	12067.3	1.00521	12567.1	0.99778
--	--	12107.2	0.99892	12113.3	1.01471	12070.4	1.00571	12574.6	0.99839
--	--	12110.3	0.99918	12116.2	1.02468	12073.6	1.00628	12582	0.99917
--	--	12113.4	1.00206	12119.3	1.02082	12076.6	1.00643	12589.6	1.00058
--	--	12116.3	0.99896	12122.4	1.0125	12079.5	1.00603	12597.1	1.00224
--	--	12119.2	0.99735	12125.5	1.02618	12082.6	1.00537	12604.7	1.00348
--	--	12122.4	0.99658	12128.5	1.01776	12085.6	1.00412	12612.2	1.00438
--	--	12125.6	0.99859	12131.7	1.01992	12088.7	1.00322	12619.9	1.00553
--	--	12128.4	1.0018	12134.8	1.02103	12091.3	1.00157	12627.5	1.00532
--	--	12131.7	0.99526	12137.8	1.01969	12094.4	1.00062	12635.2	1.00455
--	--	12134.7	0.99847	12140.8	1.01273	12097	0.99998	12642.9	1.00404
--	--	12137.7	1.00022	12143.7	1.01793	12100.2	0.99872	12650.7	1.00315
--	--	12140.9	0.99622	12146.8	1.01673	12103.1	0.9979	12658.4	1.00253
--	--	12143.4	0.99509	12149.9	1.01783	12105.7	0.99692	12666.2	1.00238
--	--	12146.7	1.00135	12152.7	1.02012	12109.2	0.99628	12674	1.0016
--	--	12149.9	0.99732	12155.5	1.0239	12112.2	0.99539	12681.9	1.00174
--	--	12152.8	0.9943	12158.6	1.02165	12115.1	0.99437	12689.7	1.00183
--	--	12155.6	0.99767	12162.1	1.0159	12118.2	0.99331	12697.6	1.0018
--	--	12158.7	1.0005	12166.3	1.02177	12121.2	0.99245	12705.5	1.00203
--	--	12162.5	0.99911	12170.4	1.02347	12124.4	0.99178	12713.5	1.00293
--	--	12166.1	1.00208	12174.4	1.01869	12127.5	0.99118	12721.5	1.00345
--	--	12170.4	0.99699	12178.5	1.02009	12130.4	0.99102	12729.5	1.00441
--	--	12174.4	1.00136	12182.5	1.01484	12133.5	0.99151	12737.5	1.006
--	--	12178.2	0.99564	12186.7	1.02112	12136.7	0.99222	12745.6	1.00701
--	--	12182.5	0.99957	12190.7	1.01741	12139.7	0.99301	12753.7	1.0079
--	--	12186.6	1.0029	12194.7	1.01649	12142.6	0.99334	12761.8	1.00892
--	--	12190.8	1.0008	12199	1.01465	12145.7	0.99424	12769.9	1.00932
--	--	12194.8	1.00062			12148.7	0.99513	12778.1	1.00904
--	--	12199	1.00176			12151.7	0.99607	12786.3	1.00875
--	--	12203.2	1.00216			12155.8	0.99848	12794.5	1.0083
--	--	12207	1.0023			12159.6	0.99985	12802.8	1.00826
--	--	12211.1	1.0057			12163.5	1.0015	--
--	--	12215.1	0.99919			12167.5	1.00256	--
--	--	12218.8	1.01113			12171.5	1.00376	--
--	--	12222.7	1.00189			12175.5	1.00461	--
--	--	12226.6	0.99932			12179.7	1.0055	--
--	--	12230.6	1.00518			12183.6	1.00585	--
--	--	12234.3	1.00323			12187.7	1.00583	--
--	--	12238.4	1.00381			12191.9	1.00554	--
--	--	12242.6	1.00095			12195.9	1.00474	--
--	--	12246.7	1.00576			12200.2	1.00374	--
--	--	12250.9	1.0061			12204.1	1.00226	--
--	--	12255	1.00156			12208	1.00079	--
--	--	12259	1.00806			12212.2	0.99962	--
						12216.3	0.9987	--
						12219.9	0.99799	--
						12224	0.998	--
						12227.9	0.99721	--
						12231.6	0.99685	--
						12235.7	0.99651	--
						12239.7	0.99607	--
						12243.7	0.99577	--
						12247.7	0.99458	--
						12251.9	0.99417	--
						12256	0.99374	--
						12260	0.99362	--
						12264	0.99413	--
						12268.3	0.99518	--
						12272.3	0.99622	--
						12276.2	0.99773	--
						12280.2	0.99956	--
						12284.3	1.0013	--
						12287.9	1.00269	--
						12292	1.00411	--
						12295.8	1.00532	--
						12299.6	1.00639	--
						12303.7	1.00679	--
						12307.8	1.00686	--
						12311.8	1.00661	--
						12315.9	1.00612	--
						12320.1	1.00527	--
						12323.8	1.00376	--
						12328.1	1.00264	--
						12332.2	1.00148	--
						12336.2	1.00041	--
						12340.4	1.00004	--
						12344.3	0.99919	--
						12348.3	0.99891	--
						12352	0.99881	--

## Sheet: Figure 3c
0	0
--	--	0.202	0.29
--	--			0.5	0.73
--	--					0.84	1.23
--	--							2.74	4

## Sheet: Sheet3d
	PtO2		Pt-NiO		Pt-Ni-NiO		Pt-Ni		Pt foil
0	0.24856	0	0.23527	0	0.30917	0	0.0051	0	0.811
0.03068	0.30234	0.03068	0.26136	0.03068	0.30687	0.03068	0.02485	0.03068	0.80523
0.06136	0.40935	0.06136	0.32219	0.06136	0.30011	0.06136	0.04801	0.06136	0.79065
0.09204	0.50742	0.09204	0.39064	0.09204	0.2894	0.09204	0.06958	0.09204	0.77451
0.12272	0.56758	0.12272	0.44934	0.12272	0.27575	0.12272	0.08859	0.12272	0.76579
0.1534	0.57731	0.1534	0.48857	0.1534	0.26087	0.1534	0.10425	0.1534	0.7709
0.18408	0.53497	0.18408	0.50307	0.18408	0.24738	0.18408	0.11585	0.18408	0.78988
0.21476	0.45065	0.21476	0.4909	0.21476	0.23871	0.21476	0.12282	0.21476	0.81629
0.24544	0.35358	0.24544	0.45324	0.24544	0.23833	0.24544	0.12469	0.24544	0.84058
0.27612	0.30821	0.27612	0.39502	0.27612	0.24827	0.27612	0.12118	0.27612	0.85449
0.3068	0.37216	0.3068	0.32681	0.3068	0.26791	0.3068	0.11216	0.3068	0.85403
0.33748	0.49962	0.33748	0.26955	0.33748	0.29414	0.33748	0.09773	0.33748	0.84073
0.36816	0.6237	0.36816	0.25613	0.36816	0.32272	0.36816	0.07817	0.36816	0.82124
0.39884	0.70459	0.39884	0.30229	0.39884	0.34932	0.39884	0.05412	0.39884	0.80504
0.42951	0.71771	0.42951	0.38403	0.42951	0.37009	0.42951	0.02698	0.42951	0.80017
0.46019	0.64782	0.46019	0.47243	0.46019	0.38197	0.46019	0.01356	0.46019	0.80878
0.49087	0.48856	0.49087	0.54926	0.49087	0.38287	0.49087	0.04249	0.49087	0.82579
0.52155	0.24802	0.52155	0.60327	0.52155	0.37207	0.52155	0.07635	0.52155	0.84235
0.55223	0.15791	0.55223	0.62736	0.55223	0.35084	0.55223	0.11018	0.55223	0.85185
0.58291	0.52979	0.58291	0.61781	0.58291	0.32368	0.58291	0.14227	0.58291	0.85568
0.61359	0.97538	0.61359	0.57467	0.61359	0.30011	0.61359	0.17112	0.61359	0.86679
0.64427	1.44469	0.64427	0.50348	0.64427	0.29533	0.64427	0.19529	0.64427	0.90807
0.67495	1.90689	0.67495	0.42015	0.67495	0.32385	0.67495	0.21345	0.67495	1.00133
0.70563	2.3323	0.70563	0.36219	0.70563	0.38795	0.70563	0.22439	0.70563	1.15219
0.73631	2.6933	0.73631	0.38733	0.73631	0.47813	0.73631	0.2271	0.73631	1.34626
0.76699	2.96623	0.76699	0.50924	0.76699	0.58238	0.76699	0.22081	0.76699	1.5577
0.79767	3.13331	0.79767	0.68749	0.79767	0.69036	0.79767	0.20513	0.79767	1.75808
0.82835	3.18431	0.82835	0.88677	0.82835	0.79342	0.82835	0.18032	0.82835	1.92106
0.85903	3.11814	0.85903	1.08542	0.85903	0.88404	0.85903	0.14811	0.85903	2.02464
0.88971	2.94444	0.88971	1.26846	0.88971	0.95556	0.88971	0.11469	0.88971	2.05258
0.92039	2.68584	0.92039	1.42435	0.92039	1.00218	0.92039	0.09958	0.92039	1.9956
0.95107	2.38179	0.95107	1.54403	0.95107	1.0191	0.95107	0.12969	0.95107	1.85236
0.98175	2.0942	0.98175	1.62081	0.98175	1.00282	0.98175	0.19797	0.98175	1.63047
1.01243	1.90814	1.01243	1.65051	1.01243	0.95155	1.01243	0.28781	1.01243	1.34794
1.04311	1.90235	1.04311	1.63161	1.04311	0.86595	1.04311	0.39203	1.04311	1.03755
1.07379	2.08673	1.07379	1.56545	1.07379	0.75068	1.07379	0.50723	1.07379	0.76147
1.10447	2.39444	1.10447	1.45638	1.10447	0.61859	1.10447	0.63093	1.10447	0.63588
1.13515	2.74288	1.13515	1.3121	1.13515	0.50217	1.13515	0.76062	1.13515	0.736
1.16583	3.07197	1.16583	1.14438	1.16583	0.46998	1.16583	0.89341	1.16583	0.94943
1.1965	3.3491	1.1965	0.97087	1.1965	0.57934	1.1965	1.02587	1.1965	1.1569
1.22718	3.56759	1.22718	0.81858	1.22718	0.79688	1.22718	1.15398	1.22718	1.30257
1.25786	3.74769	1.25786	0.7263	1.25786	1.06927	1.25786	1.27309	1.25786	1.36252
1.28854	3.93816	1.28854	0.73038	1.28854	1.36597	1.28854	1.37802	1.28854	1.33074
1.31922	4.2114	1.31922	0.83096	1.31922	1.6692	1.31922	1.46312	1.31922	1.21687
1.3499	4.6442	1.3499	0.99453	1.3499	1.96624	1.3499	1.52248	1.3499	1.05014
1.38058	5.28796	1.38058	1.18885	1.38058	2.24677	1.38058	1.55012	1.38058	0.89093
1.41126	6.14901	1.41126	1.39536	1.41126	2.50206	1.41126	1.5403	1.41126	0.8374
1.44194	7.19246	1.44194	1.60552	1.44194	2.72485	1.44194	1.48792	1.44194	0.95646
1.47262	8.35807	1.47262	1.81613	1.47262	2.90949	1.47262	1.38911	1.47262	1.19675
1.5033	9.57403	1.5033	2.02613	1.5033	3.05214	1.5033	1.24227	1.5033	1.46672
1.53398	10.7648	1.53398	2.23443	1.53398	3.15105	1.53398	1.05053	1.53398	1.70048
1.56466	11.856	1.56466	2.43847	1.56466	3.20679	1.56466	0.829	1.56466	1.85528
1.59534	12.7772	1.59534	2.63344	1.59534	3.22247	1.59534	0.63082	1.59534	1.90343
1.62602	13.4662	1.62602	2.81213	1.62602	3.20396	1.62602	0.60268	1.62602	1.83009
1.6567	13.8716	1.6567	2.9653	1.6567	3.15999	1.6567	0.85274	1.6567	1.63593
1.68738	13.9562	1.68738	3.08253	1.68738	3.10207	1.68738	1.28055	1.68738	1.34864
1.71806	13.7001	1.71806	3.1531	1.71806	3.04403	1.71806	1.80109	1.71806	1.06396
1.74874	13.1019	1.74874	3.16713	1.74874	3.00097	1.74874	2.37908	1.74874	1.0275
1.77942	12.1804	1.77942	3.11658	1.77942	2.98739	1.77942	2.99521	1.77942	1.42441
1.8101	10.9743	1.8101	2.99632	1.8101	3.01465	1.8101	3.63454	1.8101	2.09449
1.84078	9.54156	1.84078	2.8052	1.84078	3.08866	1.84078	4.28329	1.84078	2.87418
1.87146	7.95815	1.87146	2.54746	1.87146	3.20872	1.87146	4.92794	1.87146	3.67435
1.90214	6.31781	1.90214	2.23496	1.90214	3.36819	1.90214	5.55518	1.90214	4.43189
1.93282	4.73716	1.93282	1.89193	1.93282	3.55652	1.93282	6.15204	1.93282	5.0921
1.9635	3.37623	1.9635	1.56558	1.9635	3.76158	1.9635	6.70623	1.9635	5.60491
1.99418	2.4823	1.99418	1.34336	1.99418	3.97153	1.99418	7.20639	1.99418	5.92532
2.02485	2.29439	2.02485	1.33891	2.02485	4.17594	2.02485	7.64251	2.02485	6.01543
2.05553	2.6158	2.05553	1.58154	2.05553	4.36631	2.05553	8.00615	2.05553	5.84714
2.08621	3.01973	2.08621	1.98353	2.08621	4.53627	2.08621	8.29072	2.08621	5.40585
2.11689	3.28779	2.11689	2.45159	2.11689	4.6815	2.11689	8.49167	2.11689	4.69635
2.14757	3.36984	2.14757	2.92752	2.14757	4.79955	2.14757	8.60658	2.14757	3.75711
2.17825	3.30546	2.17825	3.37638	2.17825	4.88962	2.17825	8.63524	2.17825	2.71278
2.20893	3.1946	2.20893	3.77594	2.20893	4.95228	2.20893	8.57957	2.20893	2.00086
2.23961	3.16915	2.23961	4.11207	2.23961	4.98918	2.23961	8.44354	2.23961	2.48447
2.27029	3.3277	2.27029	4.37696	2.27029	5.00272	2.27029	8.23296	2.27029	3.93775
2.30097	3.66388	2.30097	4.56848	2.30097	4.99572	2.30097	7.95523	2.30097	5.72791
2.33165	4.0759	2.33165	4.68973	2.33165	4.97114	2.33165	7.61905	2.33165	7.60421
2.36233	4.43438	2.36233	4.7486	2.36233	4.93174	2.36233	7.23405	2.36233	9.44329
2.39301	4.62723	2.39301	4.75696	2.39301	4.87988	2.39301	6.81048	2.39301	11.1589
2.42369	4.5727	2.42369	4.72951	2.42369	4.81728	2.42369	6.35877	2.42369	12.6843
2.45437	4.22072	2.45437	4.68198	2.45437	4.7449	2.45437	5.88922	2.45437	13.9695
2.48505	3.55244	2.48505	4.62894	2.48505	4.66293	2.48505	5.41164	2.48505	14.9833
2.51573	2.58062	2.51573	4.58146	2.51573	4.57085	2.51573	4.93508	2.51573	15.7142
2.54641	1.36225	2.54641	4.54508	2.54641	4.46746	2.54641	4.46761	2.54641	16.1713
2.57709	0.51422	2.57709	4.5189	2.57709	4.35117	2.57709	4.01615	2.57709	16.3833
2.60777	1.88028	2.60777	4.49601	2.60777	4.2201	2.60777	3.58643	2.60777	16.3951
2.63845	3.5257	2.63845	4.46526	2.63845	4.0724	2.63845	3.18299	2.63845	16.262
2.66913	5.15155	2.66913	4.41359	2.66913	3.90638	2.66913	2.8093	2.66913	16.0411
2.69981	6.65403	2.69981	4.32845	2.69981	3.72077	2.69981	2.46787	2.69981	15.7815
2.73049	7.94936	2.73049	4.19965	2.73049	3.51484	2.73049	2.1605	2.73049	15.5143
2.76117	8.97249	2.76117	4.02058	2.76117	3.28855	2.76117	1.88837	2.76117	15.2468
2.79184	9.68235	2.79184	3.78881	2.79184	3.04265	2.79184	1.65212	2.79184	14.9619
2.82252	10.0671	2.82252	3.50621	2.82252	2.77871	2.82252	1.45177	2.82252	14.6241
2.8532	10.149	2.8532	3.17873	2.8532	2.49916	2.8532	1.28634	2.8532	14.1894
2.88388	9.98704	2.88388	2.81587	2.88388	2.20728	2.88388	1.15343	2.88388	13.6163
2.91456	9.67771	2.91456	2.43014	2.91456	1.90721	2.91456	1.04883	2.91456	12.8745
2.94524	9.34769	2.94524	2.03647	2.94524	1.60394	2.94524	0.96647	2.94524	11.951
2.97592	9.13228	2.97592	1.65175	2.97592	1.30352	2.97592	0.8991	2.97592	10.8527
3.0066	9.13513	3.0066	1.29488	3.0066	1.01351	3.0066	0.83927	3.0066	9.60659
3.03728	9.38478	3.03728	0.98747	3.03728	0.74482	3.03728	0.7804	3.03728	8.25825
3.06796	9.82224	3.06796	0.75449	3.06796	0.51743	3.06796	0.71742	3.06796	6.86958
3.09864	10.3307	3.09864	0.61818	3.09864	0.37609	3.09864	0.64712	3.09864	5.51766
3.12932	10.7801	3.12932	0.57436	3.12932	0.37809	3.12932	0.56818	3.12932	4.29599
3.16	11.0579	3.16	0.58037	3.16	0.48414	3.16	0.48113	3.16	3.31785
3.19068	11.0833	3.19068	0.58889	3.19068	0.61366	3.19068	0.38849	3.19068	2.70187
3.22136	10.8096	3.22136	0.57348	3.22136	0.72985	3.22136	0.29571	3.22136	2.48646
3.25204	10.2234	3.25204	0.52658	3.25204	0.81946	3.25204	0.21467	3.25204	2.53849
3.28272	9.34043	3.28272	0.45375	3.28272	0.87749	3.28272	0.17187	3.28272	2.6586
3.3134	8.2011	3.3134	0.37339	3.3134	0.90251	3.3134	0.19397	3.3134	2.72123
3.34408	6.86548	3.34408	0.32196	3.34408	0.89515	3.34408	0.25925	3.34408	2.68821
3.37476	5.40798	3.37476	0.34177	3.37476	0.85754	3.37476	0.33576	3.37476	2.58204
3.40544	3.91363	3.40544	0.42894	3.40544	0.79295	3.40544	0.40877	3.40544	2.4664
3.43612	2.4818	3.43612	0.54391	3.43612	0.70567	3.43612	0.47198	3.43612	2.42479
3.4668	1.28182	3.4668	0.65657	3.4668	0.60084	3.4668	0.52245	3.4668	2.52041
3.49748	0.93002	3.49748	0.74979	3.49748	0.4846	3.49748	0.55907	3.49748	2.75513
3.52816	1.57127	3.52816	0.81393	3.52816	0.36464	3.52816	0.58198	3.52816	3.07476
3.55884	2.23907	3.55884	0.84432	3.55884	0.25286	3.55884	0.59238	3.55884	3.4091
3.58952	2.70105	3.58952	0.84055	3.58952	0.17538	3.58952	0.59232	3.58952	3.69986
3.62019	2.92595	3.62019	0.80645	3.62019	0.1762	3.62019	0.58446	3.62019	3.90835
3.65087	2.92696	3.65087	0.75061	3.65087	0.24105	3.65087	0.57173	3.65087	4.01449
3.68155	2.74004	3.68155	0.6871	3.68155	0.32014	3.68155	0.55695	3.68155	4.01385
3.71223	2.4181	3.71223	0.6356	3.71223	0.39217	3.71223	0.54229	3.71223	3.91446
3.74291	2.02911	3.74291	0.61754	3.74291	0.44996	3.74291	0.5289	3.74291	3.73341
3.77359	1.65654	3.77359	0.64519	3.77359	0.49109	3.77359	0.51673	3.77359	3.49323
3.80427	1.3939	3.80427	0.71279	3.80427	0.51551	3.80427	0.50465	3.80427	3.21819
3.83495	1.30351	3.83495	0.80242	3.83495	0.52484	3.83495	0.49093	3.83495	2.93068
3.86563	1.35053	3.86563	0.89549	3.86563	0.52215	3.86563	0.47387	3.86563	2.64824
3.89631	1.43344	3.89631	0.97811	3.89631	0.51178	3.89631	0.45242	3.89631	2.38177
3.92699	1.4699	3.92699	1.04163	3.92699	0.49896	3.92699	0.42676	3.92699	2.1357
3.95767	1.42078	3.95767	1.08206	3.95767	0.48921	3.95767	0.39882	3.95767	1.9099
3.98835	1.28128	3.98835	1.09943	3.98835	0.48714	3.98835	0.37275	3.98835	1.70258
4.01903	1.07462	4.01903	1.09736	4.01903	0.4951	4.01903	0.3549	4.01903	1.51281
4.04971	0.85764	4.04971	1.08243	4.04971	0.51249	4.04971	0.35244	4.04971	1.3413
4.08039	0.73649	4.08039	1.06319	4.08039	0.5361	4.08039	0.37005	4.08039	1.18948
4.11107	0.81052	4.11107	1.04839	4.11107	0.56142	4.11107	0.40704	4.11107	1.05782
4.14175	1.02836	4.14175	1.04469	4.14175	0.58384	4.14175	0.4581	4.14175	0.94597
4.17243	1.2771	4.17243	1.05439	4.17243	0.59942	4.17243	0.51629	4.17243	0.85733
4.20311	1.48822	4.20311	1.07455	4.20311	0.60525	4.20311	0.57516	4.20311	0.80843
4.23379	1.629	4.23379	1.09807	4.23379	0.59957	4.23379	0.62949	4.23379	0.83428
4.26447	1.68821	4.26447	1.11593	4.26447	0.5817	4.26447	0.67529	4.26447	0.96947
4.29515	1.67131	4.29515	1.11936	4.29515	0.55207	4.29515	0.70977	4.29515	1.21754
4.32583	1.59922	4.32583	1.10136	4.32583	0.51218	4.32583	0.73126	4.32583	1.55447
4.35651	1.50738	4.35651	1.0575	4.35651	0.46465	4.35651	0.73923	4.35651	1.94921
4.38719	1.44053	4.38719	0.98622	4.38719	0.41339	4.38719	0.73431	4.38719	2.3719
4.41786	1.43696	4.41786	0.88908	4.41786	0.3638	4.41786	0.71835	4.41786	2.7947
4.44854	1.50574	4.44854	0.77098	4.44854	0.32303	4.44854	0.69449	4.44854	3.19205
4.47922	1.62082	4.47922	0.64101	4.47922	0.29901	4.47922	0.66712	4.47922	3.54147
4.5099	1.73946	4.5099	0.51478	4.5099	0.29711	4.5099	0.64171	4.5099	3.8247
4.54058	1.82194	4.54058	0.41896	4.54058	0.31613	4.54058	0.62421	4.54058	4.0288
4.57126	1.83982	4.57126	0.3892	4.57126	0.34921	4.57126	0.61983	4.57126	4.14697
4.60194	1.77716	4.60194	0.43649	4.60194	0.38842	4.60194	0.63153	4.60194	4.17902
4.63262	1.6297	4.63262	0.52895	4.63262	0.42758	4.63262	0.65898	4.63262	4.13144
4.6633	1.40396	4.6633	0.63145	4.6633	0.46272	4.6633	0.69886	4.6633	4.0171
4.69398	1.11739	4.69398	0.72338	4.69398	0.49155	4.69398	0.74616	4.69398	3.85471
4.72466	0.80285	4.72466	0.79415	4.72466	0.513	4.72466	0.79555	4.72466	3.668
4.75534	0.53395	4.75534	0.83871	4.75534	0.52693	4.75534	0.84222	4.75534	3.48437
4.78602	0.48333	4.78602	0.85578	4.78602	0.53383	4.78602	0.88225	4.78602	3.33273
4.8167	0.69082	4.8167	0.84697	4.8167	0.53463	4.8167	0.91264	4.8167	3.23959
4.84738	0.96656	4.84738	0.81647	4.84738	0.53053	4.84738	0.9313	4.84738	3.22377
4.87806	1.21626	4.87806	0.77084	4.87806	0.52275	4.87806	0.93691	4.87806	3.29162
4.90874	1.40667	4.90874	0.71873	4.90874	0.51244	4.90874	0.92889	4.90874	3.43592
4.93942	1.52489	4.93942	0.67037	4.93942	0.50045	4.93942	0.90726	4.93942	3.63925
4.9701	1.56939	4.9701	0.63607	4.9701	0.48725	4.9701	0.87256	4.9701	3.87934
5.00078	1.54798	5.00078	0.62354	5.00078	0.47291	5.00078	0.82586	5.00078	4.1334
5.03146	1.47722	5.03146	0.63504	5.03146	0.45715	5.03146	0.76859	5.03146	4.38045
5.06214	1.38189	5.06214	0.66698	5.06214	0.43942	5.06214	0.70261	5.06214	4.60231
5.09282	1.29302	5.09282	0.71277	5.09282	0.41906	5.09282	0.6301	5.09282	4.784
5.1235	1.24156	5.1235	0.76624	5.1235	0.39544	5.1235	0.55361	5.1235	4.91403
5.15418	1.24621	5.15418	0.82351	5.15418	0.36809	5.15418	0.47609	5.15418	4.98466
5.18486	1.30331	5.18486	0.88321	5.18486	0.33676	5.18486	0.40112	5.18486	4.99217
5.21553	1.39101	5.21553	0.9458	5.21553	0.30146	5.21553	0.33315	5.21553	4.93687
5.24621	1.48282	5.24621	1.01253	5.24621	0.26246	5.24621	0.27785	5.24621	4.82301
5.27689	1.55754	5.27689	1.08434	5.27689	0.22027	5.27689	0.24167	5.27689	4.65833
5.30757	1.60226	5.30757	1.16105	5.30757	0.17558	5.30757	0.2288	5.30757	4.45343
5.33825	1.61177	5.33825	1.241	5.33825	0.12921	5.33825	0.23669	5.33825	4.22087
5.36893	1.58688	5.36893	1.32109	5.36893	0.08203	5.36893	0.25705	5.36893	3.97413
5.39961	1.53242	5.39961	1.39722	5.39961	0.03495	5.39961	0.28149	5.39961	3.7265
5.43029	1.45505	5.43029	1.4649	5.43029	0.01157	5.43029	0.30449	5.43029	3.48996
5.46097	1.36113	5.46097	1.51975	5.46097	0.05606	5.46097	0.32318	5.46097	3.2742
5.49165	1.25496	5.49165	1.55799	5.49165	0.09853	5.49165	0.33655	5.49165	3.08582
5.52233	1.13783	5.52233	1.57683	5.52233	0.13843	5.52233	0.34484	5.52233	2.92785
5.55301	1.00829	5.55301	1.57464	5.55301	0.17551	5.55301	0.34912	5.55301	2.79976
5.58369	0.86391	5.58369	1.5511	5.58369	0.20964	5.58369	0.35101	5.58369	2.69782
5.61437	0.7044	5.61437	1.5072	5.61437	0.24086	5.61437	0.35236	5.61437	2.61591
5.64505	0.53778	5.64505	1.44518	5.64505	0.26924	5.64505	0.35484	5.64505	2.54651
5.67573	0.39718	5.67573	1.3684	5.67573	0.29493	5.67573	0.35957	5.67573	2.48161
5.70641	0.37047	5.70641	1.28112	5.70641	0.31806	5.70641	0.36688	5.70641	2.41367
5.73709	0.50688	5.73709	1.18828	5.73709	0.33873	5.73709	0.3762	5.73709	2.33628
5.76777	0.72804	5.76777	1.0951	5.76777	0.357	5.76777	0.38626	5.76777	2.24474
5.79845	0.9731	5.79845	1.00665	5.79845	0.37286	5.79845	0.39544	5.79845	2.13639
5.82913	1.21376	5.82913	0.92733	5.82913	0.38625	5.82913	0.40206	5.82913	2.01085
5.85981	1.43327	5.85981	0.86017	5.85981	0.39707	5.85981	0.40467	5.85981	1.86998
5.89049	1.62016	5.89049	0.80631	5.89049	0.40521	5.89049	0.40221	5.89049	1.71765
5.92117	1.76691	5.92117	0.76475	5.92117	0.4106	5.92117	0.39412	5.92117	1.55939
5.95185	1.86995	5.95185	0.73272	5.95185	0.41319	5.95185	0.3804	5.95185	1.40179
5.98253	1.92969	5.98253	0.70639	5.98253	0.41299	5.98253	0.36165	5.98253	1.25192
6.0132	1.95035	6.0132	0.68187	6.0132	0.41009	6.0132	0.33905	6.0132	1.11658
6.04388	1.93942	6.04388	0.6559	6.04388	0.40463	6.04388	0.31443	6.04388	1.00159
6.07456	1.90667	6.07456	0.62617	6.07456	0.39682	6.07456	0.29023	6.07456	0.91119
6.10524	1.86245	6.10524	0.59142	6.10524	0.38692	6.10524	0.26934	6.10524	0.84749
6.13592	1.81579	6.13592	0.55127	6.13592	0.37521	6.13592	0.25475	6.13592	0.81023
6.1666	1.77233	6.1666	0.5061	6.1666	0.36199	6.1666	0.24868	6.1666	0.79692
6.19728	1.73311	6.19728	0.45681	6.19728	0.34753	6.19728	0.25169	6.19728	0.80317
6.22796	1.69463	6.22796	0.40473	6.22796	0.33209	6.22796	0.26238	6.22796	0.82319
6.25864	1.65041	6.25864	0.35165	6.25864	0.31589	6.25864	0.2781	6.25864	0.85028
6.28932	1.59308	6.28932	0.2999	6.28932	0.29912	6.28932	0.29599	6.28932	0.87725
6.32	1.51655	6.32	0.2528	6.32	0.28194	6.32	0.31362	6.32	0.89696
6.35068	1.41748	6.35068	0.2152	6.35068	0.26447	6.35068	0.32927	6.35068	0.90291
6.38136	1.29607	6.38136	0.1934	6.38136	0.24683	6.38136	0.34186	6.38136	0.88986
6.41204	1.15629	6.41204	0.19225	6.41204	0.22914	6.41204	0.3509	6.41204	0.8544
6.44272	1.00591	6.44272	0.21045	6.44272	0.21149	6.44272	0.35635	6.44272	0.79559
6.4734	0.85628	6.4734	0.2414	6.4734	0.19401	6.4734	0.35851	6.4734	0.71571
6.50408	0.72205	6.50408	0.27822	6.50408	0.17679	6.50408	0.35792	6.50408	0.62148
6.53476	0.61938	6.53476	0.31602	6.53476	0.15993	6.53476	0.35525	6.53476	0.52658
6.56544	0.56028	6.56544	0.35161	6.56544	0.14353	6.56544	0.3512	6.56544	0.45542
6.59612	0.54333	6.59612	0.38289	6.59612	0.12766	6.59612	0.3464	6.59612	0.44038
6.6268	0.55208	6.6268	0.40843	6.6268	0.11241	6.6268	0.34134	6.6268	0.49591
6.65748	0.56574	6.65748	0.42727	6.65748	0.09792	6.65748	0.33633	6.65748	0.60192
6.68816	0.56901	6.68816	0.4388	6.68816	0.08445	6.68816	0.33145	6.68816	0.72944
6.71884	0.55424	6.71884	0.4427	6.71884	0.07251	6.71884	0.32666	6.71884	0.85821
6.74952	0.52016	6.74952	0.43894	6.74952	0.06305	6.74952	0.32177	6.74952	0.97619
6.7802	0.47046	6.7802	0.42774	6.7802	0.05748	6.7802	0.31658	6.7802	1.07647
6.81087	0.41303	6.81087	0.40953	6.81087	0.05718	6.81087	0.31094	6.81087	1.15569
6.84155	0.35935	6.84155	0.38496	6.84155	0.06238	6.84155	0.30479	6.84155	1.21308
6.87223	0.32285	6.87223	0.35487	6.87223	0.07187	6.87223	0.29825	6.87223	1.24993
6.90291	0.31285	6.90291	0.32035	6.90291	0.084	6.90291	0.2916	6.90291	1.26897
6.93359	0.32684	6.93359	0.28276	6.93359	0.09741	6.93359	0.2853	6.93359	1.27372
6.96427	0.35233	6.96427	0.24396	6.96427	0.11108	6.96427	0.27993	6.96427	1.2677
6.99495	0.37635	6.99495	0.20664	6.99495	0.12427	6.99495	0.27614	6.99495	1.25375
7.02563	0.39036	7.02563	0.17493	7.02563	0.13644	7.02563	0.27455	7.02563	1.23334
7.05631	0.39043	7.05631	0.15486	7.05631	0.14715	7.05631	0.27561	7.05631	1.2064
7.08699	0.37622	7.08699	0.15245	7.08699	0.15609	7.08699	0.27951	7.08699	1.17139
7.11767	0.35021	7.11767	0.16851	7.11767	0.1631	7.11767	0.28613	7.11767	1.12584
7.14835	0.31707	7.14835	0.19777	7.14835	0.16808	7.14835	0.29507	7.14835	1.06704
7.17903	0.28304	7.17903	0.23397	7.17903	0.17108	7.17903	0.30567	7.17903	0.9928
7.20971	0.25483	7.20971	0.27275	7.20971	0.17225	7.20971	0.31718	7.20971	0.90215
7.24039	0.23747	7.24039	0.31146	7.24039	0.17182	7.24039	0.32877	7.24039	0.79594
7.27107	0.23154	7.27107	0.34853	7.27107	0.1701	7.27107	0.33971	7.27107	0.67761
7.30175	0.23266	7.30175	0.38302	7.30175	0.16739	7.30175	0.34931	7.30175	0.55456
7.33243	0.23445	7.33243	0.4144	7.33243	0.16402	7.33243	0.35705	7.33243	0.44152
7.36311	0.23161	7.36311	0.44245	7.36311	0.16021	7.36311	0.36254	7.36311	0.36635
7.39379	0.22125	7.39379	0.4672	7.39379	0.1561	7.39379	0.36553	7.39379	0.364
7.42447	0.20286	7.42447	0.48883	7.42447	0.15168	7.42447	0.36595	7.42447	0.43574
7.45515	0.178	7.45515	0.50769	7.45515	0.14683	7.45515	0.36383	7.45515	0.54706
7.48583	0.15005	7.48583	0.5242	7.48583	0.14129	7.48583	0.35936	7.48583	0.6691
7.51651	0.12425	7.51651	0.5388	7.51651	0.13478	7.51651	0.35281	7.51651	0.78632
7.54719	0.10715	7.54719	0.55194	7.54719	0.12699	7.54719	0.3445	7.54719	0.89057
7.57787	0.10352	7.57787	0.56401	7.57787	0.11771	7.57787	0.3348	7.57787	0.97756
7.60854	0.11126	7.60854	0.57532	7.60854	0.1069	7.60854	0.32404	7.60854	1.0454
7.63922	0.1237	7.63922	0.58605	7.63922	0.09476	7.63922	0.31249	7.63922	1.09393
7.6699	0.13564	7.6699	0.59628	7.6699	0.082	7.6699	0.30033	7.6699	1.12426
7.70058	0.1451	7.70058	0.60598	7.70058	0.07016	7.70058	0.28764	7.70058	1.13847
7.73126	0.15262	7.73126	0.61504	7.73126	0.0622	7.73126	0.27441	7.73126	1.13913
7.76194	0.1601	7.76194	0.62328	7.76194	0.06208	7.76194	0.26057	7.76194	1.12901
7.79262	0.16957	7.79262	0.63052	7.79262	0.07161	7.79262	0.24605	7.79262	1.11066
7.8233	0.18191	7.8233	0.63658	7.8233	0.08872	7.8233	0.2309	7.8233	1.08615
7.85398	0.19629	7.85398	0.64134	7.85398	0.11028	7.85398	0.21539	7.85398	1.05688
7.88466	0.21045	7.88466	0.64477	7.88466	0.13403	7.88466	0.20012	7.88466	1.02356
7.91534	0.22158	7.91534	0.64697	7.91534	0.15846	7.91534	0.18619	7.91534	0.98634
7.94602	0.22703	7.94602	0.64817	7.94602	0.18254	7.94602	0.17522	7.94602	0.94499
7.9767	0.22478	7.9767	0.64879	7.9767	0.20545	7.9767	0.16928	7.9767	0.89922
8.00738	0.21363	8.00738	0.64939	8.00738	0.22654	8.00738	0.17029	8.00738	0.84886
8.03806	0.19331	8.03806	0.65068	8.03806	0.2453	8.03806	0.17919	8.03806	0.79411
8.06874	0.1644	8.06874	0.65347	8.06874	0.26128	8.06874	0.19552	8.06874	0.73559
8.09942	0.12826	8.09942	0.65858	8.09942	0.27416	8.09942	0.21773	8.09942	0.67437
8.1301	0.087	8.1301	0.66674	8.1301	0.28373	8.1301	0.24391	8.1301	0.61201
8.16078	0.04388	8.16078	0.67847	8.16078	0.28984	8.16078	0.27229	8.16078	0.55045
8.19146	0.01881	8.19146	0.694	8.19146	0.29248	8.19146	0.30144	8.19146	0.49197
8.22214	0.0531	8.22214	0.71318	8.22214	0.29171	8.22214	0.33028	8.22214	0.4391
8.25282	0.09225	8.25282	0.73551	8.25282	0.28769	8.25282	0.35806	8.25282	0.39442
8.2835	0.12688	8.2835	0.76014	8.2835	0.28068	8.2835	0.38433	8.2835	0.36013
8.31418	0.15522	8.31418	0.78598	8.31418	0.27103	8.31418	0.40894	8.31418	0.33731
8.34486	0.17657	8.34486	0.81177	8.34486	0.25915	8.34486	0.43195	8.34486	0.32529
8.37554	0.19089	8.37554	0.83622	8.37554	0.24555	8.37554	0.45363	8.37554	0.32145
8.40621	0.19864	8.40621	0.85807	8.40621	0.2308	8.40621	0.47443	8.40621	0.32196
8.43689	0.20058	8.43689	0.87617	8.43689	0.2155	8.43689	0.49488	8.43689	0.32282
8.46757	0.19758	8.46757	0.88955	8.46757	0.20028	8.46757	0.51554	8.46757	0.32064
8.49825	0.19041	8.49825	0.89746	8.49825	0.18578	8.49825	0.53694	8.49825	0.31307
8.52893	0.17956	8.52893	0.89941	8.52893	0.17252	8.52893	0.55951	8.52893	0.29896
8.55961	0.16521	8.55961	0.89515	8.55961	0.16089	8.55961	0.58357	8.55961	0.27853
8.59029	0.14723	8.59029	0.88475	8.59029	0.15107	8.59029	0.60924	8.59029	0.25357
8.62097	0.12536	8.62097	0.8685	8.62097	0.14291	8.62097	0.63656	8.62097	0.22786
8.65165	0.09943	8.65165	0.847	8.65165	0.13598	8.65165	0.66537	8.65165	0.20727
8.68233	0.06951	8.68233	0.82105	8.68233	0.12966	8.68233	0.69547	8.68233	0.19866
8.71301	0.03609	8.71301	0.79162	8.71301	0.12316	8.71301	0.72655	8.71301	0.20591
8.74369	0.00577	8.74369	0.75984	8.74369	0.11574	8.74369	0.75824	8.74369	0.22646
8.77437	0.03942	8.77437	0.72688	8.77437	0.10673	8.77437	0.79015	8.77437	0.25326
8.80505	0.07764	8.80505	0.69386	8.80505	0.09559	8.80505	0.82184	8.80505	0.27903
8.83573	0.11469	8.83573	0.66181	8.83573	0.082	8.83573	0.85283	8.83573	0.29806
8.86641	0.14888	8.86641	0.6315	8.86641	0.06575	8.86641	0.88262	8.86641	0.30646
8.89709	0.17878	8.89709	0.60344	8.89709	0.04685	8.89709	0.91068	8.89709	0.30197
8.92777	0.20321	8.92777	0.57778	8.92777	0.02548	8.92777	0.93645	8.92777	0.28394
8.95845	0.22141	8.95845	0.55436	8.95845	0.00402	8.95845	0.95943	8.95845	0.25354
8.98913	0.23305	8.98913	0.53274	8.98913	0.02464	8.98913	0.97912	8.98913	0.21453
9.01981	0.23831	9.01981	0.51234	9.01981	0.05171	9.01981	0.99513	9.01981	0.17544
9.05049	0.23781	9.05049	0.49253	9.05049	0.07985	9.05049	1.00718	9.05049	0.15359
9.08117	0.23257	9.08117	0.47276	9.08117	0.10842	9.08117	1.01515	9.08117	0.16911
9.11185	0.22391	9.11185	0.45268	9.11185	0.13679	9.11185	1.01908	9.11185	0.21971
9.14253	0.21324	9.14253	0.43216	9.14253	0.16438	9.14253	1.01921	9.14253	0.28817
9.17321	0.20187	9.17321	0.41137	9.17321	0.19061	9.17321	1.01596	9.17321	0.3625
9.20388	0.1908	9.20388	0.39072	9.20388	0.21494	9.20388	1.00988	9.20388	0.43638
9.23456	0.18054	9.23456	0.37084	9.23456	0.23689	9.23456	1.00161	9.23456	0.50648
9.26524	0.1711	9.26524	0.35253	9.26524	0.25607	9.26524	0.99184	9.26524	0.57112
9.29592	0.16209	9.29592	0.33663	9.29592	0.27214	9.29592	0.98116	9.29592	0.62971
9.3266	0.153	9.3266	0.32389	9.3266	0.28489	9.3266	0.97003	9.3266	0.68234
9.35728	0.14347	9.35728	0.31484	9.35728	0.2942	9.35728	0.95867	9.35728	0.72936
9.38796	0.1335	9.38796	0.30965	9.38796	0.30005	9.38796	0.94708	9.38796	0.77105
9.41864	0.12354	9.41864	0.30812	9.41864	0.30254	9.41864	0.93495	9.41864	0.80735
9.44932	0.11448	9.44932	0.30968	9.44932	0.30186	9.44932	0.92177	9.44932	0.83762
9.48	0.10741	9.48	0.31351	9.48	0.2983	9.48	0.9069	9.48	0.86077
9.51068	0.10324	9.51068	0.31872	9.51068	0.29223	9.51068	0.88961	9.51068	0.87532
9.54136	0.1022	9.54136	0.32439	9.54136	0.2841	9.54136	0.86927	9.54136	0.87974
9.57204	0.10365	9.57204	0.32973	9.57204	0.27442	9.57204	0.84537	9.57204	0.87274
9.60272	0.10634	9.60272	0.33408	9.60272	0.26374	9.60272	0.81767	9.60272	0.85354
9.6334	0.10894	9.6334	0.33696	9.6334	0.2526	9.6334	0.78618	9.6334	0.82212
9.66408	0.11043	9.66408	0.33812	9.66408	0.24156	9.66408	0.75125	9.66408	0.77932
9.69476	0.11028	9.69476	0.33755	9.69476	0.23112	9.69476	0.7135	9.69476	0.72685
9.72544	0.10849	9.72544	0.33554	9.72544	0.22169	9.72544	0.67384	9.72544	0.66729
9.75612	0.10553	9.75612	0.33273	9.75612	0.21358	9.75612	0.63331	9.75612	0.60384
9.7868	0.10229	9.7868	0.33014	9.7868	0.20695	9.7868	0.59306	9.7868	0.54009
9.81748	0.09984	9.81748	0.32912	9.81748	0.20181	9.81748	0.55413	9.81748	0.47963
9.84816	0.09914	9.84816	0.33119	9.84816	0.19805	9.84816	0.51736	9.84816	0.42548
9.87884	0.10071	9.87884	0.3378	9.87884	0.19542	9.87884	0.48317	9.87884	0.37949
9.90952	0.10434	9.90952	0.34994	9.90952	0.19364	9.90952	0.45153	9.90952	0.34178
9.9402	0.1093	9.9402	0.36785	9.9402	0.19241	9.9402	0.42189	9.9402	0.31066
9.97088	0.11455	9.97088	0.39091	9.97088	0.19147	9.97088	0.39333	9.97088	0.28327

## Sheet: Figure 3e
		NiO-Ni-Pt			NiO-Pt			Ni-Pt
0	0.30917	0.18756	0	0.23527	0.14079	0	0.0051	0.16827
0.03068	0.30687	0.2015	0.03068	0.26136	0.14003	0.03068	0.02485	0.16188
0.06136	0.30011	0.23552	0.06136	0.32219	0.13766	0.06136	0.04801	0.14321
0.09204	0.2894	0.2755	0.09204	0.39064	0.13353	0.09204	0.06958	0.11387
0.12272	0.27575	0.31061	0.12272	0.44934	0.12752	0.12272	0.08859	0.07689
0.1534	0.26087	0.3341	0.1534	0.48857	0.11976	0.1534	0.10425	0.04018
0.18408	0.24738	0.34202	0.18408	0.50307	0.11096	0.18408	0.11585	0.04014
0.21476	0.23871	0.33255	0.21476	0.4909	0.10283	0.21476	0.12282	0.07898
0.24544	0.23833	0.30588	0.24544	0.45324	0.09841	0.24544	0.12469	0.12035
0.27612	0.24827	0.26452	0.27612	0.39502	0.10136	0.27612	0.12118	0.15565
0.3068	0.26791	0.2146	0.3068	0.32681	0.11362	0.3068	0.11216	0.18111
0.33748	0.29414	0.1699	0.33748	0.26955	0.13385	0.33748	0.09773	0.19428
0.36816	0.32272	0.15689	0.36816	0.25613	0.15878	0.36816	0.07817	0.19373
0.39884	0.34932	0.19255	0.39884	0.30229	0.18484	0.39884	0.05412	0.17914
0.42951	0.37009	0.2578	0.42951	0.38403	0.20886	0.42951	0.02698	0.15147
0.46019	0.38197	0.33015	0.46019	0.47243	0.22809	0.46019	0.01356	0.11356
0.49087	0.38287	0.3968	0.49087	0.54926	0.24027	0.49087	0.04249	0.07329
0.52155	0.37207	0.44989	0.52155	0.60327	0.24375	0.52155	0.07635	0.05911
0.55223	0.35084	0.48396	0.55223	0.62736	0.23773	0.55223	0.11018	0.09581
0.58291	0.32368	0.49521	0.58291	0.61781	0.2226	0.58291	0.14227	0.14997
0.61359	0.30011	0.48131	0.61359	0.57467	0.20056	0.61359	0.17112	0.20353
0.64427	0.29533	0.44146	0.64427	0.50348	0.17658	0.64427	0.19529	0.24951
0.67495	0.32385	0.37642	0.67495	0.42015	0.15962	0.67495	0.21345	0.28346
0.70563	0.38795	0.2887	0.70563	0.36219	0.1606	0.70563	0.22439	0.3022
0.73631	0.47813	0.18325	0.73631	0.38733	0.18319	0.73631	0.2271	0.30371
0.76699	0.58238	0.07623	0.76699	0.50924	0.21981	0.76699	0.22081	0.28726
0.79767	0.69036	0.10051	0.79767	0.68749	0.25973	0.79767	0.20513	0.25363
0.82835	0.79342	0.22483	0.82835	0.88677	0.29425	0.82835	0.18032	0.20566
0.85903	0.88404	0.35159	0.85903	1.08542	0.31695	0.85903	0.14811	0.14997
0.88971	0.95556	0.46686	0.88971	1.26846	0.32322	0.88971	0.11469	0.10487
0.92039	1.00218	0.56213	0.92039	1.42435	0.31025	0.92039	0.09958	0.11074
0.95107	1.0191	0.63005	0.95107	1.54403	0.27746	0.95107	0.12969	0.16656
0.98175	1.00282	0.6644	0.98175	1.62081	0.2281	0.98175	0.19797	0.2349
1.01243	0.95155	0.66032	1.01243	1.65051	0.17458	1.01243	0.28781	0.29798
1.04311	0.86595	0.61484	1.04311	1.63161	0.15349	1.04311	0.39203	0.34705
1.07379	0.75068	0.52788	1.07379	1.56545	0.20525	1.07379	0.50723	0.3763
1.10447	0.61859	0.4052	1.10447	1.45638	0.30614	1.10447	0.63093	0.38166
1.13515	0.50217	0.27319	1.13515	1.3121	0.42429	1.13515	0.76062	0.36071
1.16583	0.46998	0.24452	1.16583	1.14438	0.54359	1.16583	0.89341	0.31292
1.1965	0.57934	0.41584	1.1965	0.97087	0.65413	1.1965	1.02587	0.24007
1.22718	0.79688	0.68041	1.22718	0.81858	0.74898	1.22718	1.15398	0.14844
1.25786	1.06927	0.98301	1.25786	0.7263	0.8242	1.25786	1.27309	0.07297
1.28854	1.36597	1.30367	1.28854	0.73038	0.87979	1.28854	1.37802	0.13943
1.31922	1.6692	1.6292	1.31922	0.83096	0.92134	1.31922	1.46312	0.26498
1.3499	1.96624	1.94807	1.3499	0.99453	0.9613	1.3499	1.52248	0.39291
1.38058	2.24677	2.24961	1.38058	1.18885	1.01871	1.38058	1.55012	0.50837
1.41126	2.50206	2.52406	1.41126	1.39536	1.1146	1.41126	1.5403	0.60009
1.44194	2.72485	2.76285	1.44194	1.60552	1.26377	1.44194	1.48792	0.65782
1.47262	2.90949	2.95904	1.47262	1.81613	1.4686	1.47262	1.38911	0.67265
1.5033	3.05214	3.1077	1.5033	2.02613	1.71988	1.5033	1.24227	0.63821
1.53398	3.15105	3.20629	1.53398	2.23443	2.00157	1.53398	1.05053	0.55394
1.56466	3.20679	3.25507	1.56466	2.43847	2.29491	1.56466	0.829	0.43661
1.59534	3.22247	3.25738	1.59534	2.63344	2.58058	1.59534	0.63082	0.36564
1.62602	3.20396	3.22	1.62602	2.81213	2.83987	1.62602	0.60268	0.49744
1.6567	3.15999	3.15327	1.6567	2.9653	3.05537	1.6567	0.85274	0.82153
1.68738	3.10207	3.07109	1.68738	3.08253	3.21165	1.68738	1.28055	1.25695
1.71806	3.04403	2.99039	1.71806	3.1531	3.29593	1.71806	1.80109	1.76951
1.74874	3.00097	2.92964	1.74874	3.16713	3.29872	1.74874	2.37908	2.34142
1.77942	2.98739	2.90621	1.77942	3.11658	3.21455	1.77942	2.99521	2.95814
1.8101	3.01465	2.93281	1.8101	2.99632	3.0426	1.8101	3.63454	3.60516
1.84078	3.08866	3.0143	1.84078	2.8052	2.78766	1.84078	4.28329	4.26741
1.87146	3.20872	3.14687	1.87146	2.54746	2.46161	1.87146	4.92794	4.92937
1.90214	3.36819	3.31977	1.90214	2.23496	2.08681	1.90214	5.55518	5.57543
1.93282	3.55652	3.51877	1.93282	1.89193	1.70426	1.93282	6.15204	6.19038
1.9635	3.76158	3.72922	1.9635	1.56558	1.39207	1.9635	6.70623	6.75988
1.99418	3.97153	3.93825	1.99418	1.34336	1.27743	1.99418	7.20639	7.27101
2.02485	4.17594	4.1357	2.02485	1.33891	1.44392	2.02485	7.64251	7.7126
2.05553	4.36631	4.31447	2.05553	1.58154	1.81713	2.05553	8.00615	8.0757
2.08621	4.53627	4.47037	2.08621	1.98353	2.27889	2.08621	8.29072	8.35374
2.11689	4.6815	4.60182	2.11689	2.45159	2.75465	2.11689	8.49167	8.54277
2.14757	4.79955	4.70931	2.14757	2.92752	3.20307	2.14757	8.60658	8.64145
2.17825	4.88962	4.79485	2.17825	3.37638	3.59987	2.17825	8.63524	8.65104
2.20893	4.95228	4.86134	2.20893	3.77594	3.93075	2.20893	8.57957	8.57522
2.23961	4.98918	4.91192	2.23961	4.11207	4.18868	2.23961	8.44354	8.41978
2.27029	5.00272	4.94933	2.27029	4.37696	4.37275	2.27029	8.23296	8.19235
2.30097	4.99572	4.97547	2.30097	4.56848	4.66973	2.30097	7.95523	7.90191
2.33165	4.97114	4.99104	2.33165	4.68973	4.68112	2.33165	7.61905	7.55839
2.36233	4.93174	4.99542	2.36233	4.7486	4.72532	2.36233	7.23405	7.17215
2.39301	4.87988	4.98683	2.39301	4.75696	4.71163	2.39301	6.81048	6.75356
2.42369	4.81728	4.96258	2.42369	4.72951	4.67277	2.42369	6.35877	6.31254
2.45437	4.7449	4.91947	2.45437	4.68198	4.63594	2.45437	5.88922	5.8582
2.48505	4.66293	4.85429	2.48505	4.62894	4.61669	2.48505	5.41164	5.39859
2.51573	4.57085	4.76421	2.51573	4.58146	4.58944	2.51573	4.93508	4.9405
2.54641	4.46746	4.64718	2.54641	4.54508	4.55416	2.54641	4.46761	4.48945
2.57709	4.35117	4.50215	2.57709	4.5189	4.50546	2.57709	4.01615	4.0497
2.60777	4.2201	4.32923	2.60777	4.49601	4.45606	2.60777	3.58643	3.62447
2.63845	4.0724	4.12974	2.63845	4.46526	4.4107	2.63845	3.18299	3.21614
2.66913	3.90638	3.90617	2.66913	4.41359	4.34857	2.66913	2.8093	2.82652
2.69981	3.72077	3.66199	2.69981	4.32845	4.28072	2.69981	2.46787	2.45715
2.73049	3.51484	3.40151	2.73049	4.19965	4.20716	2.73049	2.1605	2.10953
2.76117	3.28855	3.12962	2.76117	4.02058	4.0099	2.76117	1.88837	1.78532
2.79184	3.04265	2.85155	2.79184	3.78881	3.79382	2.79184	1.65212	1.48649
2.82252	2.77871	2.57261	2.82252	3.50621	3.53537	2.82252	1.45177	1.21541
2.8532	2.49916	2.29798	2.8532	3.17873	3.24103	2.8532	1.28634	0.97499
2.88388	2.20728	2.03247	2.88388	2.81587	2.91918	2.88388	1.15343	0.76885
2.91456	1.90721	1.7804	2.91456	2.43014	2.57949	2.91456	1.04883	0.60143
2.94524	1.60394	1.54546	2.94524	2.03647	2.23213	2.94524	0.96647	0.47754
2.97592	1.30352	1.33069	2.97592	1.65175	1.88723	2.97592	0.8991	0.39966
3.0066	1.01351	1.13854	3.0066	1.29488	1.55421	3.0066	0.83927	0.36243
3.03728	0.74482	0.97088	3.03728	0.98747	1.24139	3.03728	0.7804	0.35101
3.06796	0.51743	0.82913	3.06796	0.75449	0.95554	3.06796	0.71742	0.34847
3.09864	0.37609	0.71424	3.09864	0.61818	0.70173	3.09864	0.64712	0.34301
3.12932	0.37809	0.62642	3.12932	0.57436	0.48318	3.12932	0.56818	0.32895
3.16	0.48414	0.56464	3.16	0.58037	0.30151	3.16	0.48113	0.30478
3.19068	0.61366	0.52597	3.19068	0.58889	0.1576	3.19068	0.38849	0.27146
3.22136	0.72985	0.50561	3.22136	0.57348	0.05984	3.22136	0.29571	0.23133
3.25204	0.81946	0.49761	3.25204	0.52658	0.06734	3.25204	0.21467	0.18752
3.28272	0.87749	0.49614	3.28272	0.45375	0.11585	3.28272	0.17187	0.14369
3.3134	0.90251	0.49632	3.3134	0.37339	0.15015	3.3134	0.19397	0.10426
3.34408	0.89515	0.49457	3.34408	0.32196	0.16953	3.34408	0.25925	0.07519
3.37476	0.85754	0.48856	3.37476	0.34177	0.1773	3.37476	0.33576	0.06333
3.40544	0.79295	0.47704	3.40544	0.42894	0.17665	3.40544	0.40877	0.06745
3.43612	0.70567	0.45968	3.43612	0.54391	0.16998	3.43612	0.47198	0.07662
3.4668	0.60084	0.43698	3.4668	0.65657	0.15877	3.4668	0.52245	0.08308
3.49748	0.4846	0.41015	3.49748	0.74979	0.14391	3.49748	0.55907	0.08405
3.52816	0.36464	0.38106	3.52816	0.81393	0.1261	3.52816	0.58198	0.07933
3.55884	0.25286	0.35207	3.55884	0.84432	0.10646	3.55884	0.59238	0.07016
3.58952	0.17538	0.32586	3.58952	0.84055	0.08728	3.58952	0.59232	0.05911
3.62019	0.1762	0.30495	3.62019	0.80645	0.07293	3.62019	0.58446	0.05041
3.65087	0.24105	0.29105	3.65087	0.75061	0.06929	3.65087	0.57173	0.04918
3.68155	0.32014	0.28443	3.68155	0.6871	0.07799	3.68155	0.55695	0.05666
3.71223	0.39217	0.28371	3.71223	0.6356	0.0937	3.71223	0.54229	0.06869
3.74291	0.44996	0.28639	3.74291	0.61754	0.11031	3.74291	0.5289	0.08089
3.77359	0.49109	0.28965	3.77359	0.64519	0.12385	3.77359	0.51673	0.09057
3.80427	0.51551	0.29108	3.80427	0.71279	0.13205	3.80427	0.50465	0.09629
3.83495	0.52484	0.28897	3.83495	0.80242	0.13373	3.83495	0.49093	0.09738
3.86563	0.52215	0.28244	3.86563	0.89549	0.12851	3.86563	0.47387	0.09379
3.89631	0.51178	0.27139	3.89631	0.97811	0.11676	3.89631	0.45242	0.08595
3.92699	0.49896	0.2564	3.92699	1.04163	0.09951	3.92699	0.42676	0.07479
3.95767	0.48921	0.23868	3.95767	1.08206	0.07862	3.95767	0.39882	0.06183
3.98835	0.48714	0.21994	3.98835	1.09943	0.05729	3.98835	0.37275	0.04945
4.01903	0.4951	0.20224	4.01903	1.09736	0.04208	4.01903	0.3549	0.04134
4.04971	0.51249	0.18769	4.04971	1.08243	0.04286	4.04971	0.35244	0.04112
4.08039	0.5361	0.17795	4.08039	1.06319	0.05713	4.08039	0.37005	0.04786
4.11107	0.56142	0.1736	4.11107	1.04839	0.07425	4.11107	0.40704	0.05718
4.14175	0.58384	0.17387	4.14175	1.04469	0.08875	4.14175	0.4581	0.06572
4.17243	0.59942	0.17693	4.17243	1.05439	0.09837	4.17243	0.51629	0.07167
4.20311	0.60525	0.18071	4.20311	1.07455	0.10213	4.20311	0.57516	0.07417
4.23379	0.59957	0.1834	4.23379	1.09807	0.09978	4.23379	0.62949	0.07293
4.26447	0.5817	0.18378	4.26447	1.11593	0.09165	4.26447	0.67529	0.06803
4.29515	0.55207	0.18125	4.29515	1.11936	0.07851	4.29515	0.70977	0.05992
4.32583	0.51218	0.1758	4.32583	1.10136	0.06156	4.32583	0.73126	0.0493
4.35651	0.46465	0.16786	4.35651	1.0575	0.0425	4.35651	0.73923	0.03727
4.38719	0.41339	0.15829	4.38719	0.98622	0.02442	4.38719	0.73431	0.0256
4.41786	0.3638	0.14818	4.41786	0.88908	0.01779	4.41786	0.71835	0.01833
4.44854	0.32303	0.13876	4.44854	0.77098	0.02964	4.44854	0.69449	0.02076
4.47922	0.29901	0.13115	4.47922	0.64101	0.04469	4.47922	0.66712	0.0291
4.5099	0.29711	0.12605	4.5099	0.51478	0.05729	4.5099	0.64171	0.03776
4.54058	0.31613	0.1235	4.54058	0.41896	0.06593	4.54058	0.62421	0.04459
4.57126	0.34921	0.12294	4.57126	0.3892	0.07005	4.57126	0.61983	0.04876
4.60194	0.38842	0.12336	4.60194	0.43649	0.06959	4.60194	0.63153	0.04995
4.63262	0.42758	0.12373	4.63262	0.52895	0.06486	4.63262	0.65898	0.04813
4.6633	0.46272	0.12322	4.6633	0.63145	0.05652	4.6633	0.69886	0.04352
4.69398	0.49155	0.12131	4.69398	0.72338	0.04554	4.69398	0.74616	0.03653
4.72466	0.513	0.11787	4.72466	0.79415	0.03336	4.72466	0.79555	0.02776
4.75534	0.52693	0.11309	4.75534	0.83871	0.02251	4.75534	0.84222	0.01809
4.78602	0.53383	0.10743	4.78602	0.85578	0.01836	4.78602	0.88225	0.00959
4.8167	0.53463	0.10153	4.8167	0.84697	0.02381	4.8167	0.91264	0.00988
4.84738	0.53053	0.09612	4.84738	0.81647	0.03258	4.84738	0.9313	0.01786
4.87806	0.52275	0.09181	4.87806	0.77084	0.04045	4.87806	0.93691	0.02613
4.90874	0.51244	0.08896	4.90874	0.71873	0.04596	4.90874	0.92889	0.033
4.93942	0.50045	0.08753	4.93942	0.67037	0.04857	4.93942	0.90726	0.03788
4.9701	0.48725	0.08709	4.9701	0.63607	0.04821	4.9701	0.87256	0.04051
5.00078	0.47291	0.08703	5.00078	0.62354	0.04512	5.00078	0.82586	0.04079
5.03146	0.45715	0.08671	5.03146	0.63504	0.03978	5.03146	0.76859	0.03882
5.06214	0.43942	0.08561	5.06214	0.66698	0.03295	5.06214	0.70261	0.03485
5.09282	0.41906	0.08346	5.09282	0.71277	0.02568	5.09282	0.6301	0.02923
5.1235	0.39544	0.08019	5.1235	0.76624	0.0196	5.1235	0.55361	0.02253
5.15418	0.36809	0.07598	5.15418	0.82351	0.01697	5.15418	0.47609	0.01554
5.18486	0.33676	0.0712	5.18486	0.88321	0.01867	5.18486	0.40112	0.01003
5.21553	0.30146	0.06636	5.21553	0.9458	0.02246	5.21553	0.33315	0.00984
5.24621	0.26246	0.06204	5.24621	1.01253	0.02608	5.24621	0.27785	0.01447
5.27689	0.22027	0.05872	5.27689	1.08434	0.02841	5.27689	0.24167	0.01983
5.30757	0.17558	0.05669	5.30757	1.16105	0.02902	5.30757	0.2288	0.02432
5.33825	0.12921	0.05586	5.33825	1.241	0.02785	5.33825	0.23669	0.02739
5.36893	0.08203	0.05585	5.36893	1.32109	0.02512	5.36893	0.25705	0.02879
5.39961	0.03495	0.05608	5.39961	1.39722	0.02123	5.39961	0.28149	0.02848
5.43029	0.01157	0.05602	5.43029	1.4649	0.01685	5.43029	0.30449	0.02651
5.46097	0.05606	0.05526	5.46097	1.51975	0.01307	5.46097	0.32318	0.02308
5.49165	0.09853	0.05356	5.49165	1.55799	0.01146	5.49165	0.33655	0.01847
5.52233	0.13843	0.0509	5.52233	1.57683	0.01277	5.52233	0.34484	0.01309
5.55301	0.17551	0.04743	5.55301	1.57464	0.0156	5.55301	0.34912	0.00769
5.58369	0.20964	0.04345	5.58369	1.5511	0.01843	5.58369	0.35101	0.00496
5.61437	0.24086	0.03943	5.61437	1.5072	0.02043	5.61437	0.35236	0.00837
5.64505	0.26924	0.03592	5.64505	1.44518	0.0213	5.64505	0.35484	0.01342
5.67573	0.29493	0.03348	5.67573	1.3684	0.02092	5.67573	0.35957	0.01808
5.70641	0.31806	0.03241	5.70641	1.28112	0.01941	5.70641	0.36688	0.02182
5.73709	0.33873	0.03262	5.73709	1.18828	0.01699	5.73709	0.3762	0.02441
5.76777	0.357	0.03365	5.76777	1.0951	0.01403	5.76777	0.38626	0.02574
5.79845	0.37286	0.03488	5.79845	1.00665	0.0111	5.79845	0.39544	0.0258
5.82913	0.38625	0.03579	5.82913	0.92733	0.00902	5.82913	0.40206	0.02465
5.85981	0.39707	0.03599	5.85981	0.86017	0.00864	5.85981	0.40467	0.02243
5.89049	0.40521	0.03529	5.89049	0.80631	0.00978	5.89049	0.40221	0.01934
5.92117	0.4106	0.03365	5.92117	0.76475	0.01143	5.92117	0.39412	0.01567
5.95185	0.41319	0.03113	5.95185	0.73272	0.01279	5.95185	0.3804	0.01178
5.98253	0.41299	0.02792	5.98253	0.70639	0.01348	5.98253	0.36165	0.0083
6.0132	0.41009	0.02433	6.0132	0.68187	0.01334	6.0132	0.33905	0.00644
6.04388	0.40463	0.02074	6.04388	0.6559	0.01238	6.04388	0.31443	0.00731
6.07456	0.39682	0.01767	6.07456	0.62617	0.01069	6.07456	0.29023	0.00972
6.10524	0.38692	0.01565	6.10524	0.59142	0.00849	6.10524	0.26934	0.01223
6.13592	0.37521	0.015	6.13592	0.55127	0.00608	6.13592	0.25475	0.01427
6.1666	0.36199	0.01552	6.1666	0.5061	0.00406	6.1666	0.24868	0.01561
6.19728	0.34753	0.01659	6.19728	0.45681	0.00368	6.19728	0.25169	0.01616
6.22796	0.33209	0.01761	6.22796	0.40473	0.00507	6.22796	0.26238	0.01594
6.25864	0.31589	0.01819	6.25864	0.35165	0.00684	6.25864	0.2781	0.015
6.28932	0.29912	0.01812	6.28932	0.2999	0.00831	6.28932	0.29599	0.01348
6.32	0.28194	0.01733	6.32	0.2528	0.00923	6.32	0.31362	0.01156
6.35068	0.26447	0.01583	6.35068	0.2152	0.00952	6.35068	0.32927	0.00951
6.38136	0.24683	0.01373	6.38136	0.1934	0.00918	6.38136	0.34186	0.00776
6.41204	0.22914	0.01118	6.41204	0.19225	0.00827	6.41204	0.3509	0.00692
6.44272	0.21149	0.0084	6.44272	0.21045	0.00691	6.44272	0.35635	0.00737
6.4734	0.19401	0.00573	6.4734	0.2414	0.00522	6.4734	0.35851	0.0088
6.50408	0.17679	0.00391	6.50408	0.27822	0.0034	6.50408	0.35792	0.0106
6.53476	0.15993	0.00412	6.53476	0.31602	0.00176	6.53476	0.35525	0.01233
6.56544	0.14353	0.00579	6.56544	0.35161	0.00146	6.56544	0.3512	0.01377
6.59612	0.12766	0.00764	6.59612	0.38289	0.00262	6.59612	0.3464	0.01479
6.6268	0.11241	0.00918	6.6268	0.40843	0.00378	6.6268	0.34134	0.01534
6.65748	0.09792	0.01026	6.65748	0.42727	0.0046	6.65748	0.33633	0.0154
6.68816	0.08445	0.01084	6.68816	0.4388	0.00501	6.68816	0.33145	0.01498
6.71884	0.07251	0.01094	6.71884	0.4427	0.00499	6.71884	0.32666	0.01411
6.74952	0.06305	0.01061	6.74952	0.43894	0.00456	6.74952	0.32177	0.01286
6.7802	0.05748	0.00994	6.7802	0.42774	0.00377	6.7802	0.31658	0.01132
6.81087	0.05718	0.00904	6.81087	0.40953	0.0027	6.81087	0.31094	0.00957
6.84155	0.06238	0.00803	6.84155	0.38496	0.00147	6.84155	0.30479	0.00777
6.87223	0.07187	0.007	6.87223	0.35487	0.000692	6.87223	0.29825	0.00609
6.90291	0.084	0.00604	6.90291	0.32035	0.00176	6.90291	0.2916	0.00481
6.93359	0.09741	0.00518	6.93359	0.28276	0.00315	6.93359	0.2853	0.00429
6.96427	0.11108	0.00441	6.96427	0.24396	0.00449	6.96427	0.27993	0.00459
6.99495	0.12427	0.00366	6.99495	0.20664	0.00568	6.99495	0.27614	0.00533
7.02563	0.13644	0.00287	7.02563	0.17493	0.00667	7.02563	0.27455	0.00611
7.05631	0.14715	0.00198	7.05631	0.15486	0.00743	7.05631	0.27561	0.00669
7.08699	0.15609	0.000954869	7.08699	0.15245	0.00791	7.08699	0.27951	0.00695
7.11767	0.1631	0.000350352	7.11767	0.16851	0.00812	7.11767	0.28613	0.00685
7.14835	0.16808	0.00153	7.14835	0.19777	0.00803	7.14835	0.29507	0.00636
7.17903	0.17108	0.00281	7.17903	0.23397	0.00766	7.17903	0.30567	0.00552
7.20971	0.17225	0.00404	7.20971	0.27275	0.00702	7.20971	0.31718	0.00439
7.24039	0.17182	0.00515	7.24039	0.31146	0.00619	7.24039	0.32877	0.00311
7.27107	0.1701	0.00606	7.27107	0.34853	0.00524	7.27107	0.33971	0.00207
7.30175	0.16739	0.00669	7.30175	0.38302	0.00435	7.30175	0.34931	0.00229
7.33243	0.16402	0.00699	7.33243	0.4144	0.00379	7.33243	0.35705	0.00365
7.36311	0.16021	0.00694	7.36311	0.44245	0.00385	7.36311	0.36254	0.00531
7.39379	0.1561	0.00653	7.39379	0.4672	0.0045	7.39379	0.36553	0.00693
7.42447	0.15168	0.00579	7.42447	0.48883	0.00541	7.42447	0.36595	0.00837
7.45515	0.14683	0.0048	7.45515	0.50769	0.00631	7.45515	0.36383	0.00955
7.48583	0.14129	0.00372	7.48583	0.5242	0.00703	7.48583	0.35936	0.0104
7.51651	0.13478	0.00293	7.51651	0.5388	0.00744	7.51651	0.35281	0.01088
7.54719	0.12699	0.00303	7.54719	0.55194	0.00749	7.54719	0.3445	0.01099
7.57787	0.11771	0.00405	7.57787	0.56401	0.00714	7.57787	0.3348	0.01072
7.60854	0.1069	0.00544	7.60854	0.57532	0.00643	7.60854	0.32404	0.01013
7.63922	0.09476	0.00684	7.63922	0.58605	0.00542	7.63922	0.31249	0.00926
7.6699	0.082	0.00806	7.6699	0.59628	0.00426	7.6699	0.30033	0.00823
7.70058	0.07016	0.009	7.70058	0.60598	0.00331	7.70058	0.28764	0.00716
7.73126	0.0622	0.00958	7.73126	0.61504	0.0032	7.73126	0.27441	0.00623
7.76194	0.06208	0.00978	7.76194	0.62328	0.00411	7.76194	0.26057	0.00565
7.79262	0.07161	0.00956	7.79262	0.63052	0.0055	7.79262	0.24605	0.00557
7.8233	0.08872	0.00895	7.8233	0.63658	0.00691	7.8233	0.2309	0.00592
7.85398	0.11028	0.008	7.85398	0.64134	0.00812	7.85398	0.21539	0.00649
7.88466	0.13403	0.00678	7.88466	0.64477	0.00898	7.88466	0.20012	0.00707
7.91534	0.15846	0.0054	7.91534	0.64697	0.00943	7.91534	0.18619	0.0075
7.94602	0.18254	0.00407	7.94602	0.64817	0.00941	7.94602	0.17522	0.00767
7.9767	0.20545	0.00315	7.9767	0.64879	0.00893	7.9767	0.16928	0.00753
8.00738	0.22654	0.00313	8.00738	0.64939	0.00802	8.00738	0.17029	0.00707
8.03806	0.2453	0.00393	8.03806	0.65068	0.00677	8.03806	0.17919	0.00629
8.06874	0.26128	0.00498	8.06874	0.65347	0.00531	8.06874	0.19552	0.00522
8.09942	0.27416	0.00595	8.09942	0.65858	0.0039	8.09942	0.21773	0.00392
8.1301	0.28373	0.00665	8.1301	0.66674	0.00309	8.1301	0.24391	0.00248
8.16078	0.28984	0.00703	8.16078	0.67847	0.00347	8.16078	0.27229	0.00118
8.19146	0.29248	0.00703	8.19146	0.694	0.00467	8.19146	0.30144	0.00145
8.22214	0.29171	0.00665	8.22214	0.71318	0.006	8.22214	0.33028	0.00288
8.25282	0.28769	0.00592	8.25282	0.73551	0.00716	8.25282	0.35806	0.00435
8.2835	0.28068	0.00487	8.2835	0.76014	0.008	8.2835	0.38433	0.00569
8.31418	0.27103	0.0036	8.31418	0.78598	0.00843	8.31418	0.40894	0.00681
8.34486	0.25915	0.00222	8.34486	0.81177	0.00845	8.34486	0.43195	0.00766
8.37554	0.24555	0.00125	8.37554	0.83622	0.00806	8.37554	0.45363	0.00822
8.40621	0.2308	0.00191	8.40621	0.85807	0.00732	8.40621	0.47443	0.00846
8.43689	0.2155	0.00331	8.43689	0.87617	0.00631	8.43689	0.49488	0.00839
8.46757	0.20028	0.00469	8.46757	0.88955	0.00517	8.46757	0.51554	0.00803
8.49825	0.18578	0.0059	8.49825	0.89746	0.00411	8.49825	0.53694	0.00742
8.52893	0.17252	0.00684	8.52893	0.89941	0.00345	8.52893	0.55951	0.00661
8.55961	0.16089	0.00747	8.55961	0.89515	0.00347	8.55961	0.58357	0.00565
8.59029	0.15107	0.00775	8.59029	0.88475	0.00403	8.59029	0.60924	0.00462
8.62097	0.14291	0.00767	8.62097	0.8685	0.00477	8.62097	0.63656	0.00362
8.65165	0.13598	0.00724	8.65165	0.847	0.0054	8.65165	0.66537	0.00276
8.68233	0.12966	0.00648	8.68233	0.82105	0.0058	8.68233	0.69547	0.00222
8.71301	0.12316	0.00544	8.71301	0.79162	0.00591	8.71301	0.72655	0.00212
8.74369	0.11574	0.00417	8.74369	0.75984	0.00571	8.74369	0.75824	0.00234
8.77437	0.10673	0.00274	8.77437	0.72688	0.00525	8.77437	0.79015	0.00265
8.80505	0.09559	0.00123	8.80505	0.69386	0.00459	8.80505	0.82184	0.0029
8.83573	0.082	0.000326431	8.83573	0.66181	0.00387	8.83573	0.85283	0.00304
8.86641	0.06575	0.00179	8.86641	0.6315	0.00329	8.86641	0.88262	0.00307
8.89709	0.04685	0.00314	8.89709	0.60344	0.00309	8.89709	0.91068	0.00304
8.92777	0.02548	0.0043	8.92777	0.57778	0.00337	8.92777	0.93645	0.00301
8.95845	0.00402	0.00523	8.95845	0.55436	0.00395	8.95845	0.95943	0.0031
8.98913	0.02464	0.00588	8.98913	0.53274	0.00459	8.98913	0.97912	0.00337
9.01981	0.05171	0.00624	9.01981	0.51234	0.00511	9.01981	0.99513	0.00382
9.05049	0.07985	0.0063	9.05049	0.49253	0.00543	9.05049	1.00718	0.0044
9.08117	0.10842	0.00607	9.08117	0.47276	0.0055	9.08117	1.01515	0.00503
9.11185	0.13679	0.00557	9.11185	0.45268	0.00531	9.11185	1.01908	0.00566
9.14253	0.16438	0.00485	9.14253	0.43216	0.00488	9.14253	1.01921	0.00623
9.17321	0.19061	0.00396	9.17321	0.41137	0.00428	9.17321	1.01596	0.0067
9.20388	0.21494	0.00296	9.20388	0.39072	0.0036	9.20388	1.00988	0.00704
9.23456	0.23689	0.00194	9.23456	0.37084	0.00304	9.23456	1.00161	0.00725
9.26524	0.25607	0.00111	9.26524	0.35253	0.00283	9.26524	0.99184	0.00731
9.29592	0.27214	0.00109	9.29592	0.33663	0.0031	9.29592	0.98116	0.00724
9.3266	0.28489	0.00178	9.3266	0.32389	0.00371	9.3266	0.97003	0.00705
9.35728	0.2942	0.00252	9.35728	0.31484	0.00442	9.35728	0.95867	0.00676
9.38796	0.30005	0.00313	9.38796	0.30965	0.00507	9.38796	0.94708	0.0064
9.41864	0.30254	0.00356	9.41864	0.30812	0.00556	9.41864	0.93495	0.006
9.44932	0.30186	0.00378	9.44932	0.30968	0.00584	9.44932	0.92177	0.00558
9.48	0.2983	0.00379	9.48	0.31351	0.00589	9.48	0.9069	0.00518
9.51068	0.29223	0.00361	9.51068	0.31872	0.00571	9.51068	0.88961	0.00483
9.54136	0.2841	0.00327	9.54136	0.32439	0.00534	9.54136	0.86927	0.00454
9.57204	0.27442	0.00281	9.57204	0.32973	0.0048	9.57204	0.84537	0.00433
9.60272	0.26374	0.00231	9.60272	0.33408	0.00419	9.60272	0.81767	0.0042
9.6334	0.2526	0.00188	9.6334	0.33696	0.00359	9.6334	0.78618	0.00414
9.66408	0.24156	0.00167	9.66408	0.33812	0.00314	9.66408	0.75125	0.00413
9.69476	0.23112	0.00179	9.69476	0.33755	0.00297	9.69476	0.7135	0.00415
9.72544	0.22169	0.00214	9.72544	0.33554	0.0031	9.72544	0.67384	0.00417
9.75612	0.21358	0.00255	9.75612	0.33273	0.00344	9.75612	0.63331	0.00419
9.7868	0.20695	0.00292	9.7868	0.33014	0.00384	9.7868	0.59306	0.00418
9.81748	0.20181	0.0032	9.81748	0.32912	0.0042	9.81748	0.55413	0.00415
9.84816	0.19805	0.00335	9.84816	0.33119	0.00446	9.84816	0.51736	0.0041
9.87884	0.19542	0.00339	9.87884	0.3378	0.00458	9.87884	0.48317	0.00406
9.90952	0.19364	0.00333	9.90952	0.34994	0.00456	9.90952	0.45153	0.00404
9.9402	0.19241	0.0032	9.9402	0.36785	0.00441	9.9402	0.42189	0.00407
9.97088	0.19147	0.00306	9.97088	0.39091	0.00416	9.97088	0.39333	0.00416

## Sheet: Figure 3f
		NiO-Ni-Pt			NiO-Pt			Ni-Pt
-13.5	0	0.01339	-13.5	0	0.03046	-12.9	0	0.01012
-13.5	0.02222	0.02806	-13.5	0.02222	0.06381	-12.9	0.02326	0.02166
-13.5	0.04444	0.03897	-13.5	0.04444	0.08838	-12.9	0.04651	0.02994
-13.5	0.06667	0.04624	-13.5	0.06667	0.10451	-12.9	0.06977	0.03529
-13.5	0.08889	0.05096	-13.5	0.08889	0.11481	-12.9	0.09302	0.03862
-13.5	0.11111	0.0535	-13.5	0.11111	0.12026	-12.9	0.11628	0.04031
-13.5	0.13333	0.05409	-13.5	0.13333	0.12153	-12.9	0.13953	0.04062
-13.5	0.15556	0.05299	-13.5	0.15556	0.11924	-12.9	0.16279	0.03979
-13.5	0.17778	0.05054	-13.5	0.17778	0.11408	-12.9	0.18605	0.03806
-13.5	0.2	0.04714	-13.5	0.2	0.10679	-12.9	0.2093	0.03565
-13.5	0.22222	0.04318	-13.5	0.22222	0.09809	-12.9	0.23256	0.03276
-13.5	0.24444	0.03898	-13.5	0.24444	0.08859	-12.9	0.25581	0.02955
-13.5	0.26667	0.03475	-13.5	0.26667	0.07877	-12.9	0.27907	0.02616
-13.5	0.28889	0.03059	-13.5	0.28889	0.06896	-12.9	0.30233	0.0227
-13.5	0.31111	0.02649	-13.5	0.31111	0.05937	-12.9	0.32558	0.01928
-13.5	0.33333	0.02245	-13.5	0.33333	0.05014	-12.9	0.34884	0.01601
-13.5	0.35556	0.0185	-13.5	0.35556	0.04144	-12.9	0.37209	0.01302
-13.5	0.37778	0.01475	-13.5	0.37778	0.03344	-12.9	0.39535	0.0104
-13.5	0.4	0.01131	-13.5	0.4	0.02632	-12.9	0.41861	0.00822
-13.5	0.42222	0.00838	-13.5	0.42222	0.02027	-12.9	0.44186	0.00648
-13.5	0.44444	0.00608	-13.5	0.44444	0.01538	-12.9	0.46512	0.00511
-13.5	0.46667	0.0045	-13.5	0.46667	0.01167	-12.9	0.48837	0.00403
-13.5	0.48889	0.00359	-13.5	0.48889	0.009	-12.9	0.51163	0.00313
-13.5	0.51111	0.00307	-13.5	0.51111	0.00708	-12.9	0.53488	0.00233
-13.5	0.53333	0.00266	-13.5	0.53333	0.0056	-12.9	0.55814	0.00161
-13.5	0.55556	0.00221	-13.5	0.55556	0.00434	-12.9	0.5814	0.000962213
-13.5	0.57778	0.00169	-13.5	0.57778	0.00318	-12.9	0.60465	0.00041599
-13.5	0.6	0.00114	-13.5	0.6	0.00212	-12.9	0.62791	8.12996e-05
-13.5	0.62222	0.000623263	-13.5	0.62222	0.00119	-12.9	0.65116	0.000364913
-13.5	0.64444	0.000302784	-13.5	0.64444	0.000468008	-12.9	0.67442	0.000580884
-13.5	0.66667	0.000459705	-13.5	0.66667	0.000392449	-12.9	0.69767	0.000708738
-13.5	0.68889	0.000731374	-13.5	0.68889	0.000761423	-12.9	0.72093	0.000768999
-13.5	0.71111	0.000949892	-13.5	0.71111	0.00104	-12.9	0.74419	0.000783683
-13.5	0.73333	0.00111	-13.5	0.73333	0.00122	-12.9	0.76744	0.000771525
-13.5	0.75556	0.00121	-13.5	0.75556	0.00132	-12.9	0.7907	0.000745819
-13.5	0.77778	0.00127	-13.5	0.77778	0.00137	-12.9	0.81395	0.000714384
-13.5	0.8	0.0013	-13.5	0.8	0.00138	-12.9	0.83721	0.000680952
-13.5	0.82222	0.0013	-13.5	0.82222	0.00138	-12.9	0.86047	0.000646946
-13.5	0.84444	0.00127	-13.5	0.84444	0.00135	-12.9	0.88372	0.00061277
-13.5	0.86667	0.00122	-13.5	0.86667	0.0013	-12.9	0.90698	0.000578425
-13.5	0.88889	0.00115	-13.5	0.88889	0.00124	-12.9	0.93023	0.000543702
-13.5	0.91111	0.00106	-13.5	0.91111	0.00115	-12.9	0.95349	0.000508258
-13.5	0.93333	0.000969421	-13.5	0.93333	0.00106	-12.9	0.97674	0.000471759
-13.5	0.95556	0.000871211	-13.5	0.95556	0.000952769	-12.9	1	0.000434038
-13.5	0.97778	0.000772208	-13.5	0.97778	0.000846231	-12.9	1.02326	0.000395215
-13.5	1	0.000675687	-13.5	1	0.000741088	-12.9	1.04651	0.00035572
-13.5	1.02222	0.000584123	-13.5	1.02222	0.000640608	-12.9	1.06977	0.000316224
-13.5	1.04444	0.000499232	-13.5	1.04444	0.000547111	-12.9	1.09302	0.000277522
-13.5	1.06667	0.00042206	-13.5	1.06667	0.000462043	-12.9	1.11628	0.000240411
-13.5	1.08889	0.000353105	-13.5	1.08889	0.000386112	-12.9	1.13954	0.000205593
-13.5	1.11111	0.000292444	-13.5	1.11111	0.00031946	-12.9	1.16279	0.000173606
-13.5	1.13333	0.000239835	-13.5	1.13333	0.000261815	-12.9	1.18605	0.0001448
-13.5	1.15556	0.000194814	-13.5	1.15556	0.000212627	-12.9	1.2093	0.000119342
-13.5	1.17778	0.000156772	-13.5	1.17778	0.000171173	-12.9	1.23256	9.72333e-05
-13.5	1.2	0.000125015	-13.5	1.2	0.00013664	-12.9	1.25581	7.83472e-05
-13.5	1.22222	9.88131e-05	-13.5	1.22222	0.000108188	-12.9	1.27907	6.24607e-05
-13.5	1.24444	7.74367e-05	-13.5	1.24444	8.4991e-05	-12.9	1.30233	4.929e-05
-13.5	1.26667	6.01865e-05	-13.5	1.26667	6.6267e-05	-12.9	1.32558	3.85195e-05
-13.5	1.28889	4.64116e-05	-13.5	1.28889	5.12982e-05	-12.9	1.34884	2.98254e-05
-13.5	1.31111	3.55225e-05	-13.5	1.31111	3.94414e-05	-12.9	1.37209	2.28931e-05
-13.5	1.33333	2.69976e-05	-13.5	1.33333	3.01316e-05	-12.9	1.39535	1.74296e-05
-13.5	1.35556	2.03847e-05	-13.5	1.35556	2.28826e-05	-12.9	1.4186	1.31707e-05
-13.5	1.37778	1.52995e-05	-13.5	1.37778	1.72823e-05	-12.9	1.44186	9.88466e-06
-13.5	1.4	1.14207e-05	-13.5	1.4	1.29874e-05	-12.9	1.46512	7.37335e-06
-13.5	1.42222	8.4843e-06	-13.5	1.42222	9.71612e-06	-12.9	1.48837	5.47074e-06
-13.5	1.44444	6.27647e-06	-13.5	1.44444	7.23982e-06	-12.9	1.51163	4.04057e-06
-13.5	1.46667	4.6266e-06	-13.5	1.46667	5.3758e-06	-12.9	1.53488	2.97288e-06
-13.5	1.48889	3.40028e-06	-13.5	1.48889	3.97958e-06	-12.9	1.55814	2.18049e-06
-13.5	1.51111	2.49293e-06	-13.5	1.51111	2.93826e-06	-12.9	1.5814	1.59526e-06
-13.5	1.53333	1.82413e-06	-13.5	1.53333	2.16445e-06	-12.9	1.60465	1.16472e-06
-13.5	1.55556	1.33263e-06	-13.5	1.55556	1.5912e-06	-12.9	1.62791	8.48922e-07
-13.5	1.57778	9.72286e-07	-13.5	1.57778	1.16761e-06	-12.9	1.65116	6.17802e-07
-13.5	1.6	7.08546e-07	-13.5	1.6	8.55257e-07	-12.9	1.67442	4.48936e-07
-13.5	1.62222	5.1576e-07	-13.5	1.62222	6.25352e-07	-12.9	1.69767	3.25716e-07
-13.5	1.64444	3.74977e-07	-13.5	1.64444	4.56399e-07	-12.9	1.72093	2.35907e-07
-13.5	1.66667	2.72253e-07	-13.5	1.66667	3.32427e-07	-12.9	1.74419	1.70527e-07
-13.5	1.68889	1.97361e-07	-13.5	1.68889	2.41601e-07	-12.9	1.76744	1.22997e-07
-13.5	1.71111	1.42813e-07	-13.5	1.71111	1.75172e-07	-12.9	1.7907	8.84995e-08
-13.5	1.73333	1.03127e-07	-13.5	1.73333	1.26677e-07	-12.9	1.81395	6.35105e-08
-13.5	1.75556	7.4296e-08	-13.5	1.75556	9.13494e-08	-12.9	1.83721	4.54501e-08
-13.5	1.77778	5.33877e-08	-13.5	1.77778	6.5675e-08	-12.9	1.86047	3.24308e-08
-13.5	1.8	3.82563e-08	-13.5	1.8	4.70654e-08	-12.9	1.88372	2.30716e-08
-13.5	1.82222	2.73316e-08	-13.5	1.82222	3.36158e-08	-12.9	1.90698	1.63636e-08
-13.5	1.84444	1.9465e-08	-13.5	1.84444	2.39257e-08	-12.9	1.93023	1.15706e-08
-13.5	1.86667	1.3817e-08	-13.5	1.86667	1.69676e-08	-12.9	1.95349	8.15676e-09
-13.5	1.88889	9.7744e-09	-13.5	1.88889	1.19887e-08	-12.9	1.97674	5.73294e-09
-13.5	1.91111	6.89042e-09	-13.5	1.91111	8.43898e-09	-12.9	2	4.01745e-09
-13.5	1.93333	4.84003e-09	-13.5	1.93333	5.9177e-09	-12.9	2.02326	2.80709e-09
-13.5	1.95556	3.38747e-09	-13.5	1.95556	4.13378e-09	-12.9	2.04651	1.95574e-09
-13.5	1.97778	2.36215e-09	-13.5	1.97778	2.87649e-09	-12.9	2.06977	1.3587e-09
-13.5	2	1.64108e-09	-13.5	2	1.99386e-09	-12.9	2.09302	9.41239e-10
-13.5	2.02222	1.13589e-09	-13.5	2.02222	1.3767e-09	-12.9	2.11628	6.50194e-10
-13.5	2.04444	7.83278e-10	-13.5	2.04444	9.46887e-10	-12.9	2.13954	4.47864e-10
-13.5	2.06667	5.38102e-10	-13.5	2.06667	6.48743e-10	-12.9	2.16279	3.07608e-10
-13.5	2.08889	3.68281e-10	-13.5	2.08889	4.42758e-10	-12.9	2.18605	2.10659e-10
-13.5	2.11111	2.51105e-10	-13.5	2.11111	3.01011e-10	-12.9	2.2093	1.43838e-10
-13.5	2.13333	1.70566e-10	-13.5	2.13333	2.03856e-10	-12.9	2.23256	9.79152e-11
-13.5	2.15556	1.15421e-10	-13.5	2.15556	1.37529e-10	-12.9	2.25581	6.64484e-11
-13.5	2.17778	7.78104e-11	-13.5	2.17778	9.24274e-11	-12.9	2.27907	4.49518e-11
-13.5	2.2	5.22571e-11	-13.5	2.2	6.18789e-11	-12.9	2.30233	3.03115e-11
-13.5	2.22222	3.49629e-11	-13.5	2.22222	4.1269e-11	-12.9	2.32558	2.03722e-11
-13.5	2.24444	2.33036e-11	-13.5	2.24444	2.74188e-11	-12.9	2.34884	1.36462e-11
-13.5	2.26667	1.54737e-11	-13.5	2.26667	1.81476e-11	-12.9	2.37209	9.10954e-12
-13.5	2.28889	1.02357e-11	-13.5	2.28889	1.19657e-11	-12.9	2.39535	6.05999e-12
-13.5	2.31111	6.74516e-12	-13.5	2.31111	7.8597e-12	-12.9	2.4186	4.01713e-12
-13.5	2.33333	4.42814e-12	-13.5	2.33333	5.14314e-12	-12.9	2.44186	2.65342e-12
-13.5	2.35556	2.89603e-12	-13.5	2.35556	3.35279e-12	-12.9	2.46512	1.74633e-12
-13.5	2.37778	1.88686e-12	-13.5	2.37778	2.17743e-12	-12.9	2.48837	1.14515e-12
-13.5	2.4	1.22471e-12	-13.5	2.4	1.40878e-12	-12.9	2.51163	7.48174e-13
-13.5	2.42222	7.91929e-13	-13.5	2.42222	9.08044e-13	-12.9	2.53488	4.87006e-13
-13.5	2.44444	5.10151e-13	-13.5	2.44444	5.83097e-13	-12.9	2.55814	3.15829e-13
-13.5	2.46667	3.27398e-13	-13.5	2.46667	3.73034e-13	-12.9	2.5814	2.04056e-13
-13.5	2.48889	2.09325e-13	-13.5	2.48889	2.37758e-13	-12.9	2.60465	1.31347e-13
-13.5	2.51111	1.33333e-13	-13.5	2.51111	1.50975e-13	-12.9	2.62791	8.423e-14
-13.5	2.53333	8.4612e-14	-13.5	2.53333	9.55139e-14	-12.9	2.65116	5.38127e-14
-13.5	2.55556	5.34944e-14	-13.5	2.55556	6.02038e-14	-12.9	2.67442	3.42513e-14
-13.5	2.57778	3.36956e-14	-13.5	2.57778	3.7808e-14	-12.9	2.69767	2.17192e-14
-13.5	2.6	2.11462e-14	-13.5	2.6	2.36566e-14	-12.9	2.72093	1.37211e-14
-13.5	2.62222	1.32219e-14	-13.5	2.62222	1.47483e-14	-12.9	2.74419	8.63602e-15
-13.5	2.64444	8.2369e-15	-13.5	2.64444	9.16122e-15	-12.9	2.76744	5.41534e-15
-13.5	2.66667	5.11269e-15	-13.5	2.66667	5.67022e-15	-12.9	2.7907	3.3832e-15
-13.5	2.68889	3.16198e-15	-13.5	2.68889	3.49695e-15	-12.9	2.81395	2.10585e-15
-13.5	2.71111	1.9485e-15	-13.5	2.71111	2.14896e-15	-12.9	2.83721	1.30595e-15
-13.5	2.73333	1.19642e-15	-13.5	2.73333	1.31592e-15	-12.9	2.86047	8.06931e-16
-13.5	2.75556	7.32002e-16	-13.5	2.75556	8.02964e-16	-12.9	2.88372	4.96775e-16
-13.5	2.77778	4.46272e-16	-13.5	2.77778	4.88249e-16	-12.9	2.90698	3.04722e-16
-13.5	2.8	2.71114e-16	-13.5	2.8	2.95852e-16	-12.9	2.93023	1.86241e-16
-13.5	2.82222	1.64126e-16	-13.5	2.82222	1.7865e-16	-12.9	2.95349	1.13418e-16
-13.5	2.84444	9.90117e-17	-13.5	2.84444	1.07507e-16	-12.9	2.97674	6.88223e-17
-13.5	2.86667	5.95231e-17	-13.5	2.86667	6.44737e-17	-12.9	3	4.16125e-17
-13.5	2.88889	3.56601e-17	-13.5	2.88889	3.85347e-17	-12.9	3.02326	2.5071e-17
-13.5	2.91111	2.12906e-17	-13.5	2.91111	2.29537e-17	-12.9	3.04651	1.50516e-17
-13.5	2.93333	1.2668e-17	-13.5	2.93333	1.36267e-17	-12.9	3.06977	9.00445e-18
-13.5	2.95556	7.51187e-18	-13.5	2.95556	8.06262e-18	-12.9	3.09302	5.36792e-18
-13.5	2.97778	4.43934e-18	-13.5	2.97778	4.75463e-18	-12.9	3.11628	3.18884e-18
-13.5	3	2.61472e-18	-13.5	3	2.79459e-18	-12.9	3.13954	1.88775e-18
-13.5	3.02222	1.53488e-18	-13.5	3.02222	1.63715e-18	-12.9	3.16279	1.11364e-18
-13.5	3.04444	8.97993e-19	-13.5	3.04444	9.55951e-19	-12.9	3.18605	6.54697e-19
-13.5	3.06667	5.23632e-19	-13.5	3.06667	5.56369e-19	-12.9	3.2093	3.83562e-19
-13.5	3.08889	3.04327e-19	-13.5	3.08889	3.22758e-19	-12.9	3.23256	2.23942e-19
-13.5	3.11111	1.76286e-19	-13.5	3.11111	1.86631e-19	-12.9	3.25581	1.303e-19
-13.5	3.13333	1.01781e-19	-13.5	3.13333	1.07569e-19	-12.9	3.27907	7.55552e-20
-13.5	3.15556	5.85719e-20	-13.5	3.15556	6.18001e-20	-12.9	3.30233	4.36618e-20
-13.5	3.17778	3.35961e-20	-13.5	3.17778	3.53914e-20	-12.9	3.32558	2.51454e-20
-13.5	3.2	1.92074e-20	-13.5	3.2	2.02029e-20	-12.9	3.34884	1.44324e-20
-13.5	3.22222	1.09454e-20	-13.5	3.22222	1.14958e-20	-12.9	3.37209	8.25554e-21
-13.5	3.24444	6.21703e-21	-13.5	3.24444	6.52048e-21	-12.9	3.39535	4.7063e-21
-13.5	3.26667	3.51981e-21	-13.5	3.26667	3.68666e-21	-12.9	3.4186	2.6739e-21
-13.5	3.28889	1.9863e-21	-13.5	3.28889	2.07779e-21	-12.9	3.44186	1.51406e-21
-13.5	3.31111	1.11728e-21	-13.5	3.31111	1.16731e-21	-12.9	3.46512	8.54427e-22
-13.5	3.33333	6.26421e-22	-13.5	3.33333	6.53718e-22	-12.9	3.48837	4.80554e-22
-13.5	3.35556	3.50076e-22	-13.5	3.35556	3.6493e-22	-12.9	3.51163	2.69369e-22
-13.5	3.37778	1.95007e-22	-13.5	3.37778	2.0307e-22	-12.9	3.53488	1.50484e-22
-13.5	3.4	1.08275e-22	-13.5	3.4	1.12641e-22	-12.9	3.55814	8.37858e-23
-13.5	3.42222	5.99229e-23	-13.5	3.42222	6.22817e-23	-12.9	3.5814	4.64933e-23
-13.5	3.44444	3.30557e-23	-13.5	3.44444	3.43272e-23	-12.9	3.60465	2.57128e-23
-13.5	3.46667	1.81756e-23	-13.5	3.46667	1.88593e-23	-12.9	3.62791	1.41725e-23
-13.5	3.48889	9.96125e-24	-13.5	3.48889	1.03281e-23	-12.9	3.65116	7.78543e-24
-13.5	3.51111	5.44155e-24	-13.5	3.51111	5.638e-24	-12.9	3.67442	4.26242e-24
-13.5	3.53333	2.96287e-24	-13.5	3.53333	3.06782e-24	-12.9	3.69767	2.32578e-24
-13.5	3.55556	1.60799e-24	-13.5	3.55556	1.66394e-24	-12.9	3.72093	1.26479e-24
-13.5	3.57778	8.69818e-25	-13.5	3.57778	8.9958e-25	-12.9	3.74419	6.85492e-25
-13.5	3.6	4.68974e-25	-13.5	3.6	4.84772e-25	-12.9	3.76744	3.70273e-25
-13.5	3.62222	2.52023e-25	-13.5	3.62222	2.60391e-25	-12.9	3.7907	1.99331e-25
-13.5	3.64444	1.3499e-25	-13.5	3.64444	1.39412e-25	-12.9	3.81395	1.06945e-25
-13.5	3.66667	7.20654e-26	-13.5	3.66667	7.43978e-26	-12.9	3.83721	5.71845e-26
-13.5	3.68889	3.83457e-26	-13.5	3.68889	3.95731e-26	-12.9	3.86047	3.04737e-26
-13.5	3.71111	2.0336e-26	-13.5	3.71111	2.09805e-26	-12.9	3.88372	1.61845e-26
-13.5	3.73333	1.07491e-26	-13.5	3.73333	1.10867e-26	-12.9	3.90698	8.56645e-27
-13.5	3.75556	5.66286e-27	-13.5	3.75556	5.8393e-27	-12.9	3.93023	4.51884e-27
-13.5	3.77778	2.97337e-27	-13.5	3.77778	3.06538e-27	-12.9	3.95349	2.37562e-27
-13.5	3.8	1.55601e-27	-13.5	3.8	1.60387e-27	-12.9	3.97674	1.24465e-27
-13.5	3.82222	8.11562e-28	-13.5	3.82222	8.36394e-28	-12.9	4	6.49889e-28
-13.5	3.84444	4.21865e-28	-13.5	3.84444	4.34718e-28	-12.9	4.02326	3.3818e-28
-13.5	3.86667	2.18558e-28	-13.5	3.86667	2.25193e-28	-12.9	4.04651	1.75378e-28
-13.5	3.88889	1.12849e-28	-13.5	3.88889	1.16266e-28	-12.9	4.06977	9.06391e-29
-13.5	3.91111	5.80716e-29	-13.5	3.91111	5.98261e-29	-12.9	4.09302	4.66842e-29
-13.5	3.93333	2.97826e-29	-13.5	3.93333	3.06811e-29	-12.9	4.11628	2.39627e-29
-13.5	3.95556	1.52227e-29	-13.5	3.95556	1.56815e-29	-12.9	4.13954	1.22578e-29
-13.5	3.97778	7.75442e-30	-13.5	3.97778	7.98805e-30	-12.9	4.16279	6.24877e-30
-13.5	4	3.93669e-30	-13.5	4	4.05532e-30	-12.9	4.18605	3.17457e-30
-13.5	4.02222	1.99176e-30	-13.5	4.02222	2.05181e-30	-12.9	4.2093	1.60724e-30
-13.5	4.04444	1.0043e-30	-13.5	4.04444	1.03461e-30	-12.9	4.23256	8.10924e-31
-13.5	4.06667	5.04671e-31	-13.5	4.06667	5.19919e-31	-12.9	4.25581	4.07739e-31
-13.5	4.08889	2.52738e-31	-13.5	4.08889	2.60385e-31	-12.9	4.27907	2.04307e-31
-13.5	4.11111	1.26138e-31	-13.5	4.11111	1.29962e-31	-12.9	4.30233	1.0202e-31
-13.5	4.13333	6.27387e-32	-13.5	4.13333	6.46442e-32	-12.9	4.32558	5.07675e-32
-13.5	4.15556	3.10982e-32	-13.5	4.15556	3.20447e-32	-12.9	4.34884	2.51757e-32
-13.5	4.17778	1.53619e-32	-13.5	4.17778	1.58305e-32	-12.9	4.37209	1.24415e-32
-13.5	4.2	7.5624e-33	-13.5	4.2	7.79364e-33	-12.9	4.39535	6.12718e-33
-13.5	4.22222	3.71006e-33	-13.5	4.22222	3.82378e-33	-12.9	4.41861	3.00705e-33
-13.5	4.24444	1.81387e-33	-13.5	4.24444	1.86961e-33	-12.9	4.44186	1.47066e-33
-13.5	4.26667	8.83758e-34	-13.5	4.26667	9.10982e-34	-12.9	4.46512	7.16761e-34
-13.5	4.28889	4.29103e-34	-13.5	4.28889	4.42355e-34	-12.9	4.48837	3.48119e-34
-13.5	4.31111	2.07629e-34	-13.5	4.31111	2.14057e-34	-12.9	4.51163	1.68488e-34
-13.5	4.33333	1.00118e-34	-13.5	4.33333	1.03226e-34	-12.9	4.53488	8.12641e-35
-13.5	4.35556	4.81101e-35	-13.5	4.35556	4.96067e-35	-12.9	4.55814	3.90585e-35
-13.5	4.37778	2.30384e-35	-13.5	4.37778	2.37568e-35	-12.9	4.58139	1.87076e-35
-13.5	4.4	1.09942e-35	-13.5	4.4	1.13378e-35	-12.9	4.60465	8.9291e-36
-13.5	4.42222	5.22839e-36	-13.5	4.42222	5.39214e-36	-12.9	4.62791	4.24699e-36
-13.5	4.44444	2.47779e-36	-13.5	4.44444	2.55555e-36	-12.9	4.65116	2.01298e-36
-13.5	4.46667	1.17017e-36	-13.5	4.46667	1.20697e-36	-12.9	4.67442	9.50778e-37
-13.5	4.48889	5.50713e-37	-13.5	4.48889	5.68062e-37	-12.9	4.69767	4.4751e-37
-13.5	4.51111	2.58279e-37	-13.5	4.51111	2.66429e-37	-12.9	4.72093	2.09898e-37
-13.5	4.53333	1.20709e-37	-13.5	4.53333	1.24525e-37	-12.9	4.74419	9.81056e-38
-13.5	4.55556	5.62184e-38	-13.5	4.55556	5.79979e-38	-12.9	4.76744	4.56942e-38
-13.5	4.57778	2.60917e-38	-13.5	4.57778	2.69187e-38	-12.9	4.7907	2.12084e-38
-13.5	4.6	1.20673e-38	-13.5	4.6	1.24503e-38	-12.9	4.81395	9.80923e-39
-13.5	4.62222	5.56163e-39	-13.5	4.62222	5.73833e-39	-12.9	4.83721	4.52107e-39
-13.5	4.64444	2.55433e-39	-13.5	4.64444	2.63557e-39	-12.9	4.86046	2.07647e-39
-13.5	4.66667	1.16906e-39	-13.5	4.66667	1.20627e-39	-12.9	4.88372	9.50359e-40
-13.5	4.68889	5.3318e-40	-13.5	4.68889	5.50163e-40	-12.9	4.90698	4.33438e-40
-13.5	4.71111	2.42322e-40	-13.5	4.71111	2.50046e-40	-12.9	4.93023	1.9699e-40
-13.5	4.73333	1.09747e-40	-13.5	4.73333	1.13247e-40	-12.9	4.95349	8.92151e-41
-13.5	4.75556	4.95305e-41	-13.5	4.75556	5.11105e-41	-12.9	4.97674	4.02632e-41
-13.5	4.77778	2.22757e-41	-13.5	4.77778	2.29865e-41	-12.9	5	1.81073e-41
-13.5	4.8	9.98315e-42	-13.5	4.8	1.03017e-41	-12.9	5.02326	8.11475e-42
-13.5	4.82222	4.45843e-42	-13.5	4.82222	4.60071e-42	-12.9	5.04651	3.62386e-42
-13.5	4.84444	1.98414e-42	-13.5	4.84444	2.04746e-42	-12.9	5.06977	1.61266e-42
-13.5	4.86667	8.79914e-43	-13.5	4.86667	9.07989e-43	-12.9	5.09302	7.15136e-43
-13.5	4.88889	3.88851e-43	-13.5	4.88889	4.01255e-43	-12.9	5.11628	3.16015e-43
-13.5	4.91111	1.71239e-43	-13.5	4.91111	1.76699e-43	-12.9	5.13954	1.39156e-43
-13.5	4.93333	7.51444e-44	-13.5	4.93333	7.75395e-44	-12.9	5.16279	6.10616e-44
-13.5	4.95556	3.28598e-44	-13.5	4.95556	3.39066e-44	-12.9	5.18605	2.66998e-44
-13.5	4.97778	1.43188e-44	-13.5	4.97778	1.47747e-44	-12.9	5.2093	1.16338e-44
-13.5	5	6.21762e-45	-13.5	5	6.41543e-45	-12.9	5.23256	5.05134e-45
-13.5	5.02222	2.69038e-45	-13.5	5.02222	2.77591e-45	-12.9	5.25581	2.18556e-45
-13.5	5.04444	1.16005e-45	-13.5	5.04444	1.1969e-45	-12.9	5.27907	9.42308e-46
-13.5	5.06667	4.98437e-46	-13.5	5.06667	5.14255e-46	-12.9	5.30233	4.0485e-46
-13.5	5.08889	2.13411e-46	-13.5	5.08889	2.20177e-46	-12.9	5.32558	1.73327e-46
-13.5	5.11111	9.10534e-47	-13.5	5.11111	9.39372e-47	-12.9	5.34884	7.39452e-47
-13.5	5.13333	3.8712e-47	-13.5	5.13333	3.99368e-47	-12.9	5.37209	3.14358e-47
-13.5	5.15556	1.64009e-47	-13.5	5.15556	1.69191e-47	-12.9	5.39535	1.33171e-47
-13.5	5.17778	6.92403e-48	-13.5	5.17778	7.14256e-48	-12.9	5.41861	5.62167e-48
-13.5	5.2	2.91287e-48	-13.5	5.2	3.00469e-48	-12.9	5.44186	2.36478e-48
-13.5	5.22222	1.22111e-48	-13.5	5.22222	1.25955e-48	-12.9	5.46512	9.91257e-49
-13.5	5.24444	5.101e-49	-13.5	5.24444	5.26137e-49	-12.9	5.48837	4.14049e-49
-13.5	5.26667	2.12338e-49	-13.5	5.26667	2.19004e-49	-12.9	5.51163	1.7234e-49
-13.5	5.28889	8.80781e-50	-13.5	5.28889	9.08392e-50	-12.9	5.53488	7.14809e-50
-13.5	5.31111	3.64064e-50	-13.5	5.31111	3.7546e-50	-12.9	5.55814	2.95436e-50
-13.5	5.33333	1.49953e-50	-13.5	5.33333	1.5464e-50	-12.9	5.58139	1.21676e-50
-13.5	5.35556	6.15465e-51	-13.5	5.35556	6.34671e-51	-12.9	5.60465	4.99362e-51
-13.5	5.37778	2.51721e-51	-13.5	5.37778	2.59563e-51	-12.9	5.62791	2.04218e-51
-13.5	5.4	1.02589e-51	-13.5	5.4	1.0578e-51	-12.9	5.65116	8.32226e-52
-13.5	5.42222	4.16633e-52	-13.5	5.42222	4.29571e-52	-12.9	5.67442	3.37953e-52
-13.5	5.44444	1.68606e-52	-13.5	5.44444	1.73833e-52	-12.9	5.69767	1.36754e-52
-13.5	5.46667	6.79923e-53	-13.5	5.46667	7.00964e-53	-12.9	5.72093	5.5143e-53
-13.5	5.48889	2.7322e-53	-13.5	5.48889	2.81661e-53	-12.9	5.74419	2.21568e-53
-13.5	5.51111	1.09404e-53	-13.5	5.51111	1.12778e-53	-12.9	5.76744	8.87142e-54
-13.5	5.53333	4.36537e-54	-13.5	5.53333	4.49974e-54	-12.9	5.7907	3.53953e-54
-13.5	5.55556	1.7357e-54	-13.5	5.55556	1.78903e-54	-12.9	5.81395	1.40723e-54
-13.5	5.57778	6.87695e-55	-13.5	5.57778	7.08783e-55	-12.9	5.83721	5.57507e-55
-13.5	5.6	2.71508e-55	-13.5	5.6	2.79818e-55	-12.9	5.86046	2.20091e-55
-13.5	5.62222	1.06816e-55	-13.5	5.62222	1.10079e-55	-12.9	5.88372	8.65808e-56
-13.5	5.64444	4.18749e-56	-13.5	5.64444	4.31516e-56	-12.9	5.90698	3.39396e-56
-13.5	5.66667	1.63583e-56	-13.5	5.66667	1.6856e-56	-12.9	5.93023	1.32574e-56
-13.5	5.68889	6.36778e-57	-13.5	5.68889	6.56115e-57	-12.9	5.95349	5.16029e-57
-13.5	5.71111	2.47004e-57	-13.5	5.71111	2.54489e-57	-12.9	5.97674	2.0015e-57
-13.5	5.73333	9.54738e-58	-13.5	5.73333	9.83611e-58	-12.9	6	7.73579e-58
-13.5	5.75556	3.67731e-58	-13.5	5.75556	3.78828e-58	-12.85	0	0.01012
-13.5	5.77778	1.41137e-58	-13.5	5.77778	1.45387e-58	-12.85	0.02326	0.02166
-13.5	5.8	5.39779e-59	-13.5	5.8	5.56e-59	-12.85	0.04651	0.02994
-13.5	5.82222	2.0571e-59	-13.5	5.82222	2.11879e-59	-12.85	0.06977	0.0353
-13.5	5.84444	7.81196e-60	-13.5	5.84444	8.04571e-60	-12.85	0.09302	0.03864
-13.5	5.86667	2.95617e-60	-13.5	5.86667	3.04443e-60	-12.85	0.11628	0.04034
-13.5	5.88889	1.11471e-60	-13.5	5.88889	1.14792e-60	-12.85	0.13953	0.04066
-13.5	5.91111	4.18851e-61	-13.5	5.91111	4.313e-61	-12.85	0.16279	0.03984
-13.5	5.93333	1.56827e-61	-13.5	5.93333	1.61478e-61	-12.85	0.18605	0.03813
-13.5	5.95556	5.8512e-62	-13.5	5.95556	6.02433e-62	-12.85	0.2093	0.03573
-13.5	5.97778	2.17537e-62	-13.5	5.97778	2.23959e-62	-12.85	0.23256	0.03285
-13.5	6	8.05907e-63	-13.5	6	8.29642e-63	-12.85	0.25581	0.02965
-13.45	0	0.01339	-13.45	0	0.03046	-12.85	0.27907	0.02627
-13.45	0.02222	0.02806	-13.45	0.02222	0.06381	-12.85	0.30233	0.0228
-13.45	0.04444	0.03897	-13.45	0.04444	0.08839	-12.85	0.32558	0.01938
-13.45	0.06667	0.04625	-13.45	0.06667	0.10454	-12.85	0.34884	0.01611
-13.45	0.08889	0.05098	-13.45	0.08889	0.11486	-12.85	0.37209	0.01312
-13.45	0.11111	0.05354	-13.45	0.11111	0.12034	-12.85	0.39535	0.01049
-13.45	0.13333	0.05414	-13.45	0.13333	0.12165	-12.85	0.41861	0.0083
-13.45	0.15556	0.05306	-13.45	0.15556	0.11939	-12.85	0.44186	0.00654
-13.45	0.17778	0.05062	-13.45	0.17778	0.11428	-12.85	0.46512	0.00517
-13.45	0.2	0.04724	-13.45	0.2	0.10703	-12.85	0.48837	0.00408
-13.45	0.22222	0.04329	-13.45	0.22222	0.09835	-12.85	0.51163	0.00317
-13.45	0.24444	0.03911	-13.45	0.24444	0.08888	-12.85	0.53488	0.00236
-13.45	0.26667	0.03489	-13.45	0.26667	0.07907	-12.85	0.55814	0.00163
-13.45	0.28889	0.03073	-13.45	0.28889	0.06927	-12.85	0.5814	0.000979014
-13.45	0.31111	0.02663	-13.45	0.31111	0.05968	-12.85	0.60465	0.000425859
-13.45	0.33333	0.02258	-13.45	0.33333	0.05045	-12.85	0.62791	8.64602e-05
-13.45	0.35556	0.01863	-13.45	0.35556	0.04173	-12.85	0.65116	0.000369435
-13.45	0.37778	0.01486	-13.45	0.37778	0.0337	-12.85	0.67442	0.000589016
-13.45	0.4	0.01141	-13.45	0.4	0.02655	-12.85	0.69767	0.00071952
-13.45	0.42222	0.00846	-13.45	0.42222	0.02047	-12.85	0.72093	0.00078141
-13.45	0.44444	0.00615	-13.45	0.44444	0.01555	-12.85	0.74419	0.000796938
-13.45	0.46667	0.00456	-13.45	0.46667	0.01182	-12.85	0.76744	0.000785128
-13.45	0.48889	0.00364	-13.45	0.48889	0.00912	-12.85	0.7907	0.000759522
-13.45	0.51111	0.00311	-13.45	0.51111	0.00718	-12.85	0.81395	0.000728092
-13.45	0.53333	0.0027	-13.45	0.53333	0.00569	-12.85	0.83721	0.000694643
-13.45	0.55556	0.00224	-13.45	0.55556	0.00441	-12.85	0.86047	0.000660612
-13.45	0.57778	0.00171	-13.45	0.57778	0.00324	-12.85	0.88372	0.000626397
-13.45	0.6	0.00115	-13.45	0.6	0.00216	-12.85	0.90698	0.000591989
-13.45	0.62222	0.000631981	-13.45	0.62222	0.00121	-12.85	0.93023	0.000557163
-13.45	0.64444	0.000301514	-13.45	0.64444	0.000472954	-12.85	0.95349	0.000521556
-13.45	0.66667	0.000461242	-13.45	0.66667	0.000389961	-12.85	0.97674	0.000484806
-13.45	0.68889	0.00073946	-13.45	0.68889	0.000768964	-12.85	1	0.000446722
-13.45	0.71111	0.000963281	-13.45	0.71111	0.00106	-12.85	1.02326	0.000407407
-13.45	0.73333	0.00112	-13.45	0.73333	0.00124	-12.85	1.04651	0.000367289
-13.45	0.75556	0.00123	-13.45	0.75556	0.00134	-12.85	1.06977	0.000327047
-13.45	0.77778	0.0013	-13.45	0.77778	0.00139	-12.85	1.09302	0.000287499
-13.45	0.8	0.00133	-13.45	0.8	0.00141	-12.85	1.11628	0.000249475
-13.45	0.82222	0.00132	-13.45	0.82222	0.00141	-12.85	1.13954	0.000213706
-13.45	0.84444	0.0013	-13.45	0.84444	0.00138	-12.85	1.16279	0.000180764
-13.45	0.86667	0.00125	-13.45	0.86667	0.00134	-12.85	1.18605	0.000151029
-13.45	0.88889	0.00118	-13.45	0.88889	0.00127	-12.85	1.2093	0.00012469
-13.45	0.91111	0.00109	-13.45	0.91111	0.00118	-12.85	1.23256	0.000101767
-13.45	0.93333	0.000996788	-13.45	0.93333	0.00109	-12.85	1.25581	8.21428e-05
-13.45	0.95556	0.000897056	-13.45	0.95556	0.000981042	-12.85	1.27907	6.5601e-05
-13.45	0.97778	0.000796235	-13.45	0.97778	0.000872591	-12.85	1.30233	5.18587e-05
-13.45	1	0.000697702	-13.45	1	0.00076527	-12.85	1.32558	4.05979e-05
-13.45	1.02222	0.000604026	-13.45	1.02222	0.000662465	-12.85	1.34884	3.14897e-05
-13.45	1.04444	0.000516998	-13.45	1.04444	0.0005666	-12.85	1.37209	2.42128e-05
-13.45	1.06667	0.000437729	-13.45	1.06667	0.000479203	-12.85	1.39535	1.84665e-05
-13.45	1.08889	0.000366769	-13.45	1.08889	0.000401047	-12.85	1.4186	1.39783e-05
-13.45	1.11111	0.000304226	-13.45	1.11111	0.000332316	-12.85	1.44186	1.05088e-05
-13.45	1.13333	0.000249886	-13.45	1.13333	0.000272766	-12.85	1.46512	7.85226e-06
-13.45	1.15556	0.000203299	-13.45	1.15556	0.000221863	-12.85	1.48837	5.83594e-06
-13.45	1.17778	0.000163862	-13.45	1.17778	0.000178887	-12.85	1.51163	4.31755e-06
-13.45	1.2	0.00013088	-13.45	1.2	0.000143023	-12.85	1.53488	3.18201e-06
-13.45	1.22222	0.000103617	-13.45	1.22222	0.000113423	-12.85	1.55814	2.33782e-06
-13.45	1.24444	8.13345e-05	-13.45	1.24444	8.92465e-05	-12.85	1.5814	1.71328e-06
-13.45	1.26667	6.33201e-05	-13.45	1.26667	6.96975e-05	-12.85	1.60465	1.25305e-06
-13.45	1.28889	4.89086e-05	-13.45	1.28889	5.40416e-05	-12.85	1.62791	9.14908e-07
-13.45	1.31111	3.74955e-05	-13.45	1.31111	4.16185e-05	-12.85	1.65116	6.67026e-07
-13.45	1.33333	2.85442e-05	-13.45	1.33333	3.18469e-05	-12.85	1.67442	4.85605e-07
-13.45	1.35556	2.15881e-05	-13.45	1.35556	2.42248e-05	-12.85	1.69767	3.52993e-07
-13.45	1.37778	1.62293e-05	-13.45	1.37778	1.8326e-05	-12.85	1.72093	2.56165e-07
-13.45	1.4	1.21346e-05	-13.45	1.4	1.37944e-05	-12.85	1.74419	1.85544e-07
-13.45	1.42222	9.02933e-06	-13.45	1.42222	1.03368e-05	-12.85	1.76744	1.34105e-07
-13.45	1.44444	6.69054e-06	-13.45	1.44444	7.71503e-06	-12.85	1.7907	9.66957e-08
-13.45	1.46667	4.93984e-06	-13.45	1.46667	5.73814e-06	-12.85	1.81395	6.95415e-08
-13.45	1.48889	3.63641e-06	-13.45	1.48889	4.2549e-06	-12.85	1.83721	4.98749e-08
-13.45	1.51111	2.67042e-06	-13.45	1.51111	3.14683e-06	-12.85	1.86047	3.56669e-08
-13.45	1.53333	1.95724e-06	-13.45	1.53333	2.32205e-06	-12.85	1.88372	2.54308e-08
-13.45	1.55556	1.43228e-06	-13.45	1.55556	1.71003e-06	-12.85	1.90698	1.80778e-08
-13.45	1.57778	1.04678e-06	-13.45	1.57778	1.25702e-06	-12.85	1.93023	1.2812e-08
-13.45	1.6	7.64174e-07	-13.45	1.6	9.22424e-07	-12.85	1.95349	9.05282e-09
-13.45	1.62222	5.57255e-07	-13.45	1.62222	6.75715e-07	-12.85	1.97674	6.37761e-09
-13.45	1.64444	4.05896e-07	-13.45	1.64444	4.94093e-07	-12.85	2	4.47979e-09
-13.45	1.66667	2.95263e-07	-13.45	1.66667	3.60585e-07	-12.85	2.02326	3.13762e-09
-13.45	1.68889	2.14461e-07	-13.45	1.68889	2.6259e-07	-12.85	2.04651	2.1913e-09
-13.45	1.71111	1.55498e-07	-13.45	1.71111	1.9078e-07	-12.85	2.06977	1.52607e-09
-13.45	1.73333	1.12518e-07	-13.45	1.73333	1.38252e-07	-12.85	2.09302	1.05981e-09
-13.45	1.75556	8.12328e-08	-13.45	1.75556	9.99094e-08	-12.85	2.11628	7.33937e-10
-13.45	1.77778	5.84979e-08	-13.45	1.77778	7.19854e-08	-12.85	2.13954	5.06833e-10
-13.45	1.8	4.201e-08	-13.45	1.8	5.17019e-08	-12.85	2.16279	3.49007e-10
-13.45	1.82222	3.00803e-08	-13.45	1.82222	3.70104e-08	-12.85	2.18605	2.39635e-10
-13.45	1.84444	2.14711e-08	-13.45	1.84444	2.64019e-08	-12.85	2.2093	1.64056e-10
-13.45	1.86667	1.5276e-08	-13.45	1.86667	1.8767e-08	-12.85	2.23256	1.11979e-10
-13.45	1.88889	1.08317e-08	-13.45	1.88889	1.32911e-08	-12.85	2.25581	7.61993e-11
-13.45	1.91111	7.65376e-09	-13.45	1.91111	9.37795e-09	-12.85	2.27907	5.16905e-11
-13.45	1.93333	5.38906e-09	-13.45	1.93333	6.5919e-09	-12.85	2.30233	3.4953e-11
-13.45	1.95556	3.78083e-09	-13.45	1.95556	4.6159e-09	-12.85	2.32558	2.35583e-11
-13.45	1.97778	2.64288e-09	-13.45	1.97778	3.21984e-09	-12.85	2.34884	1.58255e-11
-13.45	2	1.84066e-09	-13.45	2	2.23737e-09	-12.85	2.37209	1.0595e-11
-13.45	2.02222	1.2772e-09	-13.45	2.02222	1.5487e-09	-12.85	2.39535	7.06889e-12
-13.45	2.04444	8.82943e-10	-13.45	2.04444	1.06788e-09	-12.85	2.4186	4.69982e-12
-13.45	2.06667	6.08115e-10	-13.45	2.06667	7.33502e-10	-12.85	2.44186	3.11367e-12
-13.45	2.08889	4.17268e-10	-13.45	2.08889	5.01893e-10	-12.85	2.46512	2.05545e-12
-13.45	2.11111	2.85245e-10	-13.45	2.11111	3.42101e-10	-12.85	2.48837	1.35198e-12
-13.45	2.13333	1.94264e-10	-13.45	2.13333	2.32292e-10	-12.85	2.51163	8.86028e-13
-13.45	2.15556	1.31807e-10	-13.45	2.15556	1.57128e-10	-12.85	2.53488	5.78537e-13
-13.45	2.17778	8.90942e-11	-13.45	2.17778	1.05881e-10	-12.85	2.55814	3.76367e-13
-13.45	2.2	5.9997e-11	-13.45	2.2	7.10775e-11	-12.85	2.5814	2.4394e-13
-13.45	2.22222	4.02509e-11	-13.45	2.22222	4.75331e-11	-12.85	2.60465	1.57523e-13
-13.45	2.24444	2.69021e-11	-13.45	2.24444	3.16675e-11	-12.85	2.62791	1.01341e-13
-13.45	2.26667	1.79128e-11	-13.45	2.26667	2.10179e-11	-12.85	2.65116	6.49554e-14
-13.45	2.28889	1.18824e-11	-13.45	2.28889	1.3897e-11	-12.85	2.67442	4.14789e-14
-13.45	2.31111	7.8525e-12	-13.45	2.31111	9.15416e-12	-12.85	2.69767	2.63892e-14
-13.45	2.33333	5.16983e-12	-13.45	2.33333	6.00729e-12	-12.85	2.72093	1.67268e-14
-13.45	2.35556	3.39086e-12	-13.45	2.35556	3.9274e-12	-12.85	2.74419	1.05631e-14
-13.45	2.37778	2.21569e-12	-13.45	2.37778	2.55801e-12	-12.85	2.76744	6.64615e-15
-13.45	2.4	1.44237e-12	-13.45	2.4	1.65986e-12	-12.85	2.7907	4.16627e-15
-13.45	2.42222	9.35432e-13	-13.45	2.42222	1.07304e-12	-12.85	2.81395	2.60215e-15
-13.45	2.44444	6.04394e-13	-13.45	2.44444	6.91105e-13	-12.85	2.83721	1.61931e-15
-13.45	2.46667	3.89047e-13	-13.45	2.46667	4.4346e-13	-12.85	2.86047	1.00403e-15
-13.45	2.48889	2.49496e-13	-13.45	2.48889	2.83501e-13	-12.85	2.88372	6.20282e-16
-13.45	2.51111	1.59407e-13	-13.45	2.51111	1.80572e-13	-12.85	2.90698	3.81823e-16
-13.45	2.53333	1.0147e-13	-13.45	2.53333	1.1459e-13	-12.85	2.93023	2.34193e-16
-13.45	2.55556	6.43522e-14	-13.45	2.55556	7.24514e-14	-12.85	2.95349	1.4313e-16
-13.45	2.57778	4.06618e-14	-13.45	2.57778	4.56417e-14	-12.85	2.97674	8.71646e-17
-13.45	2.6	2.55985e-14	-13.45	2.6	2.86482e-14	-12.85	3	5.28941e-17
-13.45	2.62222	1.60566e-14	-13.45	2.62222	1.79168e-14	-12.85	3.02326	3.19844e-17
-13.45	2.64444	1.00349e-14	-13.45	2.64444	1.1165e-14	-12.85	3.04651	1.92727e-17
-13.45	2.66667	6.24881e-15	-13.45	2.66667	6.93267e-15	-12.85	3.06977	1.15724e-17
-13.45	2.68889	3.87718e-15	-13.45	2.68889	4.28938e-15	-12.85	3.09302	6.92448e-18
-13.45	2.71111	2.39705e-15	-13.45	2.71111	2.64454e-15	-12.85	3.11628	4.12896e-18
-13.45	2.73333	1.47668e-15	-13.45	2.73333	1.62471e-15	-12.85	3.13954	2.45352e-18
-13.45	2.75556	9.06477e-16	-13.45	2.75556	9.94669e-16	-12.85	3.16279	1.45291e-18
-13.45	2.77778	5.54489e-16	-13.45	2.77778	6.06834e-16	-12.85	3.18605	8.57425e-19
-13.45	2.8	3.37991e-16	-13.45	2.8	3.68942e-16	-12.85	3.2093	5.0427e-19
-13.45	2.82222	2.05305e-16	-13.45	2.82222	2.23538e-16	-12.85	3.23256	2.9556e-19
-13.45	2.84444	1.24276e-16	-13.45	2.84444	1.34977e-16	-12.85	3.25581	1.72642e-19
-13.45	2.86667	7.49682e-17	-13.45	2.86667	8.12256e-17	-12.85	3.27907	1.00502e-19
-13.45	2.88889	4.50686e-17	-13.45	2.88889	4.87144e-17	-12.85	3.30233	5.83079e-20
-13.45	2.91111	2.70016e-17	-13.45	2.91111	2.91181e-17	-12.85	3.32558	3.37142e-20
-13.45	2.93333	1.61223e-17	-13.45	2.93333	1.73467e-17	-12.85	3.34884	1.94282e-20
-13.45	2.95556	9.594e-18	-13.45	2.95556	1.02998e-17	-12.85	3.37209	1.11581e-20
-13.45	2.97778	5.68999e-18	-13.45	2.97778	6.09545e-18	-12.85	3.39535	6.38687e-21
-13.45	3	3.36333e-18	-13.45	3	3.59546e-18	-12.85	3.4186	3.64358e-21
-13.45	3.02222	1.98144e-18	-13.45	3.02222	2.11389e-18	-12.85	3.44186	2.07163e-21
-13.45	3.04444	1.16346e-18	-13.45	3.04444	1.23879e-18	-12.85	3.46512	1.17393e-21
-13.45	3.06667	6.80907e-19	-13.45	3.06667	7.23605e-19	-12.85	3.48837	6.63012e-22
-13.45	3.08889	3.97187e-19	-13.45	3.08889	4.21313e-19	-12.85	3.51163	3.73206e-22
-13.45	3.11111	2.30929e-19	-13.45	3.11111	2.44518e-19	-12.85	3.53488	2.09375e-22
-13.45	3.13333	1.33826e-19	-13.45	3.13333	1.41457e-19	-12.85	3.55814	1.17072e-22
-13.45	3.15556	7.7302e-20	-13.45	3.15556	8.15735e-20	-12.85	3.5814	6.52425e-23
-13.45	3.17778	4.45069e-20	-13.45	3.17778	4.6891e-20	-12.85	3.60465	3.62376e-23
-13.45	3.2	2.55421e-20	-13.45	3.2	2.68689e-20	-12.85	3.62791	2.00604e-23
-13.45	3.22222	1.4611e-20	-13.45	3.22222	1.53472e-20	-12.85	3.65116	1.1068e-23
-13.45	3.24444	8.33106e-21	-13.45	3.24444	8.73848e-21	-12.85	3.67442	6.08629e-24
-13.45	3.26667	4.73499e-21	-13.45	3.26667	4.95983e-21	-12.85	3.69767	3.33567e-24
-13.45	3.28889	2.6825e-21	-13.45	3.28889	2.80624e-21	-12.85	3.72093	1.82207e-24
-13.45	3.31111	1.51482e-21	-13.45	3.31111	1.58275e-21	-12.85	3.74419	9.91957e-25
-13.45	3.33333	8.52673e-22	-13.45	3.33333	8.8987e-22	-12.85	3.76744	5.38231e-25
-13.45	3.35556	4.78418e-22	-13.45	3.35556	4.98735e-22	-12.85	3.7907	2.91066e-25
-13.45	3.37778	2.67569e-22	-13.45	3.37778	2.78639e-22	-12.85	3.81395	1.56877e-25
-13.45	3.4	1.49164e-22	-13.45	3.4	1.55182e-22	-12.85	3.83721	8.42691e-26
-13.45	3.42222	8.28886e-23	-13.45	3.42222	8.61519e-23	-12.85	3.86047	4.5115e-26
-13.45	3.44444	4.59119e-23	-13.45	3.44444	4.76776e-23	-12.85	3.88372	2.40721e-26
-13.45	3.46667	2.53486e-23	-13.45	3.46667	2.63018e-23	-12.85	3.90698	1.28011e-26
-13.45	3.48889	1.39502e-23	-13.45	3.48889	1.44637e-23	-12.85	3.93023	6.78446e-27
-13.45	3.51111	7.65246e-24	-13.45	3.51111	7.92847e-24	-12.85	3.95349	3.58361e-27
-13.45	3.53333	4.18423e-24	-13.45	3.53333	4.33227e-24	-12.85	3.97674	1.88651e-27
-13.45	3.55556	2.28045e-24	-13.45	3.55556	2.35969e-24	-12.85	4	9.89764e-28
-13.45	3.57778	1.23884e-24	-13.45	3.57778	1.28116e-24	-12.85	4.02326	5.17528e-28
-13.45	3.6	6.70804e-25	-13.45	3.6	6.93358e-25	-12.85	4.04651	2.6969e-28
-13.45	3.62222	3.62043e-25	-13.45	3.62222	3.74038e-25	-12.85	4.06977	1.40063e-28
-13.45	3.64444	1.94762e-25	-13.45	3.64444	2.01128e-25	-12.85	4.09302	7.2495e-29
-13.45	3.66667	1.04431e-25	-13.45	3.66667	1.07802e-25	-12.85	4.11628	3.73952e-29
-13.45	3.68889	5.58119e-26	-13.45	3.68889	5.75933e-26	-12.85	4.13954	1.92241e-29
-13.45	3.71111	2.97302e-26	-13.45	3.71111	3.06695e-26	-12.85	4.16279	9.84913e-30
-13.45	3.73333	1.57848e-26	-13.45	3.73333	1.62789e-26	-12.85	4.18605	5.02884e-30
-13.45	3.75556	8.35307e-27	-13.45	3.75556	8.61246e-27	-12.85	4.2093	2.55891e-30
-13.45	3.77778	4.40573e-27	-13.45	3.77778	4.54157e-27	-12.85	4.23256	1.29766e-30
-13.45	3.8	2.31606e-27	-13.45	3.8	2.38703e-27	-12.85	4.25581	6.5581e-31
-13.45	3.82222	1.2135e-27	-13.45	3.82222	1.25049e-27	-12.85	4.27907	3.303e-31
-13.45	3.84444	6.33705e-28	-13.45	3.84444	6.52938e-28	-12.85	4.30233	1.65788e-31
-13.45	3.86667	3.29827e-28	-13.45	3.86667	3.39801e-28	-12.85	4.32558	8.29288e-32
-13.45	3.88889	1.71094e-28	-13.45	3.88889	1.76253e-28	-12.85	4.34884	4.13398e-32
-13.45	3.91111	8.84569e-29	-13.45	3.91111	9.11185e-29	-12.85	4.37209	2.05371e-32
-13.45	3.93333	4.55799e-29	-13.45	3.93333	4.69492e-29	-12.85	4.39535	1.01675e-32
-13.45	3.95556	2.34076e-29	-13.45	3.95556	2.41102e-29	-12.85	4.41861	5.01646e-33
-13.45	3.97778	1.19806e-29	-13.45	3.97778	1.23401e-29	-12.85	4.44186	2.46652e-33
-13.45	4	6.11139e-30	-13.45	4	6.29478e-30	-12.85	4.46512	1.20858e-33
-13.45	4.02222	3.10696e-30	-13.45	4.02222	3.20025e-30	-12.85	4.48837	5.90155e-34
-13.45	4.04444	1.57422e-30	-13.45	4.04444	1.62152e-30	-12.85	4.51163	2.87183e-34
-13.45	4.06667	7.94921e-31	-13.45	4.06667	8.1884e-31	-12.85	4.53488	1.39268e-34
-13.45	4.08889	4.00048e-31	-13.45	4.08889	4.12104e-31	-12.85	4.55814	6.73047e-35
-13.45	4.11111	2.00644e-31	-13.45	4.11111	2.06702e-31	-12.85	4.58139	3.24143e-35
-13.45	4.13333	1.00292e-31	-13.45	4.13333	1.03326e-31	-12.85	4.60465	1.5557e-35
-13.45	4.15556	4.99604e-32	-13.45	4.15556	5.14752e-32	-12.85	4.62791	7.44066e-36
-13.45	4.17778	2.48032e-32	-13.45	4.17778	2.5557e-32	-12.85	4.65116	3.54645e-36
-13.45	4.2	1.22718e-32	-13.45	4.2	1.26457e-32	-12.85	4.67442	1.6845e-36
-13.45	4.22222	6.05101e-33	-13.45	4.22222	6.23581e-33	-12.85	4.69767	7.9734e-37
-13.45	4.24444	2.97346e-33	-13.45	4.24444	3.06451e-33	-12.85	4.72093	3.76105e-37
-13.45	4.26667	1.45616e-33	-13.45	4.26667	1.50087e-33	-12.85	4.74419	1.76795e-37
-13.45	4.28889	7.10675e-34	-13.45	4.28889	7.32549e-34	-12.85	4.76744	8.28174e-38
-13.45	4.31111	3.45655e-34	-13.45	4.31111	3.56321e-34	-12.85	4.7907	3.86604e-38
-13.45	4.33333	1.67542e-34	-13.45	4.33333	1.72725e-34	-12.85	4.81395	1.79847e-38
-13.45	4.35556	8.09309e-35	-13.45	4.35556	8.34408e-35	-12.85	4.83721	8.33738e-39
-13.45	4.37778	3.89593e-35	-13.45	4.37778	4.01705e-35	-12.85	4.86046	3.85166e-39
-13.45	4.4	1.86902e-35	-13.45	4.4	1.92726e-35	-12.85	4.88372	1.77319e-39
-13.45	4.42222	8.93554e-36	-13.45	4.42222	9.21461e-36	-12.85	4.90698	8.13492e-40
-13.45	4.44444	4.25727e-36	-13.45	4.44444	4.39052e-36	-12.85	4.93023	3.71912e-40
-13.45	4.46667	2.02136e-36	-13.45	4.46667	2.08476e-36	-12.85	4.95349	1.6944e-40
-13.45	4.48889	9.5644e-37	-13.45	4.48889	9.86496e-37	-12.85	4.97674	7.69272e-41
-13.45	4.51111	4.50995e-37	-13.45	4.51111	4.65193e-37	-12.85	5	3.48042e-41
-13.45	4.53333	2.11926e-37	-13.45	4.53333	2.18609e-37	-12.85	5.02326	1.56918e-41
-13.45	4.55556	9.92422e-38	-13.45	4.55556	1.02377e-37	-12.85	5.04651	7.05015e-42
-13.45	4.57778	4.63132e-38	-13.45	4.57778	4.77781e-38	-12.85	5.06977	3.15654e-42
-13.45	4.6	2.15382e-38	-13.45	4.6	2.22204e-38	-12.85	5.09302	1.40835e-42
-13.45	4.62222	9.98183e-39	-13.45	4.62222	1.02983e-38	-12.85	5.11628	6.26178e-43
-13.45	4.64444	4.61004e-39	-13.45	4.64444	4.75638e-39	-12.85	5.13954	2.77441e-43
-13.45	4.66667	2.12175e-39	-13.45	4.66667	2.18916e-39	-12.85	5.16279	1.22498e-43
-13.45	4.68889	9.73142e-40	-13.45	4.68889	1.00409e-39	-12.85	5.18605	5.38977e-44
-13.45	4.71111	4.44786e-40	-13.45	4.71111	4.58939e-40	-12.85	5.2093	2.36318e-44
-13.45	4.73333	2.0259e-40	-13.45	4.73333	2.0904e-40	-12.85	5.23256	1.03255e-44
-13.45	4.75556	9.19549e-41	-13.45	4.75556	9.48839e-41	-12.85	5.25581	4.49578e-45
-13.45	4.77778	4.15932e-41	-13.45	4.77778	4.29185e-41	-12.85	5.27907	1.95068e-45
-13.45	4.8	1.87482e-41	-13.45	4.8	1.93457e-41	-12.85	5.30233	8.43431e-46
-13.45	4.82222	8.42145e-42	-13.45	4.82222	8.68988e-42	-12.85	5.32558	3.6341e-46
-13.45	4.84444	3.76966e-42	-13.45	4.84444	3.88982e-42	-12.85	5.34884	1.56037e-46
-13.45	4.86667	1.68154e-42	-13.45	4.86667	1.73513e-42	-12.85	5.37209	6.67638e-47
-13.45	4.88889	7.47476e-43	-13.45	4.88889	7.71294e-43	-12.85	5.39535	2.84667e-47
-13.45	4.91111	3.31112e-43	-13.45	4.91111	3.4166e-43	-12.85	5.41861	1.20953e-47
-13.45	4.93333	1.46164e-43	-13.45	4.93333	1.50818e-43	-12.85	5.44186	5.12126e-48
-13.45	4.95556	6.4297e-44	-13.45	4.95556	6.63435e-44	-12.85	5.46512	2.16083e-48
-13.45	4.97778	2.81856e-44	-13.45	4.97778	2.90822e-44	-12.85	5.48837	9.08541e-49
-13.45	5	1.23126e-44	-13.45	5	1.2704e-44	-12.85	5.51163	3.80672e-49
-13.45	5.02222	5.35989e-45	-13.45	5.02222	5.53016e-45	-12.85	5.53488	1.58942e-49
-13.45	5.04444	2.32513e-45	-13.45	5.04444	2.39893e-45	-12.85	5.55814	6.61312e-50
-13.45	5.06667	1.00513e-45	-13.45	5.06667	1.03701e-45	-12.85	5.58139	2.74193e-50
-13.45	5.08889	4.32992e-46	-13.45	5.08889	4.46712e-46	-12.85	5.60465	1.13289e-50
-13.45	5.11111	1.85875e-46	-13.45	5.11111	1.91759e-46	-12.85	5.62791	4.66441e-51
-13.45	5.13333	7.95145e-47	-13.45	5.13333	8.20288e-47	-12.85	5.65116	1.91376e-51
-13.45	5.15556	3.38964e-47	-13.45	5.15556	3.49671e-47	-12.85	5.67442	7.82453e-52
-13.45	5.17778	1.43994e-47	-13.45	5.17778	1.48536e-47	-12.85	5.69767	3.18793e-52
-13.45	5.2	6.09557e-48	-13.45	5.2	6.28765e-48	-12.85	5.72093	1.29431e-52
-13.45	5.22222	2.57139e-48	-13.45	5.22222	2.65231e-48	-12.85	5.74419	5.23659e-53
-13.45	5.24444	1.08094e-48	-13.45	5.24444	1.11491e-48	-12.85	5.76744	2.11124e-53
-13.45	5.26667	4.52812e-49	-13.45	5.26667	4.67024e-49	-12.85	5.7907	8.48215e-54
-13.45	5.28889	1.89023e-49	-13.45	5.28889	1.94947e-49	-12.85	5.81395	3.39589e-54
-13.45	5.31111	7.86305e-50	-13.45	5.31111	8.10913e-50	-12.85	5.83721	1.35481e-54
-13.45	5.33333	3.25948e-50	-13.45	5.33333	3.36133e-50	-12.85	5.86046	5.38621e-55
-13.45	5.35556	1.34643e-50	-13.45	5.35556	1.38845e-50	-12.85	5.88372	2.13386e-55
-13.45	5.37778	5.54246e-51	-13.45	5.37778	5.71512e-51	-12.85	5.90698	8.42417e-56
-13.45	5.4	2.27352e-51	-13.45	5.4	2.34423e-51	-12.85	5.93023	3.31411e-56
-13.45	5.42222	9.2934e-52	-13.45	5.42222	9.58198e-52	-12.85	5.95349	1.29922e-56
-13.45	5.44444	3.78556e-52	-13.45	5.44444	3.90291e-52	-12.85	5.97674	5.07549e-57
-13.45	5.46667	1.53661e-52	-13.45	5.46667	1.58416e-52	-12.85	6	1.97583e-57
-13.45	5.48889	6.21551e-53	-13.45	5.48889	6.40752e-53	-12.8	0	0.01012
-13.45	5.51111	2.50535e-53	-13.45	5.51111	2.58261e-53	-12.8	0.02326	0.02166
-13.45	5.53333	1.00632e-53	-13.45	5.53333	1.0373e-53	-12.8	0.04651	0.02994
-13.45	5.55556	4.02796e-54	-13.45	5.55556	4.15172e-54	-12.8	0.06977	0.03531
-13.45	5.57778	1.60661e-54	-13.45	5.57778	1.65588e-54	-12.8	0.09302	0.03866
-13.45	5.6	6.38578e-55	-13.45	5.6	6.58126e-55	-12.8	0.11628	0.04037
-13.45	5.62222	2.52927e-55	-13.45	5.62222	2.60655e-55	-12.8	0.13953	0.0407
-13.45	5.64444	9.98282e-56	-13.45	5.64444	1.02872e-55	-12.8	0.16279	0.0399
-13.45	5.66667	3.92635e-56	-13.45	5.66667	4.04585e-56	-12.8	0.18605	0.0382
-13.45	5.68889	1.53887e-56	-13.45	5.68889	1.58561e-56	-12.8	0.2093	0.03581
-13.45	5.71111	6.01023e-57	-13.45	5.71111	6.19242e-57	-12.8	0.23256	0.03295
-13.45	5.73333	2.33915e-57	-13.45	5.73333	2.40991e-57	-12.8	0.25581	0.02975
-13.45	5.75556	9.07194e-58	-13.45	5.75556	9.34582e-58	-12.8	0.27907	0.02637
-13.45	5.77778	3.50606e-58	-13.45	5.77778	3.61169e-58	-12.8	0.30233	0.02291
-13.45	5.8	1.35025e-58	-13.45	5.8	1.39085e-58	-12.8	0.32558	0.01949
-13.45	5.82222	5.18188e-59	-13.45	5.82222	5.33733e-59	-12.8	0.34884	0.01622
-13.45	5.84444	1.98169e-59	-13.45	5.84444	2.04101e-59	-12.8	0.37209	0.01321
-13.45	5.86667	7.55193e-60	-13.45	5.86667	7.77751e-60	-12.8	0.39535	0.01058
-13.45	5.88889	2.86786e-60	-13.45	5.88889	2.95333e-60	-12.8	0.41861	0.00837
-13.45	5.91111	1.08526e-60	-13.45	5.91111	1.11753e-60	-12.8	0.44186	0.00661
-13.45	5.93333	4.09244e-61	-13.45	5.93333	4.21387e-61	-12.8	0.46512	0.00523
-13.45	5.95556	1.53783e-61	-13.45	5.95556	1.58336e-61	-12.8	0.48837	0.00413
-13.45	5.97778	5.75849e-62	-13.45	5.97778	5.92858e-62	-12.8	0.51163	0.00321
-13.45	6	2.14874e-62	-13.45	6	2.21206e-62	-12.8	0.53488	0.0024
-13.4	0	0.01339	-13.4	0	0.03046	-12.8	0.55814	0.00166
-13.4	0.02222	0.02806	-13.4	0.02222	0.06381	-12.8	0.5814	0.000996102
-13.4	0.04444	0.03898	-13.4	0.04444	0.0884	-12.8	0.60465	0.000435973
-13.4	0.06667	0.04626	-13.4	0.06667	0.10456	-12.8	0.62791	9.19661e-05
-13.4	0.08889	0.05101	-13.4	0.08889	0.11491	-12.8	0.65116	0.000374068
-13.4	0.11111	0.05357	-13.4	0.11111	0.12042	-12.8	0.67442	0.00059727
-13.4	0.13333	0.05419	-13.4	0.13333	0.12176	-12.8	0.69767	0.000730456
-13.4	0.15556	0.05313	-13.4	0.15556	0.11955	-12.8	0.72093	0.000793999
-13.4	0.17778	0.05071	-13.4	0.17778	0.11447	-12.8	0.74419	0.000810386
-13.4	0.2	0.04734	-13.4	0.2	0.10726	-12.8	0.76744	0.000798934
-13.4	0.22222	0.04341	-13.4	0.22222	0.09862	-12.8	0.7907	0.000773435
-13.4	0.24444	0.03923	-13.4	0.24444	0.08917	-12.8	0.81395	0.000742019
-13.4	0.26667	0.03502	-13.4	0.26667	0.07938	-12.8	0.83721	0.000708562
-13.4	0.28889	0.03086	-13.4	0.28889	0.06958	-12.8	0.86047	0.000674518
-13.4	0.31111	0.02676	-13.4	0.31111	0.05999	-12.8	0.88372	0.000640278
-13.4	0.33333	0.02272	-13.4	0.33333	0.05075	-12.8	0.90698	0.000605821
-13.4	0.35556	0.01876	-13.4	0.35556	0.04201	-12.8	0.93023	0.000570907
-13.4	0.37778	0.01497	-13.4	0.37778	0.03396	-12.8	0.95349	0.000535151
-13.4	0.4	0.01151	-13.4	0.4	0.02679	-12.8	0.97674	0.000498165
-13.4	0.42222	0.00855	-13.4	0.42222	0.02067	-12.8	1	0.00045973
-13.4	0.44444	0.00622	-13.4	0.44444	0.01572	-12.8	1.02326	0.000419932
-13.4	0.46667	0.00462	-13.4	0.46667	0.01196	-12.8	1.04651	0.000379193
-13.4	0.48889	0.00369	-13.4	0.48889	0.00924	-12.8	1.06977	0.000338203
-13.4	0.51111	0.00315	-13.4	0.51111	0.00728	-12.8	1.09302	0.000297802
-13.4	0.53333	0.00274	-13.4	0.53333	0.00577	-12.8	1.11628	0.000258849
-13.4	0.55556	0.00227	-13.4	0.55556	0.00448	-12.8	1.13954	0.000222111
-13.4	0.57778	0.00174	-13.4	0.57778	0.00329	-12.8	1.16279	0.000188194
-13.4	0.6	0.00117	-13.4	0.6	0.00219	-12.8	1.18605	0.000157506
-13.4	0.62222	0.000640888	-13.4	0.62222	0.00123	-12.8	1.2093	0.000130261
-13.4	0.64444	0.000300169	-13.4	0.64444	0.000478147	-12.8	1.23256	0.000106497
-13.4	0.66667	0.000462711	-13.4	0.66667	0.000387276	-12.8	1.25581	8.61101e-05
-13.4	0.68889	0.000747605	-13.4	0.68889	0.00077655	-12.8	1.27907	6.88891e-05
-13.4	0.71111	0.000976824	-13.4	0.71111	0.00107	-12.8	1.30233	5.45531e-05
-13.4	0.73333	0.00114	-13.4	0.73333	0.00126	-12.8	1.32558	4.27819e-05
-13.4	0.75556	0.00125	-13.4	0.75556	0.00136	-12.8	1.34884	3.32416e-05
-13.4	0.77778	0.00132	-13.4	0.77778	0.00142	-12.8	1.37209	2.56044e-05
-13.4	0.8	0.00135	-13.4	0.8	0.00144	-12.8	1.39535	1.95617e-05
-13.4	0.82222	0.00135	-13.4	0.82222	0.00144	-12.8	1.4186	1.48329e-05
-13.4	0.84444	0.00133	-13.4	0.84444	0.00141	-12.8	1.44186	1.11703e-05
-13.4	0.86667	0.00128	-13.4	0.86667	0.00137	-12.8	1.46512	8.36074e-06
-13.4	0.88889	0.00121	-13.4	0.88889	0.0013	-12.8	1.48837	6.22433e-06
-13.4	0.91111	0.00112	-13.4	0.91111	0.00122	-12.8	1.51163	4.61261e-06
-13.4	0.93333	0.00102	-13.4	0.93333	0.00112	-12.8	1.53488	3.40516e-06
-13.4	0.95556	0.00092359	-13.4	0.95556	0.00101	-12.8	1.55814	2.50596e-06
-13.4	0.97778	0.000820938	-13.4	0.97778	0.000899695	-12.8	1.5814	1.83961e-06
-13.4	1	0.000720369	-13.4	1	0.000790169	-12.8	1.60465	1.34775e-06
-13.4	1.02222	0.000624546	-13.4	1.02222	0.000685003	-12.8	1.62791	9.85783e-07
-13.4	1.04444	0.000535343	-13.4	1.04444	0.000586725	-12.8	1.65116	7.19989e-07
-13.4	1.06667	0.000453933	-13.4	1.06667	0.00049695	-12.8	1.67442	5.25131e-07
-13.4	1.08889	0.000380919	-13.4	1.08889	0.000416515	-12.8	1.69767	3.8245e-07
-13.4	1.11111	0.000316447	-13.4	1.11111	0.00034565	-12.8	1.72093	2.78084e-07
-13.4	1.13333	0.000260328	-13.4	1.13333	0.000284142	-12.8	1.74419	2.01825e-07
-13.4	1.15556	0.000212128	-13.4	1.15556	0.000231471	-12.8	1.76744	1.46172e-07
-13.4	1.17778	0.000171251	-13.4	1.17778	0.000186925	-12.8	1.7907	1.05618e-07
-13.4	1.2	0.000137002	-13.4	1.2	0.000149685	-12.8	1.81395	7.6121e-08
-13.4	1.22222	0.00010864	-13.4	1.22222	0.000118895	-12.8	1.83721	5.47125e-08
-13.4	1.24444	8.54166e-05	-13.4	1.24444	9.37019e-05	-12.8	1.86047	3.92128e-08
-13.4	1.26667	6.66073e-05	-13.4	1.26667	7.32951e-05	-12.8	1.88372	2.80215e-08
-13.4	1.28889	5.15324e-05	-13.4	1.28889	5.69233e-05	-12.8	1.90698	1.99645e-08
-13.4	1.31111	3.95722e-05	-13.4	1.31111	4.39091e-05	-12.8	1.93023	1.41815e-08
-13.4	1.33333	3.01747e-05	-13.4	1.33333	3.36545e-05	-12.8	1.95349	1.00436e-08
-13.4	1.35556	2.28587e-05	-13.4	1.35556	2.56416e-05	-12.8	1.97674	7.0921e-09
-13.4	1.37778	1.72127e-05	-13.4	1.37778	1.94296e-05	-12.8	2	4.9934e-09
-13.4	1.4	1.28909e-05	-13.4	1.4	1.4649e-05	-12.8	2.02326	3.50567e-09
-13.4	1.42222	9.60768e-06	-13.4	1.42222	1.09952e-05	-12.8	2.04651	2.45424e-09
-13.4	1.44444	7.13062e-06	-13.4	1.44444	8.2199e-06	-12.8	2.06977	1.71335e-09
-13.4	1.46667	5.2733e-06	-13.4	1.46667	6.12373e-06	-12.8	2.09302	1.1928e-09
-13.4	1.48889	3.88817e-06	-13.4	1.48889	4.54836e-06	-12.8	2.11628	8.28102e-10
-13.4	1.51111	2.85997e-06	-13.4	1.51111	3.3695e-06	-12.8	2.13954	5.73309e-10
-13.4	1.53333	2.09961e-06	-13.4	1.53333	2.49059e-06	-12.8	2.16279	3.95796e-10
-13.4	1.55556	1.53905e-06	-13.4	1.55556	1.83732e-06	-12.8	2.18605	2.72469e-10
-13.4	1.57778	1.12673e-06	-13.4	1.57778	1.35297e-06	-12.8	2.2093	1.87026e-10
-13.4	1.6	8.23973e-07	-13.4	1.6	9.94623e-07	-12.8	2.23256	1.27999e-10
-13.4	1.62222	6.01939e-07	-13.4	1.62222	7.2995e-07	-12.8	2.25581	8.7337e-11
-13.4	1.64444	4.39251e-07	-13.4	1.64444	5.34762e-07	-12.8	2.27907	5.94087e-11
-13.4	1.66667	3.20132e-07	-13.4	1.66667	3.91022e-07	-12.8	2.30233	4.0284e-11
-13.4	1.68889	2.32978e-07	-13.4	1.68889	2.85323e-07	-12.8	2.32558	2.72279e-11
-13.4	1.71111	1.69262e-07	-13.4	1.71111	2.07718e-07	-12.8	2.34884	1.83429e-11
-13.4	1.73333	1.22729e-07	-13.4	1.73333	1.50841e-07	-12.8	2.37209	1.23159e-11
-13.4	1.75556	8.87902e-08	-13.4	1.75556	1.09238e-07	-12.8	2.39535	8.24104e-12
-13.4	1.77778	6.40772e-08	-13.4	1.77778	7.88776e-08	-12.8	2.4186	5.49533e-12
-13.4	1.8	4.61172e-08	-13.4	1.8	5.67771e-08	-12.8	2.44186	3.65157e-12
-13.4	1.82222	3.30945e-08	-13.4	1.82222	4.07345e-08	-12.8	2.46512	2.41781e-12
-13.4	1.84444	2.3676e-08	-13.4	1.84444	2.91246e-08	-12.8	2.48837	1.59517e-12
-13.4	1.86667	1.68833e-08	-13.4	1.86667	2.07501e-08	-12.8	2.51163	1.04862e-12
-13.4	1.88889	1.19991e-08	-13.4	1.88889	1.47299e-08	-12.8	2.53488	6.8683e-13
-13.4	1.91111	8.49861e-09	-13.4	1.91111	1.04177e-08	-12.8	2.55814	4.48217e-13
-13.4	1.93333	5.99816e-09	-13.4	1.93333	7.34023e-09	-12.8	2.5814	2.91428e-13
-13.4	1.95556	4.21828e-09	-13.4	1.95556	5.15232e-09	-12.8	2.60465	1.88787e-13
-13.4	1.97778	2.95585e-09	-13.4	1.97778	3.60279e-09	-12.8	2.62791	1.21846e-13
-13.4	2	2.06369e-09	-13.4	2	2.50965e-09	-12.8	2.65116	7.83506e-14
-13.4	2.02222	1.43552e-09	-13.4	2.02222	1.74149e-09	-12.8	2.67442	5.01962e-14
-13.4	2.04444	9.94881e-10	-13.4	2.04444	1.20383e-09	-12.8	2.69767	3.20403e-14
-13.4	2.06667	6.8695e-10	-13.4	2.06667	8.28989e-10	-12.8	2.72093	2.03761e-14
-13.4	2.08889	4.7257e-10	-13.4	2.08889	5.68684e-10	-12.8	2.74419	1.29107e-14
-13.4	2.11111	3.23886e-10	-13.4	2.11111	3.88631e-10	-12.8	2.76744	8.15053e-15
-13.4	2.13333	2.21157e-10	-13.4	2.13333	2.64576e-10	-12.8	2.7907	5.12666e-15
-13.4	2.15556	1.5045e-10	-13.4	2.15556	1.79439e-10	-12.8	2.81395	3.21292e-15
-13.4	2.17778	1.01967e-10	-13.4	2.17778	1.21238e-10	-12.8	2.83721	2.00627e-15
-13.4	2.2	6.88507e-11	-13.4	2.2	8.16051e-11	-12.8	2.86047	1.24827e-15
-13.4	2.22222	4.63163e-11	-13.4	2.22222	5.47217e-11	-12.8	2.88372	7.73861e-16
-13.4	2.24444	3.1041e-11	-13.4	2.24444	3.65567e-11	-12.8	2.90698	4.78036e-16
-13.4	2.26667	2.07259e-11	-13.4	2.26667	2.433e-11	-12.8	2.93023	2.94243e-16
-13.4	2.28889	1.37869e-11	-13.4	2.28889	1.6132e-11	-12.8	2.95349	1.80471e-16
-13.4	2.31111	9.13687e-12	-13.4	2.31111	1.06563e-11	-12.8	2.97674	1.10299e-16
-13.4	2.33333	6.03256e-12	-13.4	2.33333	7.01292e-12	-12.8	3	6.71748e-17
-13.4	2.35556	3.9681e-12	-13.4	2.35556	4.59802e-12	-12.8	3.02326	4.07676e-17
-13.4	2.37778	2.60039e-12	-13.4	2.37778	3.00347e-12	-12.8	3.04651	2.46551e-17
-13.4	2.4	1.69775e-12	-13.4	2.4	1.9546e-12	-12.8	3.06977	1.48589e-17
-13.4	2.42222	1.10431e-12	-13.4	2.42222	1.26731e-12	-12.8	3.09302	8.92402e-18
-13.4	2.44444	7.1563e-13	-13.4	2.44444	8.18646e-13	-12.8	3.11628	5.34116e-18
-13.4	2.46667	4.62032e-13	-13.4	2.46667	5.26872e-13	-12.8	3.13954	3.18579e-18
-13.4	2.48889	2.97197e-13	-13.4	2.48889	3.37843e-13	-12.8	3.16279	1.89369e-18
-13.4	2.51111	1.90463e-13	-13.4	2.51111	2.15839e-13	-12.8	3.18605	1.12181e-18
-13.4	2.53333	1.21612e-13	-13.4	2.53333	1.3739e-13	-12.8	3.2093	6.62294e-19
-13.4	2.55556	7.73647e-14	-13.4	2.55556	8.71356e-14	-12.8	3.23256	3.89681e-19
-13.4	2.57778	4.90365e-14	-13.4	2.57778	5.50631e-14	-12.8	3.25581	2.28507e-19
-13.4	2.6	3.09678e-14	-13.4	2.6	3.46702e-14	-12.8	3.27907	1.33544e-19
-13.4	2.62222	1.94861e-14	-13.4	2.62222	2.17516e-14	-12.8	3.30233	7.77837e-20
-13.4	2.64444	1.22171e-14	-13.4	2.64444	1.35978e-14	-12.8	3.32558	4.5154e-20
-13.4	2.66667	7.63213e-15	-13.4	2.66667	8.47037e-15	-12.8	3.34884	2.61246e-20
-13.4	2.68889	4.75082e-15	-13.4	2.68889	5.25772e-15	-12.8	3.37209	1.50644e-20
-13.4	2.71111	2.94675e-15	-13.4	2.71111	3.2521e-15	-12.8	3.39535	8.65775e-21
-13.4	2.73333	1.82129e-15	-13.4	2.73333	2.00451e-15	-12.8	3.4186	4.95922e-21
-13.4	2.75556	1.12171e-15	-13.4	2.75556	1.23124e-15	-12.8	3.44186	2.83124e-21
-13.4	2.77778	6.88434e-16	-13.4	2.77778	7.53659e-16	-12.8	3.46512	1.61101e-21
-13.4	2.8	4.21045e-16	-13.4	2.8	4.59741e-16	-12.8	3.48837	9.13652e-22
-13.4	2.82222	2.56619e-16	-13.4	2.82222	2.79491e-16	-12.8	3.51163	5.16444e-22
-13.4	2.84444	1.55866e-16	-13.4	2.84444	1.69335e-16	-12.8	3.53488	2.90956e-22
-13.4	2.86667	9.4346e-17	-13.4	2.86667	1.02249e-16	-12.8	3.55814	1.63378e-22
-13.4	2.88889	5.69135e-17	-13.4	2.88889	6.15337e-17	-12.8	3.5814	9.14371e-23
-13.4	2.91111	3.42164e-17	-13.4	2.91111	3.69079e-17	-12.8	3.60465	5.10052e-23
-13.4	2.93333	2.05016e-17	-13.4	2.93333	2.2064e-17	-12.8	3.62791	2.83576e-23
-13.4	2.95556	1.22429e-17	-13.4	2.95556	1.31467e-17	-12.8	3.65116	1.57141e-23
-13.4	2.97778	7.28671e-18	-13.4	2.97778	7.80771e-18	-12.8	3.67442	8.679e-24
-13.4	3	4.3225e-18	-13.4	3	4.62182e-18	-12.8	3.69767	4.77764e-24
-13.4	3.02222	2.55566e-18	-13.4	3.02222	2.72705e-18	-12.8	3.72093	2.62131e-24
-13.4	3.04444	1.50605e-18	-13.4	3.04444	1.60387e-18	-12.8	3.74419	1.43345e-24
-13.4	3.06667	8.84613e-19	-13.4	3.06667	9.40255e-19	-12.8	3.76744	7.81281e-25
-13.4	3.08889	5.17903e-19	-13.4	3.08889	5.49455e-19	-12.8	3.7907	4.24415e-25
-13.4	3.11111	3.02225e-19	-13.4	3.11111	3.2006e-19	-12.8	3.81395	2.2979e-25
-13.4	3.13333	1.75794e-19	-13.4	3.13333	1.85844e-19	-12.8	3.83721	1.24001e-25
-13.4	3.15556	1.01923e-19	-13.4	3.15556	1.0757e-19	-12.8	3.86047	6.66926e-26
-13.4	3.17778	5.89034e-20	-13.4	3.17778	6.20664e-20	-12.8	3.88372	3.57504e-26
-13.4	3.2	3.39322e-20	-13.4	3.2	3.56988e-20	-12.8	3.90698	1.91001e-26
-13.4	3.22222	1.94845e-20	-13.4	3.22222	2.04684e-20	-12.8	3.93023	1.01705e-26
-13.4	3.24444	1.11525e-20	-13.4	3.24444	1.1699e-20	-12.8	3.95349	5.3975e-27
-13.4	3.26667	6.3631e-21	-13.4	3.26667	6.66578e-21	-12.8	3.97674	2.85491e-27
-13.4	3.28889	3.61889e-21	-13.4	3.28889	3.7861e-21	-12.8	4	1.505e-27
-13.4	3.31111	2.05161e-21	-13.4	3.31111	2.14374e-21	-12.8	4.02326	7.90721e-28
-13.4	3.33333	1.15939e-21	-13.4	3.33333	1.21002e-21	-12.8	4.04651	4.14049e-28
-13.4	3.35556	6.53094e-22	-13.4	3.35556	6.80854e-22	-12.8	4.06977	2.16083e-28
-13.4	3.37778	3.66722e-22	-13.4	3.37778	3.81904e-22	-12.8	4.09302	1.12389e-28
-13.4	3.4	2.05264e-22	-13.4	3.4	2.13547e-22	-12.8	4.11628	5.82597e-29
-13.4	3.42222	1.14525e-22	-13.4	3.42222	1.19034e-22	-12.8	4.13954	3.00985e-29
-13.4	3.44444	6.36941e-23	-13.4	3.44444	6.61434e-23	-12.8	4.16279	1.54973e-29
-13.4	3.46667	3.53109e-23	-13.4	3.46667	3.66383e-23	-12.8	4.18605	7.95236e-30
-13.4	3.48889	1.95132e-23	-13.4	3.48889	2.0231e-23	-12.8	4.2093	4.06694e-30
-13.4	3.51111	1.07487e-23	-13.4	3.51111	1.1136e-23	-12.8	4.23256	2.07284e-30
-13.4	3.53333	5.90182e-24	-13.4	3.53333	6.11038e-24	-12.8	4.25581	1.05291e-30
-13.4	3.55556	3.23014e-24	-13.4	3.55556	3.3422e-24	-12.8	4.27907	5.33022e-31
-13.4	3.57778	1.7622e-24	-13.4	3.57778	1.8223e-24	-12.8	4.30233	2.68918e-31
-13.4	3.6	9.58274e-25	-13.4	3.6	9.90431e-25	-12.8	4.32558	1.35213e-31
-13.4	3.62222	5.19421e-25	-13.4	3.62222	5.36592e-25	-12.8	4.34884	6.77545e-32
-13.4	3.64444	2.80635e-25	-13.4	3.64444	2.89785e-25	-12.8	4.37209	3.38359e-32
-13.4	3.66667	1.51131e-25	-13.4	3.66667	1.55997e-25	-12.8	4.39535	1.68398e-32
-13.4	3.68889	8.1125e-26	-13.4	3.68889	8.37071e-26	-12.8	4.41861	8.35242e-33
-13.4	3.71111	4.3405e-26	-13.4	3.71111	4.47722e-26	-12.8	4.44186	4.12862e-33
-13.4	3.73333	2.31476e-26	-13.4	3.73333	2.387e-26	-12.8	4.46512	2.03382e-33
-13.4	3.75556	1.23042e-26	-13.4	3.75556	1.2685e-26	-12.8	4.48837	9.9847e-34
-13.4	3.77778	6.51889e-27	-13.4	3.77778	6.71918e-27	-12.8	4.51163	4.88507e-34
-13.4	3.8	3.44246e-27	-13.4	3.8	3.54756e-27	-12.8	4.53488	2.38188e-34
-13.4	3.82222	1.8119e-27	-13.4	3.82222	1.86692e-27	-12.8	4.55814	1.15739e-34
-13.4	3.84444	9.50532e-28	-13.4	3.84444	9.79267e-28	-12.8	4.58139	5.60466e-35
-13.4	3.86667	4.97009e-28	-13.4	3.86667	5.11978e-28	-12.8	4.60465	2.70476e-35
-13.4	3.88889	2.59014e-28	-13.4	3.88889	2.66793e-28	-12.8	4.62791	1.30082e-35
-13.4	3.91111	1.34537e-28	-13.4	3.91111	1.38569e-28	-12.8	4.65116	6.2347e-36
-13.4	3.93333	6.96495e-29	-13.4	3.93333	7.17333e-29	-12.8	4.67442	2.97797e-36
-13.4	3.95556	3.59375e-29	-13.4	3.95556	3.70117e-29	-12.8	4.69767	1.41753e-36
-13.4	3.97778	1.84812e-29	-13.4	3.97778	1.90334e-29	-12.8	4.72093	6.72434e-37
-13.4	4	9.47242e-30	-13.4	4	9.75547e-30	-12.8	4.74419	3.17887e-37
-13.4	4.02222	4.83882e-30	-13.4	4.02222	4.98349e-30	-12.8	4.76744	1.49762e-37
-13.4	4.04444	2.46355e-30	-13.4	4.04444	2.53728e-30	-12.8	4.7907	7.03126e-38
-13.4	4.06667	1.25005e-30	-13.4	4.06667	1.28751e-30	-12.8	4.81395	3.2898e-38
-13.4	4.08889	6.32169e-31	-13.4	4.08889	6.51142e-31	-12.8	4.83721	1.53394e-38
-13.4	4.11111	3.18623e-31	-13.4	4.11111	3.28204e-31	-12.8	4.86046	7.12771e-39
-13.4	4.13333	1.60051e-31	-13.4	4.13333	1.64873e-31	-12.8	4.88372	3.30061e-39
-13.4	4.15556	8.01259e-32	-13.4	4.15556	8.25457e-32	-12.8	4.90698	1.52314e-39
-13.4	4.17778	3.9978e-32	-13.4	4.17778	4.11882e-32	-12.8	4.93023	7.00465e-40
-13.4	4.2	1.98792e-32	-13.4	4.2	2.04825e-32	-12.8	4.95349	3.21022e-40
-13.4	4.22222	9.8516e-33	-13.4	4.22222	1.01514e-32	-12.8	4.97674	1.46616e-40
-13.4	4.24444	4.86566e-33	-13.4	4.24444	5.01411e-33	-12.8	5	6.67315e-41
-13.4	4.26667	2.39499e-33	-13.4	4.26667	2.46825e-33	-12.8	5.02326	3.02676e-41
-13.4	4.28889	1.17487e-33	-13.4	4.28889	1.2109e-33	-12.8	5.04651	1.36812e-41
-13.4	4.31111	5.74376e-34	-13.4	4.31111	5.92041e-34	-12.8	5.06977	6.1627e-42
-13.4	4.33333	2.7985e-34	-13.4	4.33333	2.8848e-34	-12.8	5.09302	2.7664e-42
-13.4	4.35556	1.35886e-34	-13.4	4.35556	1.40087e-34	-12.8	5.11628	1.23754e-42
-13.4	4.37778	6.57572e-35	-13.4	4.37778	6.77952e-35	-12.8	5.13954	5.51693e-43
-13.4	4.4	3.17124e-35	-13.4	4.4	3.26977e-35	-12.8	5.16279	2.45096e-43
-13.4	4.42222	1.52416e-35	-13.4	4.42222	1.57163e-35	-12.8	5.18605	1.0851e-43
-13.4	4.44444	7.30041e-36	-13.4	4.44444	7.52828e-36	-12.8	5.2093	4.78743e-44
-13.4	4.46667	3.4848e-36	-13.4	4.46667	3.59381e-36	-12.8	5.23256	2.10489e-44
-13.4	4.48889	1.65776e-36	-13.4	4.48889	1.70972e-36	-12.8	5.25581	9.22263e-45
-13.4	4.51111	7.85917e-37	-13.4	4.51111	8.10598e-37	-12.8	5.27907	4.02694e-45
-13.4	4.53333	3.71315e-37	-13.4	4.53333	3.82997e-37	-12.8	5.30233	1.75223e-45
-13.4	4.55556	1.74831e-37	-13.4	4.55556	1.80341e-37	-12.8	5.32558	7.59807e-46
-13.4	4.57778	8.20358e-38	-13.4	4.57778	8.4625e-38	-12.8	5.34884	3.2833e-46
-13.4	4.6	3.83615e-38	-13.4	4.6	3.9574e-38	-12.8	5.37209	1.41388e-46
-13.4	4.62222	1.7877e-38	-13.4	4.62222	1.84428e-38	-12.8	5.39535	6.06748e-47
-13.4	4.64444	8.30237e-39	-13.4	4.64444	8.56541e-39	-12.8	5.41861	2.59478e-47
-13.4	4.66667	3.8425e-39	-13.4	4.66667	3.96437e-39	-12.8	5.44186	1.10582e-47
-13.4	4.68889	1.77227e-39	-13.4	4.68889	1.82853e-39	-12.8	5.46512	4.69639e-48
-13.4	4.71111	8.14611e-40	-13.4	4.71111	8.4049e-40	-12.8	5.48837	1.98764e-48
-13.4	4.73333	3.73142e-40	-13.4	4.73333	3.85004e-40	-12.8	5.51163	8.38308e-49
-13.4	4.75556	1.70334e-40	-13.4	4.75556	1.75751e-40	-12.8	5.53488	3.52341e-49
-13.4	4.77778	7.7487e-41	-13.4	4.77778	7.99525e-41	-12.8	5.55814	1.47576e-49
-13.4	4.8	3.51284e-41	-13.4	4.8	3.62465e-41	-12.8	5.58139	6.15973e-50
-13.4	4.82222	1.58704e-41	-13.4	4.82222	1.63757e-41	-12.8	5.60465	2.56212e-50
-13.4	4.84444	7.14528e-42	-13.4	4.84444	7.37276e-42	-12.8	5.62791	1.06202e-50
-13.4	4.86667	3.2059e-42	-13.4	4.86667	3.30796e-42	-12.8	5.65116	4.38686e-51
-13.4	4.88889	1.43344e-42	-13.4	4.88889	1.47907e-42	-12.8	5.67442	1.8058e-51
-13.4	4.91111	6.38715e-43	-13.4	4.91111	6.59041e-43	-12.8	5.69767	7.40758e-52
-13.4	4.93333	2.83618e-43	-13.4	4.93333	2.9264e-43	-12.8	5.72093	3.02813e-52
-13.4	4.95556	1.25504e-43	-13.4	4.95556	1.29495e-43	-12.8	5.74419	1.23357e-52
-13.4	4.97778	5.53449e-44	-13.4	4.97778	5.7104e-44	-12.8	5.76744	5.00779e-53
-13.4	5	2.43218e-44	-13.4	5	2.50944e-44	-12.8	5.7907	2.0259e-53
-13.4	5.02222	1.06515e-44	-13.4	5.02222	1.09896e-44	-12.8	5.81395	8.16737e-54
-13.4	5.04444	4.64856e-45	-13.4	5.04444	4.79602e-45	-12.8	5.83721	3.28123e-54
-13.4	5.06667	2.02173e-45	-13.4	5.06667	2.08581e-45	-12.8	5.86046	1.31365e-54
-13.4	5.08889	8.76242e-46	-13.4	5.08889	9.0399e-46	-12.8	5.88372	5.24102e-55
-13.4	5.11111	3.78459e-46	-13.4	5.11111	3.90433e-46	-12.8	5.90698	2.08373e-55
-13.4	5.13333	1.62895e-46	-13.4	5.13333	1.68044e-46	-12.8	5.93023	8.25576e-56
-13.4	5.15556	6.98703e-47	-13.4	5.15556	7.20762e-47	-12.8	5.95349	3.25958e-56
-13.4	5.17778	2.98655e-47	-13.4	5.17778	3.08073e-47	-12.8	5.97674	1.2825e-56
-13.4	5.2	1.27216e-47	-13.4	5.2	1.31223e-47	-12.8	6	5.02854e-57
-13.4	5.22222	5.40013e-48	-13.4	5.22222	5.57002e-48	-12.75	0	0.01012
-13.4	5.24444	2.28434e-48	-13.4	5.24444	2.35611e-48	-12.75	0.02326	0.02166
-13.4	5.26667	9.62965e-49	-13.4	5.26667	9.9318e-49	-12.75	0.04651	0.02995
-13.4	5.28889	4.04531e-49	-13.4	5.28889	4.17207e-49	-12.75	0.06977	0.03532
-13.4	5.31111	1.6935e-49	-13.4	5.31111	1.74649e-49	-12.75	0.09302	0.03867
-13.4	5.33333	7.06499e-50	-13.4	5.33333	7.28572e-50	-12.75	0.11628	0.04039
-13.4	5.35556	2.93717e-50	-13.4	5.35556	3.0288e-50	-12.75	0.13953	0.04074
-13.4	5.37778	1.21685e-50	-13.4	5.37778	1.25475e-50	-12.75	0.16279	0.03995
-13.4	5.4	5.02384e-51	-13.4	5.4	5.18008e-51	-12.75	0.18605	0.03826
-13.4	5.42222	2.06693e-51	-13.4	5.42222	2.13111e-51	-12.75	0.2093	0.03589
-13.4	5.44444	8.47436e-52	-13.4	5.44444	8.73705e-52	-12.75	0.23256	0.03304
-13.4	5.46667	3.46241e-52	-13.4	5.46667	3.56955e-52	-12.75	0.25581	0.02986
-13.4	5.48889	1.40974e-52	-13.4	5.48889	1.45329e-52	-12.75	0.27907	0.02648
-13.4	5.51111	5.71993e-53	-13.4	5.51111	5.89633e-53	-12.75	0.30233	0.02302
-13.4	5.53333	2.31276e-53	-13.4	5.53333	2.38396e-53	-12.75	0.32558	0.0196
-13.4	5.55556	9.31885e-54	-13.4	5.55556	9.60521e-54	-12.75	0.34884	0.01632
-13.4	5.57778	3.74181e-54	-13.4	5.57778	3.85659e-54	-12.75	0.37209	0.01331
-13.4	5.6	1.49724e-54	-13.4	5.6	1.54308e-54	-12.75	0.39535	0.01066
-13.4	5.62222	5.97021e-55	-13.4	5.62222	6.15266e-55	-12.75	0.41861	0.00845
-13.4	5.64444	2.37234e-55	-13.4	5.64444	2.4447e-55	-12.75	0.44186	0.00668
-13.4	5.66667	9.39405e-56	-13.4	5.66667	9.68003e-56	-12.75	0.46512	0.00529
-13.4	5.68889	3.70696e-56	-13.4	5.68889	3.81958e-56	-12.75	0.48837	0.00418
-13.4	5.71111	1.45771e-56	-13.4	5.71111	1.50191e-56	-12.75	0.51163	0.00325
-13.4	5.73333	5.7123e-57	-13.4	5.73333	5.88516e-57	-12.75	0.53488	0.00243
-13.4	5.75556	2.2307e-57	-13.4	5.75556	2.29806e-57	-12.75	0.55814	0.00168
-13.4	5.77778	8.68075e-58	-13.4	5.77778	8.94237e-58	-12.75	0.5814	0.00101
-13.4	5.8	3.36637e-58	-13.4	5.8	3.46761e-58	-12.75	0.60465	0.000446338
-13.4	5.82222	1.30093e-58	-13.4	5.82222	1.33997e-58	-12.75	0.62791	9.7802e-05
-13.4	5.84444	5.00996e-59	-13.4	5.84444	5.16e-59	-12.75	0.65116	0.000378816
-13.4	5.86667	1.92265e-59	-13.4	5.86667	1.98011e-59	-12.75	0.67442	0.000605649
-13.4	5.88889	7.35284e-60	-13.4	5.88889	7.5721e-60	-12.75	0.69767	0.000741547
-13.4	5.91111	2.80218e-60	-13.4	5.91111	2.88556e-60	-12.75	0.72093	0.000806769
-13.4	5.93333	1.0642e-60	-13.4	5.93333	1.0958e-60	-12.75	0.74419	0.000824031
-13.4	5.95556	4.02754e-61	-13.4	5.95556	4.14684e-61	-12.75	0.76744	0.000812947
-13.4	5.97778	1.51894e-61	-13.4	5.97778	1.56383e-61	-12.75	0.7907	0.000787561
-13.4	6	5.70859e-62	-13.4	6	5.87692e-62	-12.75	0.81395	0.000756167
-13.35	0	0.01339	-13.35	0	0.03046	-12.75	0.83721	0.000722712
-13.35	0.02222	0.02806	-13.35	0.02222	0.06381	-12.75	0.86047	0.000688666
-13.35	0.04444	0.03898	-13.35	0.04444	0.08841	-12.75	0.88372	0.000654415
-13.35	0.06667	0.04627	-13.35	0.06667	0.10459	-12.75	0.90698	0.000619925
-13.35	0.08889	0.05103	-13.35	0.08889	0.11496	-12.75	0.93023	0.000584939
-13.35	0.11111	0.05361	-13.35	0.11111	0.12051	-12.75	0.95349	0.000549051
-13.35	0.13333	0.05424	-13.35	0.13333	0.12188	-12.75	0.97674	0.000511843
-13.35	0.15556	0.05319	-13.35	0.15556	0.11971	-12.75	1	0.000473069
-13.35	0.17778	0.0508	-13.35	0.17778	0.11467	-12.75	1.02326	0.000432798
-13.35	0.2	0.04744	-13.35	0.2	0.10749	-12.75	1.04651	0.000391441
-13.35	0.22222	0.04353	-13.35	0.22222	0.09888	-12.75	1.06977	0.000349701
-13.35	0.24444	0.03936	-13.35	0.24444	0.08946	-12.75	1.09302	0.000308439
-13.35	0.26667	0.03516	-13.35	0.26667	0.07969	-12.75	1.11628	0.000268545
-13.35	0.28889	0.031	-13.35	0.28889	0.0699	-12.75	1.13954	0.00023082
-13.35	0.31111	0.0269	-13.35	0.31111	0.0603	-12.75	1.16279	0.000195904
-13.35	0.33333	0.02285	-13.35	0.33333	0.05105	-12.75	1.18605	0.000164239
-13.35	0.35556	0.01888	-13.35	0.35556	0.0423	-12.75	1.2093	0.000136062
-13.35	0.37778	0.01509	-13.35	0.37778	0.03422	-12.75	1.23256	0.000111432
-13.35	0.4	0.01162	-13.35	0.4	0.02702	-12.75	1.25581	9.02562e-05
-13.35	0.42222	0.00863	-13.35	0.42222	0.02087	-12.75	1.27907	7.23315e-05
-13.35	0.44444	0.00629	-13.35	0.44444	0.0159	-12.75	1.30233	5.73788e-05
-13.35	0.46667	0.00468	-13.35	0.46667	0.01211	-12.75	1.32558	4.50763e-05
-13.35	0.48889	0.00374	-13.35	0.48889	0.00936	-12.75	1.34884	3.50854e-05
-13.35	0.51111	0.0032	-13.35	0.51111	0.00738	-12.75	1.37209	2.70716e-05
-13.35	0.53333	0.00277	-13.35	0.53333	0.00586	-12.75	1.39535	2.07183e-05
-13.35	0.55556	0.00231	-13.35	0.55556	0.00454	-12.75	1.4186	1.57369e-05
-13.35	0.57778	0.00176	-13.35	0.57778	0.00334	-12.75	1.44186	1.18714e-05
-13.35	0.6	0.00119	-13.35	0.6	0.00223	-12.75	1.46512	8.90051e-06
-13.35	0.62222	0.00064999	-13.35	0.62222	0.00125	-12.75	1.48837	6.6373e-06
-13.35	0.64444	0.000298752	-13.35	0.64444	0.000483602	-12.75	1.51163	4.92686e-06
-13.35	0.66667	0.00046411	-13.35	0.66667	0.000384391	-12.75	1.53488	3.64321e-06
-13.35	0.68889	0.000755812	-13.35	0.68889	0.000784184	-12.75	1.55814	2.68563e-06
-13.35	0.71111	0.000990524	-13.35	0.71111	0.00109	-12.75	1.5814	1.97482e-06
-13.35	0.73333	0.00116	-13.35	0.73333	0.00128	-12.75	1.60465	1.44928e-06
-13.35	0.75556	0.00127	-13.35	0.75556	0.00139	-12.75	1.62791	1.06189e-06
-13.35	0.77778	0.00134	-13.35	0.77778	0.00144	-12.75	1.65116	7.76961e-07
-13.35	0.8	0.00138	-13.35	0.8	0.00147	-12.75	1.67442	5.67724e-07
-13.35	0.82222	0.00138	-13.35	0.82222	0.00147	-12.75	1.69767	4.14251e-07
-13.35	0.84444	0.00136	-13.35	0.84444	0.00144	-12.75	1.72093	3.01793e-07
-13.35	0.86667	0.00131	-13.35	0.86667	0.0014	-12.75	1.74419	2.1947e-07
-13.35	0.88889	0.00124	-13.35	0.88889	0.00133	-12.75	1.76744	1.59276e-07
-13.35	0.91111	0.00115	-13.35	0.91111	0.00125	-12.75	1.7907	1.15328e-07
-13.35	0.93333	0.00105	-13.35	0.93333	0.00115	-12.75	1.81395	8.32962e-08
-13.35	0.95556	0.00095083	-13.35	0.95556	0.00104	-12.75	1.83721	5.99996e-08
-13.35	0.97778	0.000846333	-13.35	0.97778	0.00092756	-12.75	1.86047	4.30967e-08
-13.35	1	0.000743704	-13.35	1	0.000815805	-12.75	1.88372	3.08656e-08
-13.35	1.02222	0.000645703	-13.35	1.02222	0.000708241	-12.75	1.90698	2.20403e-08
-13.35	1.04444	0.000554283	-13.35	1.04444	0.000607505	-12.75	1.93023	1.56917e-08
-13.35	1.06667	0.000470688	-13.35	1.06667	0.000515301	-12.75	1.95349	1.11387e-08
-13.35	1.08889	0.000395572	-13.35	1.08889	0.000432532	-12.75	1.97674	7.88364e-09
-13.35	1.11111	0.000329122	-13.35	1.11111	0.000359479	-12.75	2	5.56373e-09
-13.35	1.13333	0.000271175	-13.35	1.13333	0.000295958	-12.75	2.02326	3.91534e-09
-13.35	1.15556	0.000221314	-13.35	1.15556	0.000241467	-12.75	2.04651	2.74761e-09
-13.35	1.17778	0.00017895	-13.35	1.17778	0.000195299	-12.75	2.06977	1.92281e-09
-13.35	1.2	0.000143391	-13.35	1.2	0.000156637	-12.75	2.09302	1.34191e-09
-13.35	1.22222	0.000113891	-13.35	1.22222	0.000124614	-12.75	2.11628	9.33939e-10
-13.35	1.24444	8.96912e-05	-13.35	1.24444	9.83661e-05	-12.75	2.13954	6.48211e-10
-13.35	1.26667	7.00551e-05	-13.35	1.26667	7.70673e-05	-12.75	2.16279	4.4865e-10
-13.35	1.28889	5.42889e-05	-13.35	1.28889	5.99497e-05	-12.75	2.18605	3.09654e-10
-13.35	1.31111	4.17575e-05	-13.35	1.31111	4.63187e-05	-12.75	2.2093	2.1311e-10
-13.35	1.33333	3.18934e-05	-13.35	1.33333	3.55591e-05	-12.75	2.23256	1.46238e-10
-13.35	1.35556	2.42003e-05	-13.35	1.35556	2.71369e-05	-12.75	2.25581	1.00052e-10
-13.35	1.37778	1.82527e-05	-13.35	1.37778	2.05961e-05	-12.75	2.27907	6.82441e-11
-13.35	1.4	1.3692e-05	-13.35	1.4	1.55539e-05	-12.75	2.30233	4.64034e-11
-13.35	1.42222	1.02213e-05	-13.35	1.42222	1.16934e-05	-12.75	2.32558	3.14522e-11
-13.35	1.44444	7.59827e-06	-13.35	1.44444	8.75618e-06	-12.75	2.34884	2.1249e-11
-13.35	1.46667	5.6282e-06	-13.35	1.46667	6.53397e-06	-12.75	2.37209	1.43082e-11
-13.35	1.48889	4.15656e-06	-13.35	1.48889	4.86109e-06	-12.75	2.39535	9.60204e-12
-13.35	1.51111	3.06234e-06	-13.35	1.51111	3.60719e-06	-12.75	2.4186	6.42173e-12
-13.35	1.53333	2.25187e-06	-13.35	1.53333	2.67079e-06	-12.75	2.44186	4.27985e-12
-13.35	1.55556	1.6534e-06	-13.35	1.55556	1.97364e-06	-12.75	2.46512	2.84234e-12
-13.35	1.57778	1.2125e-06	-13.35	1.57778	1.45591e-06	-12.75	2.48837	1.88095e-12
-13.35	1.6	8.88237e-07	-13.35	1.6	1.07221e-06	-12.75	2.51163	1.24028e-12
-13.35	1.62222	6.50043e-07	-13.35	1.62222	7.8834e-07	-12.75	2.53488	8.14874e-13
-13.35	1.64444	4.75223e-07	-13.35	1.64444	5.78628e-07	-12.75	2.55814	5.33437e-13
-13.35	1.66667	3.47003e-07	-13.35	1.66667	4.23915e-07	-12.75	2.5814	3.47929e-13
-13.35	1.68889	2.53022e-07	-13.35	1.68889	3.09937e-07	-12.75	2.60465	2.26105e-13
-13.35	1.71111	1.8419e-07	-13.35	1.71111	2.26095e-07	-12.75	2.62791	1.46398e-13
-13.35	1.73333	1.33826e-07	-13.35	1.73333	1.64527e-07	-12.75	2.65116	9.44426e-14
-13.35	1.75556	9.70212e-08	-13.35	1.75556	1.19402e-07	-12.75	2.67442	6.07025e-14
-13.35	1.77778	7.01667e-08	-13.35	1.77778	8.64028e-08	-12.75	2.69767	3.88735e-14
-13.35	1.8	5.06097e-08	-13.35	1.8	6.23305e-08	-12.75	2.72093	2.48034e-14
-13.35	1.82222	3.63988e-08	-13.35	1.82222	4.48186e-08	-12.75	2.74419	1.57683e-14
-13.35	1.84444	2.60985e-08	-13.35	1.84444	3.21174e-08	-12.75	2.76744	9.9879e-15
-13.35	1.86667	1.86532e-08	-13.35	1.86667	2.29348e-08	-12.75	2.7907	6.30358e-15
-13.35	1.88889	1.32877e-08	-13.35	1.88889	1.63187e-08	-12.75	2.81395	3.96395e-15
-13.35	1.91111	9.43331e-09	-13.35	1.91111	1.15685e-08	-12.75	2.83721	2.48373e-15
-13.35	1.93333	6.67364e-09	-13.35	1.93333	8.17052e-09	-12.75	2.86047	1.55067e-15
-13.35	1.95556	4.70458e-09	-13.35	1.95556	5.74892e-09	-12.75	2.88372	9.64677e-16
-13.35	1.97778	3.3046e-09	-13.35	1.97778	4.02975e-09	-12.75	2.90698	5.97995e-16
-13.35	2	2.31283e-09	-13.35	2	2.81396e-09	-12.75	2.93023	3.69379e-16
-13.35	2.02222	1.61281e-09	-13.35	2.02222	1.95751e-09	-12.75	2.95349	2.2736e-16
-13.35	2.04444	1.12055e-09	-13.35	2.04444	1.35655e-09	-12.75	2.97674	1.39453e-16
-13.35	2.06667	7.7568e-10	-13.35	2.06667	9.36517e-10	-12.75	3	8.52359e-17
-13.35	2.08889	5.34973e-10	-13.35	2.08889	6.4409e-10	-12.75	3.02326	5.19162e-17
-13.35	2.11111	3.67601e-10	-13.35	2.11111	4.41298e-10	-12.75	3.04651	3.1512e-17
-13.35	2.13333	2.51661e-10	-13.35	2.13333	3.01215e-10	-12.75	3.06977	1.90611e-17
-13.35	2.15556	1.71652e-10	-13.35	2.15556	2.04825e-10	-12.75	3.09302	1.14902e-17
-13.35	2.17778	1.16646e-10	-13.35	2.17778	1.38757e-10	-12.75	3.11628	6.90266e-18
-13.35	2.2	7.89737e-11	-13.35	2.2	9.36481e-11	-12.75	3.13954	4.1326e-18
-13.35	2.22222	5.32701e-11	-13.35	2.22222	6.29673e-11	-12.75	3.16279	2.46577e-18
-13.35	2.24444	3.57991e-11	-13.35	2.24444	4.21801e-11	-12.75	3.18605	1.46626e-18
-13.35	2.26667	2.39689e-11	-13.35	2.26667	2.815e-11	-12.75	3.2093	8.68961e-19
-13.35	2.28889	1.59886e-11	-13.35	2.28889	1.87168e-11	-12.75	3.23256	5.1325e-19
-13.35	2.31111	1.06258e-11	-13.35	2.31111	1.23985e-11	-12.75	3.25581	3.02134e-19
-13.35	2.33333	7.03552e-12	-13.35	2.33333	8.18258e-12	-12.75	3.27907	1.77263e-19
-13.35	2.35556	4.64108e-12	-13.35	2.35556	5.38024e-12	-12.75	3.30233	1.03654e-19
-13.35	2.37778	3.05021e-12	-13.35	2.37778	3.52456e-12	-12.75	3.32558	6.04098e-20
-13.35	2.4	1.99724e-12	-13.35	2.4	2.3004e-12	-12.75	3.34884	3.50903e-20
-13.35	2.42222	1.30293e-12	-13.35	2.42222	1.49589e-12	-12.75	3.37209	2.03155e-20
-13.35	2.44444	8.46846e-13	-13.35	2.44444	9.69163e-13	-12.75	3.39535	1.17228e-20
-13.35	2.46667	5.48384e-13	-13.35	2.46667	6.25605e-13	-12.75	3.4186	6.74217e-21
-13.35	2.48889	3.53806e-13	-13.35	2.48889	4.02359e-13	-12.75	3.44186	3.86488e-21
-13.35	2.51111	2.27431e-13	-13.35	2.51111	2.57836e-13	-12.75	3.46512	2.20822e-21
-13.35	2.53333	1.4566e-13	-13.35	2.53333	1.64624e-13	-12.75	3.48837	1.25754e-21
-13.35	2.55556	9.29495e-14	-13.35	2.55556	1.0473e-13	-12.75	3.51163	7.13791e-22
-13.35	2.57778	5.90979e-14	-13.35	2.57778	6.63868e-14	-12.75	3.53488	4.03826e-22
-13.35	2.6	3.74389e-14	-13.35	2.6	4.19308e-14	-12.75	3.55814	2.27716e-22
-13.35	2.62222	2.36323e-14	-13.35	2.62222	2.63896e-14	-12.75	3.5814	1.27987e-22
-13.35	2.64444	1.48637e-14	-13.35	2.64444	1.65496e-14	-12.75	3.60465	7.16991e-23
-13.35	2.66667	9.31526e-15	-13.35	2.66667	1.0342e-14	-12.75	3.62791	4.00348e-23
-13.35	2.68889	5.81724e-15	-13.35	2.68889	6.44017e-15	-12.75	3.65116	2.22811e-23
-13.35	2.71111	3.61994e-15	-13.35	2.71111	3.9964e-15	-12.75	3.67442	1.23597e-23
-13.35	2.73333	2.24469e-15	-13.35	2.73333	2.47133e-15	-12.75	3.69767	6.83371e-24
-13.35	2.75556	1.38704e-15	-13.35	2.75556	1.52296e-15	-12.75	3.72093	3.76598e-24
-13.35	2.77778	8.54098e-16	-13.35	2.77778	9.35312e-16	-12.75	3.74419	2.06858e-24
-13.35	2.8	5.2411e-16	-13.35	2.8	5.72453e-16	-12.75	3.76744	1.1325e-24
-13.35	2.82222	3.2051e-16	-13.35	2.82222	3.4918e-16	-12.75	3.7907	6.17979e-25
-13.35	2.84444	1.95332e-16	-13.35	2.84444	2.12272e-16	-12.75	3.81395	3.36108e-25
-13.35	2.86667	1.18638e-16	-13.35	2.86667	1.28612e-16	-12.75	3.83721	1.82202e-25
-13.35	2.88889	7.18134e-17	-13.35	2.88889	7.7664e-17	-12.75	3.86047	9.84451e-26
-13.35	2.91111	4.33235e-17	-13.35	2.91111	4.67434e-17	-12.75	3.88372	5.30151e-26
-13.35	2.93333	2.60488e-17	-13.35	2.93333	2.80408e-17	-12.75	3.90698	2.84557e-26
-13.35	2.95556	1.561e-17	-13.35	2.95556	1.67663e-17	-12.75	3.93023	1.5223e-26
-13.35	2.97778	9.3235e-18	-13.35	2.97778	9.9924e-18	-12.75	3.95349	8.11696e-27
-13.35	3	5.55038e-18	-13.35	3	5.93601e-18	-12.75	3.97674	4.31365e-27
-13.35	3.02222	3.29337e-18	-13.35	3.02222	3.51495e-18	-12.75	4	2.28482e-27
-13.35	3.04444	1.94777e-18	-13.35	3.04444	2.07468e-18	-12.75	4.02326	1.20619e-27
-13.35	3.06667	1.14821e-18	-13.35	3.06667	1.22066e-18	-12.75	4.04651	6.34649e-28
-13.35	3.08889	6.74683e-19	-13.35	3.08889	7.1591e-19	-12.75	4.06977	3.32815e-28
-13.35	3.11111	3.95161e-19	-13.35	3.11111	4.18548e-19	-12.75	4.09302	1.73949e-28
-13.35	3.13333	2.30702e-19	-13.35	3.13333	2.43928e-19	-12.75	4.11628	9.06129e-29
-13.35	3.15556	1.34256e-19	-13.35	3.15556	1.41713e-19	-12.75	4.13954	4.70441e-29
-13.35	3.17778	7.78802e-20	-13.35	3.17778	8.20726e-20	-12.75	4.16279	2.43425e-29
-13.35	3.2	4.50333e-20	-13.35	3.2	4.73834e-20	-12.75	4.18605	1.25536e-29
-13.35	3.22222	2.59572e-20	-13.35	3.22222	2.72708e-20	-12.75	4.2093	6.45231e-30
-13.35	3.24444	1.49143e-20	-13.35	3.24444	1.56465e-20	-12.75	4.23256	3.30523e-30
-13.35	3.26667	8.54214e-21	-13.35	3.26667	8.9492e-21	-12.75	4.25581	1.68744e-30
-13.35	3.28889	4.87702e-21	-13.35	3.28889	5.10271e-21	-12.75	4.27907	8.58601e-31
-13.35	3.31111	2.77566e-21	-13.35	3.31111	2.90048e-21	-12.75	4.30233	4.35402e-31
-13.35	3.33333	1.57472e-21	-13.35	3.33333	1.64357e-21	-12.75	4.32558	2.20052e-31
-13.35	3.35556	8.90567e-22	-13.35	3.35556	9.28455e-22	-12.75	4.34884	1.10839e-31
-13.35	3.37778	5.0206e-22	-13.35	3.37778	5.22859e-22	-12.75	4.37209	5.56408e-32
-13.35	3.4	2.82143e-22	-13.35	3.4	2.93534e-22	-12.75	4.39535	2.78371e-32
-13.35	3.42222	1.58055e-22	-13.35	3.42222	1.64279e-22	-12.75	4.41861	1.38799e-32
-13.35	3.44444	8.8261e-23	-13.35	3.44444	9.16547e-23	-12.75	4.44186	6.89723e-33
-13.35	3.46667	4.91308e-23	-13.35	3.46667	5.0977e-23	-12.75	4.46512	3.4158e-33
-13.35	3.48889	2.72621e-23	-13.35	3.48889	2.82643e-23	-12.75	4.48837	1.68591e-33
-13.35	3.51111	1.50794e-23	-13.35	3.51111	1.56223e-23	-12.75	4.51163	8.29287e-34
-13.35	3.53333	8.31428e-24	-13.35	3.53333	8.60776e-24	-12.75	4.53488	4.06535e-34
-13.35	3.55556	4.56963e-24	-13.35	3.55556	4.72795e-24	-12.75	4.55814	1.98617e-34
-13.35	3.57778	2.50352e-24	-13.35	3.57778	2.58875e-24	-12.75	4.58139	9.67065e-35
-13.35	3.6	1.3672e-24	-13.35	3.6	1.41299e-24	-12.75	4.60465	4.69264e-35
-13.35	3.62222	7.4425e-25	-13.35	3.62222	7.688e-25	-12.75	4.62791	2.26934e-35
-13.35	3.64444	4.03842e-25	-13.35	3.64444	4.16978e-25	-12.75	4.65116	1.09371e-35
-13.35	3.66667	2.18427e-25	-13.35	3.66667	2.25441e-25	-12.75	4.67442	5.25323e-36
-13.35	3.68889	1.17761e-25	-13.35	3.68889	1.21498e-25	-12.75	4.69767	2.51459e-36
-13.35	3.71111	6.32838e-26	-13.35	3.71111	6.5271e-26	-12.75	4.72093	1.19958e-36
-13.35	3.73333	3.38983e-26	-13.35	3.73333	3.49527e-26	-12.75	4.74419	5.70302e-37
-13.35	3.75556	1.8099e-26	-13.35	3.75556	1.86572e-26	-12.75	4.76744	2.70208e-37
-13.35	3.77778	9.63205e-27	-13.35	3.77778	9.92693e-27	-12.75	4.7907	1.27588e-37
-13.35	3.8	5.10938e-27	-13.35	3.8	5.2648e-27	-12.75	4.81395	6.00393e-38
-13.35	3.82222	2.70147e-27	-13.35	3.82222	2.78319e-27	-12.75	4.83721	2.81564e-38
-13.35	3.84444	1.42368e-27	-13.35	3.84444	1.46655e-27	-12.75	4.86046	1.31593e-38
-13.35	3.86667	7.47826e-28	-13.35	3.86667	7.70258e-28	-12.75	4.88372	6.12919e-39
-13.35	3.88889	3.91528e-28	-13.35	3.88889	4.03237e-28	-12.75	4.90698	2.84503e-39
-13.35	3.91111	2.04313e-28	-13.35	3.91111	2.1041e-28	-12.75	4.93023	1.31609e-39
-13.35	3.93333	1.06267e-28	-13.35	3.93333	1.09433e-28	-12.75	4.95349	6.06728e-40
-13.35	3.95556	5.50894e-29	-13.35	3.95556	5.67289e-29	-12.75	4.97674	2.78751e-40
-13.35	3.97778	2.84643e-29	-13.35	3.97778	2.93111e-29	-12.75	5	1.27629e-40
-13.35	4	1.46586e-29	-13.35	4	1.50948e-29	-12.75	5.02326	5.82366e-41
-13.35	4.02222	7.52396e-30	-13.35	4.02222	7.74795e-30	-12.75	5.04651	2.64821e-41
-13.35	4.04444	3.84907e-30	-13.35	4.04444	3.96377e-30	-12.75	5.06977	1.20011e-41
-13.35	4.06667	1.96254e-30	-13.35	4.06667	2.0211e-30	-12.75	5.09302	5.42e-42
-13.35	4.08889	9.97322e-31	-13.35	4.08889	1.02713e-30	-12.75	5.11628	2.43942e-42
-13.35	4.11111	5.05128e-31	-13.35	4.11111	5.20254e-31	-12.75	5.13954	1.09417e-42
-13.35	4.13333	2.54986e-31	-13.35	4.13333	2.62638e-31	-12.75	5.16279	4.89095e-43
-13.35	4.15556	1.28285e-31	-13.35	4.15556	1.32144e-31	-12.75	5.18605	2.17876e-43
-13.35	4.17778	6.43253e-32	-13.35	4.17778	6.62649e-32	-12.75	5.2093	9.67242e-44
-13.35	4.2	3.21462e-32	-13.35	4.2	3.3118e-32	-12.75	5.23256	4.27926e-44
-13.35	4.22222	1.6011e-32	-13.35	4.22222	1.64963e-32	-12.75	5.25581	1.88674e-44
-13.35	4.24444	7.94778e-33	-13.35	4.24444	8.18936e-33	-12.75	5.27907	8.29014e-45
-13.35	4.26667	3.93198e-33	-13.35	4.26667	4.05183e-33	-12.75	5.30233	3.63011e-45
-13.35	4.28889	1.93871e-33	-13.35	4.28889	1.99796e-33	-12.75	5.32558	1.58411e-45
-13.35	4.31111	9.52682e-34	-13.35	4.31111	9.81882e-34	-12.75	5.34884	6.88902e-46
-13.35	4.33333	4.6657e-34	-13.35	4.33333	4.8091e-34	-12.75	5.37209	2.98564e-46
-13.35	4.35556	2.27729e-34	-13.35	4.35556	2.34746e-34	-12.75	5.39535	1.2895e-46
-13.35	4.37778	1.10777e-34	-13.35	4.37778	1.14199e-34	-12.75	5.41861	5.55029e-47
-13.35	4.4	5.37042e-35	-13.35	4.4	5.53678e-35	-12.75	5.44186	2.38075e-47
-13.35	4.42222	2.59476e-35	-13.35	4.42222	2.67533e-35	-12.75	5.46512	1.0177e-47
-13.35	4.44444	1.24943e-35	-13.35	4.44444	1.28832e-35	-12.75	5.48837	4.3354e-48
-13.35	4.46667	5.99586e-36	-13.35	4.46667	6.1829e-36	-12.75	5.51163	1.84054e-48
-13.35	4.48889	2.86758e-36	-13.35	4.48889	2.95723e-36	-12.75	5.53488	7.78692e-49
-13.35	4.51111	1.3668e-36	-13.35	4.51111	1.40961e-36	-12.75	5.55814	3.28316e-49
-13.35	4.53333	6.49253e-37	-13.35	4.53333	6.6963e-37	-12.75	5.58139	1.3795e-49
-13.35	4.55556	3.07359e-37	-13.35	4.55556	3.17022e-37	-12.75	5.60465	5.77641e-50
-13.35	4.57778	1.4501e-37	-13.35	4.57778	1.49577e-37	-12.75	5.62791	2.41045e-50
-13.35	4.6	6.81819e-38	-13.35	4.6	7.03324e-38	-12.75	5.65116	1.0024e-50
-13.35	4.62222	3.19492e-38	-13.35	4.62222	3.29582e-38	-12.75	5.67442	4.15422e-51
-13.35	4.64444	1.492e-38	-13.35	4.64444	1.53918e-38	-12.75	5.69767	1.7157e-51
-13.35	4.66667	6.94374e-39	-13.35	4.66667	7.16355e-39	-12.75	5.72093	7.0615e-52
-13.35	4.68889	3.22059e-39	-13.35	4.68889	3.32264e-39	-12.75	5.74419	2.89638e-52
-13.35	4.71111	1.48865e-39	-13.35	4.71111	1.53586e-39	-12.75	5.76744	1.18391e-52
-13.35	4.73333	6.85747e-40	-13.35	4.73333	7.07511e-40	-12.75	5.7907	4.82262e-53
-13.35	4.75556	3.14811e-40	-13.35	4.75556	3.24809e-40	-12.75	5.81395	1.95772e-53
-13.35	4.77778	1.44029e-40	-13.35	4.77778	1.48605e-40	-12.75	5.83721	7.91995e-54
-13.35	4.8	6.56693e-41	-13.35	4.8	6.77565e-41	-12.75	5.86046	3.19298e-54
-13.35	4.82222	2.98392e-41	-13.35	4.82222	3.07878e-41	-12.75	5.88372	1.28284e-54
-13.35	4.84444	1.35121e-41	-13.35	4.84444	1.39418e-41	-12.75	5.90698	5.13628e-55
-13.35	4.86667	6.09777e-42	-13.35	4.86667	6.29166e-42	-12.75	5.93023	2.04941e-55
-13.35	4.88889	2.74239e-42	-13.35	4.88889	2.82959e-42	-12.75	5.95349	8.14911e-56
-13.35	4.91111	1.22913e-42	-13.35	4.91111	1.2682e-42	-12.75	5.97674	3.22919e-56
-13.35	4.93333	5.49004e-43	-13.35	4.93333	5.66452e-43	-12.75	6	1.2752e-56
-13.35	4.95556	2.44378e-43	-13.35	4.95556	2.52142e-43	-12.7	0	0.01012
-13.35	4.97778	1.08407e-43	-13.35	4.97778	1.1185e-43	-12.7	0.02326	0.02166
-13.35	5	4.7925e-44	-13.35	5	4.9446e-44	-12.7	0.04651	0.02995
-13.35	5.02222	2.11141e-44	-13.35	5.02222	2.17839e-44	-12.7	0.06977	0.03532
-13.35	5.04444	9.27027e-45	-13.35	5.04444	9.56411e-45	-12.7	0.09302	0.03869
-13.35	5.06667	4.05619e-45	-13.35	5.06667	4.18466e-45	-12.7	0.11628	0.04042
-13.35	5.08889	1.76869e-45	-13.35	5.08889	1.82466e-45	-12.7	0.13953	0.04078
-13.35	5.11111	7.6858e-46	-13.35	5.11111	7.92881e-46	-12.7	0.16279	0.04001
-13.35	5.13333	3.32839e-46	-13.35	5.13333	3.43352e-46	-12.7	0.18605	0.03833
-13.35	5.15556	1.43643e-46	-13.35	5.15556	1.48175e-46	-12.7	0.2093	0.03598
-13.35	5.17778	6.17788e-47	-13.35	5.17778	6.37261e-47	-12.7	0.23256	0.03313
-13.35	5.2	2.64789e-47	-13.35	5.2	2.73125e-47	-12.7	0.25581	0.02996
-13.35	5.22222	1.131e-47	-13.35	5.22222	1.16657e-47	-12.7	0.27907	0.02659
-13.35	5.24444	4.8143e-48	-13.35	5.24444	4.96551e-48	-12.7	0.30233	0.02313
-13.35	5.26667	2.04224e-48	-13.35	5.26667	2.1063e-48	-12.7	0.32558	0.0197
-13.35	5.28889	8.63342e-49	-13.35	5.28889	8.90387e-49	-12.7	0.34884	0.01642
-13.35	5.31111	3.63717e-49	-13.35	5.31111	3.75094e-49	-12.7	0.37209	0.0134
-13.35	5.33333	1.52703e-49	-13.35	5.33333	1.57473e-49	-12.7	0.39535	0.01075
-13.35	5.35556	6.389e-50	-13.35	5.35556	6.58828e-50	-12.7	0.41861	0.00853
-13.35	5.37778	2.66393e-50	-13.35	5.37778	2.74689e-50	-12.7	0.44186	0.00675
-13.35	5.4	1.10691e-50	-13.35	5.4	1.14133e-50	-12.7	0.46512	0.00535
-13.35	5.42222	4.58361e-51	-13.35	5.42222	4.72592e-51	-12.7	0.48837	0.00423
-13.35	5.44444	1.89149e-51	-13.35	5.44444	1.95012e-51	-12.7	0.51163	0.0033
-13.35	5.46667	7.7786e-52	-13.35	5.46667	8.01931e-52	-12.7	0.53488	0.00246
-13.35	5.48889	3.18787e-52	-13.35	5.48889	3.28636e-52	-12.7	0.55814	0.00171
-13.35	5.51111	1.30197e-52	-13.35	5.51111	1.34213e-52	-12.7	0.5814	0.00103
-13.35	5.53333	5.29912e-53	-13.35	5.53333	5.46226e-53	-12.7	0.60465	0.000456958
-13.35	5.55556	2.14935e-53	-13.35	5.55556	2.2154e-53	-12.7	0.62791	0.000103955
-13.35	5.57778	8.68781e-54	-13.35	5.57778	8.95433e-54	-12.7	0.65116	0.000383684
-13.35	5.6	3.49957e-54	-13.35	5.6	3.60673e-54	-12.7	0.67442	0.000614155
-13.35	5.62222	1.40482e-54	-13.35	5.62222	1.44775e-54	-12.7	0.69767	0.000752796
-13.35	5.64444	5.61985e-55	-13.35	5.64444	5.7913e-55	-12.7	0.72093	0.000819721
-13.35	5.66667	2.24042e-55	-13.35	5.66667	2.30864e-55	-12.7	0.74419	0.000837876
-13.35	5.68889	8.90093e-56	-13.35	5.68889	9.17143e-56	-12.7	0.76744	0.000827169
-13.35	5.71111	3.52404e-56	-13.35	5.71111	3.63092e-56	-12.7	0.7907	0.000801903
-13.35	5.73333	1.39042e-56	-13.35	5.73333	1.43251e-56	-12.7	0.81395	0.000770538
-13.35	5.75556	5.46701e-57	-13.35	5.75556	5.63216e-57	-12.7	0.83721	0.000737096
-13.35	5.77778	2.14217e-57	-13.35	5.77778	2.20675e-57	-12.7	0.86047	0.000703061
-13.35	5.8	8.3648e-58	-13.35	5.8	8.61647e-58	-12.7	0.88372	0.000668812
-13.35	5.82222	3.25505e-58	-13.35	5.82222	3.35278e-58	-12.7	0.90698	0.000634305
-13.35	5.84444	1.26229e-58	-13.35	5.84444	1.30011e-58	-12.7	0.93023	0.000599263
-13.35	5.86667	4.87818e-59	-13.35	5.86667	5.02402e-59	-12.7	0.95349	0.000563259
-13.35	5.88889	1.87869e-59	-13.35	5.88889	1.93474e-59	-12.7	0.97674	0.000525845
-13.35	5.91111	7.21027e-60	-13.35	5.91111	7.42491e-60	-12.7	1	0.000486747
-13.35	5.93333	2.7577e-60	-13.35	5.93333	2.83961e-60	-12.7	1.02326	0.00044601
-13.35	5.95556	1.05109e-60	-13.35	5.95556	1.08224e-60	-12.7	1.04651	0.000404042
-13.35	5.97778	3.99236e-61	-13.35	5.97778	4.11042e-61	-12.7	1.06977	0.00036155
-13.35	6	1.51119e-61	-13.35	6	1.55577e-61	-12.7	1.09302	0.000319419
-13.3	0	0.01339	-13.3	0	0.03046	-12.7	1.11628	0.00027857
-13.3	0.02222	0.02806	-13.3	0.02222	0.06381	-12.7	1.13954	0.000239841
-13.3	0.04444	0.03898	-13.3	0.04444	0.08842	-12.7	1.16279	0.000203905
-13.3	0.06667	0.04628	-13.3	0.06667	0.10461	-12.7	1.18605	0.000171238
-13.3	0.08889	0.05105	-13.3	0.08889	0.11501	-12.7	1.2093	0.000142103
-13.3	0.11111	0.05364	-13.3	0.11111	0.12059	-12.7	1.23256	0.000116579
-13.3	0.13333	0.0543	-13.3	0.13333	0.122	-12.7	1.25581	9.45885e-05
-13.3	0.15556	0.05326	-13.3	0.15556	0.11986	-12.7	1.27907	7.59347e-05
-13.3	0.17778	0.05088	-13.3	0.17778	0.11486	-12.7	1.30233	6.03418e-05
-13.3	0.2	0.04755	-13.3	0.2	0.10772	-12.7	1.32558	4.74864e-05
-13.3	0.22222	0.04364	-13.3	0.22222	0.09915	-12.7	1.34884	3.70256e-05
-13.3	0.24444	0.03949	-13.3	0.24444	0.08975	-12.7	1.37209	2.86181e-05
-13.3	0.26667	0.0353	-13.3	0.26667	0.07999	-12.7	1.39535	2.19397e-05
-13.3	0.28889	0.03114	-13.3	0.28889	0.07021	-12.7	1.4186	1.66932e-05
-13.3	0.31111	0.02704	-13.3	0.31111	0.06062	-12.7	1.44186	1.26142e-05
-13.3	0.33333	0.02299	-13.3	0.33333	0.05136	-12.7	1.46512	9.47338e-06
-13.3	0.35556	0.01901	-13.3	0.35556	0.04259	-12.7	1.48837	7.07633e-06
-13.3	0.37778	0.0152	-13.3	0.37778	0.03449	-12.7	1.51163	5.26149e-06
-13.3	0.4	0.01172	-13.3	0.4	0.02726	-12.7	1.53488	3.89711e-06
-13.3	0.42222	0.00872	-13.3	0.42222	0.02108	-12.7	1.55814	2.87756e-06
-13.3	0.44444	0.00636	-13.3	0.44444	0.01607	-12.7	1.5814	2.1195e-06
-13.3	0.46667	0.00474	-13.3	0.46667	0.01226	-12.7	1.60465	1.5581e-06
-13.3	0.48889	0.00379	-13.3	0.48889	0.00949	-12.7	1.62791	1.1436e-06
-13.3	0.51111	0.00324	-13.3	0.51111	0.00749	-12.7	1.65116	8.38229e-07
-13.3	0.53333	0.00281	-13.3	0.53333	0.00594	-12.7	1.67442	6.1361e-07
-13.3	0.55556	0.00234	-13.3	0.55556	0.00461	-12.7	1.69767	4.48574e-07
-13.3	0.57778	0.00179	-13.3	0.57778	0.00339	-12.7	1.72093	3.2743e-07
-13.3	0.6	0.00121	-13.3	0.6	0.00227	-12.7	1.74419	2.38587e-07
-13.3	0.62222	0.000659291	-13.3	0.62222	0.00128	-12.7	1.76744	1.73503e-07
-13.3	0.64444	0.000297267	-13.3	0.64444	0.000489335	-12.7	1.7907	1.25891e-07
-13.3	0.66667	0.000465438	-13.3	0.66667	0.000381304	-12.7	1.81395	9.11188e-08
-13.3	0.68889	0.000764081	-13.3	0.68889	0.000791868	-12.7	1.83721	6.57761e-08
-13.3	0.71111	0.001	-13.3	0.71111	0.0011	-12.7	1.86047	4.73494e-08
-13.3	0.73333	0.00118	-13.3	0.73333	0.0013	-12.7	1.88372	3.39866e-08
-13.3	0.75556	0.0013	-13.3	0.75556	0.00141	-12.7	1.90698	2.43234e-08
-13.3	0.77778	0.00137	-13.3	0.77778	0.00147	-12.7	1.93023	1.73564e-08
-13.3	0.8	0.00141	-13.3	0.8	0.0015	-12.7	1.95349	1.23486e-08
-13.3	0.82222	0.00141	-13.3	0.82222	0.0015	-12.7	1.97674	8.76021e-09
-13.3	0.84444	0.00139	-13.3	0.84444	0.00148	-12.7	2	6.19679e-09
-13.3	0.86667	0.00134	-13.3	0.86667	0.00143	-12.7	2.02326	4.37114e-09
-13.3	0.88889	0.00127	-13.3	0.88889	0.00137	-12.7	2.04651	3.0748e-09
-13.3	0.91111	0.00118	-13.3	0.91111	0.00128	-12.7	2.06977	2.15698e-09
-13.3	0.93333	0.00108	-13.3	0.93333	0.00118	-12.7	2.09302	1.50902e-09
-13.3	0.95556	0.000978792	-13.3	0.95556	0.00107	-12.7	2.11628	1.05284e-09
-13.3	0.97778	0.000872438	-13.3	0.97778	0.000956205	-12.7	2.13954	7.32569e-10
-13.3	1	0.000767726	-13.3	1	0.000842197	-12.7	2.16279	5.08328e-10
-13.3	1.02222	0.000667511	-13.3	1.02222	0.000732198	-12.7	2.18605	3.51748e-10
-13.3	1.04444	0.000573835	-13.3	1.04444	0.000628959	-12.7	2.2093	2.42713e-10
-13.3	1.06667	0.000488011	-13.3	1.06667	0.000534274	-12.7	2.23256	1.66995e-10
-13.3	1.08889	0.000410745	-13.3	1.08889	0.000449118	-12.7	2.25581	1.1456e-10
-13.3	1.11111	0.000342266	-13.3	1.11111	0.00037382	-12.7	2.27907	7.83529e-11
-13.3	1.13333	0.00028244	-13.3	1.13333	0.000308229	-12.7	2.30233	5.34243e-11
-13.3	1.15556	0.000230869	-13.3	1.15556	0.000251863	-12.7	2.32558	3.63123e-11
-13.3	1.17778	0.000186972	-13.3	1.17778	0.000204024	-12.7	2.34884	2.4602e-11
-13.3	1.2	0.000150059	-13.3	1.2	0.00016389	-12.7	2.37209	1.66134e-11
-13.3	1.22222	0.00011938	-13.3	1.22222	0.00013059	-12.7	2.39535	1.11814e-11
-13.3	1.24444	9.41665e-05	-13.3	1.24444	0.000103248	-12.7	2.4186	7.49993e-12
-13.3	1.26667	7.36708e-05	-13.3	1.26667	8.10221e-05	-12.7	2.44186	5.01326e-12
-13.3	1.28889	5.71844e-05	-13.3	1.28889	6.31277e-05	-12.7	2.46512	3.33938e-12
-13.3	1.31111	4.40568e-05	-13.3	1.31111	4.8853e-05	-12.7	2.48837	2.21656e-12
-13.3	1.33333	3.37047e-05	-13.3	1.33333	3.75655e-05	-12.7	2.51163	1.46604e-12
-13.3	1.35556	2.56165e-05	-13.3	1.35556	2.87146e-05	-12.7	2.53488	9.6617e-13
-13.3	1.37778	1.93523e-05	-13.3	1.37778	2.1829e-05	-12.7	2.55814	6.34447e-13
-13.3	1.4	1.45404e-05	-13.3	1.4	1.65117e-05	-12.7	2.5814	4.1511e-13
-13.3	1.42222	1.08721e-05	-13.3	1.42222	1.24337e-05	-12.7	2.60465	2.70616e-13
-13.3	1.44444	8.09511e-06	-13.3	1.44444	9.32571e-06	-12.7	2.62791	1.75778e-13
-13.3	1.46667	6.00585e-06	-13.3	1.46667	6.97035e-06	-12.7	2.65116	1.1376e-13
-13.3	1.48889	4.44259e-06	-13.3	1.48889	5.19428e-06	-12.7	2.67442	7.33559e-14
-13.3	1.51111	3.27837e-06	-13.3	1.51111	3.86084e-06	-12.7	2.69767	4.71302e-14
-13.3	1.53333	2.41466e-06	-13.3	1.53333	2.86341e-06	-12.7	2.72093	3.01706e-14
-13.3	1.55556	1.77586e-06	-13.3	1.55556	2.1196e-06	-12.7	2.74419	1.9244e-14
-13.3	1.57778	1.3045e-06	-13.3	1.57778	1.56631e-06	-12.7	2.76744	1.22302e-14
-13.3	1.6	9.57284e-07	-13.3	1.6	1.15558e-06	-12.7	2.7907	7.74474e-15
-13.3	1.62222	7.01816e-07	-13.3	1.62222	8.51188e-07	-12.7	2.81395	4.88673e-15
-13.3	1.64444	5.14008e-07	-13.3	1.64444	6.25928e-07	-12.7	2.83721	3.07238e-15
-13.3	1.66667	3.76027e-07	-13.3	1.66667	4.59451e-07	-12.7	2.86047	1.92478e-15
-13.3	1.68889	2.74715e-07	-13.3	1.68889	3.36581e-07	-12.7	2.88372	1.20156e-15
-13.3	1.71111	2.00379e-07	-13.3	1.71111	2.46028e-07	-12.7	2.90698	7.47436e-16
-13.3	1.73333	1.45884e-07	-13.3	1.73333	1.79402e-07	-12.7	2.93023	4.6331e-16
-13.3	1.75556	1.05983e-07	-13.3	1.75556	1.30472e-07	-12.7	2.95349	2.86185e-16
-13.3	1.77778	7.68108e-08	-13.3	1.77778	9.46165e-08	-12.7	2.97674	1.76159e-16
-13.3	1.8	5.55221e-08	-13.3	1.8	6.84053e-08	-12.7	3	1.08057e-16
-13.3	1.82222	4.00199e-08	-13.3	1.82222	4.92961e-08	-12.7	3.02326	6.60542e-17
-13.3	1.84444	2.87591e-08	-13.3	1.84444	3.54058e-08	-12.7	3.04651	4.02393e-17
-13.3	1.86667	2.06016e-08	-13.3	1.86667	2.5341e-08	-12.7	3.06977	2.44292e-17
-13.3	1.88889	1.47095e-08	-13.3	1.88889	1.80725e-08	-12.7	3.09302	1.47804e-17
-13.3	1.91111	1.0467e-08	-13.3	1.91111	1.28419e-08	-12.7	3.11628	8.91218e-18
-13.3	1.93333	7.42246e-09	-13.3	1.93333	9.09139e-09	-12.7	3.13954	5.35562e-18
-13.3	1.95556	5.24497e-09	-13.3	1.95556	6.41222e-09	-12.7	3.16279	3.20752e-18
-13.3	1.97778	3.69309e-09	-13.3	1.97778	4.50559e-09	-12.7	3.18605	1.91456e-18
-13.3	2	2.59104e-09	-13.3	2	3.15394e-09	-12.7	3.2093	1.13897e-18
-13.3	2.02222	1.81128e-09	-13.3	2.02222	2.19944e-09	-12.7	3.23256	6.7531e-19
-13.3	2.04444	1.26158e-09	-13.3	2.04444	1.52802e-09	-12.7	3.25581	3.9907e-19
-13.3	2.06667	8.75504e-10	-13.3	2.06667	1.05755e-09	-12.7	3.27907	2.35045e-19
-13.3	2.08889	6.05357e-10	-13.3	2.08889	7.29185e-10	-12.7	3.30233	1.3798e-19
-13.3	2.11111	4.17035e-10	-13.3	2.11111	5.00886e-10	-12.7	3.32558	8.07323e-20
-13.3	2.13333	2.86245e-10	-13.3	2.13333	3.42775e-10	-12.7	3.34884	4.70811e-20
-13.3	2.15556	1.95752e-10	-13.3	2.15556	2.33697e-10	-12.7	3.37209	2.73664e-20
-13.3	2.17778	1.33376e-10	-13.3	2.17778	1.58736e-10	-12.7	3.39535	1.58549e-20
-13.3	2.2	9.05421e-11	-13.3	2.2	1.07418e-10	-12.7	3.4186	9.15561e-21
-13.3	2.22222	6.12383e-11	-13.3	2.22222	7.24206e-11	-12.7	3.44186	5.26975e-21
-13.3	2.24444	4.12662e-11	-13.3	2.24444	4.86447e-11	-12.7	3.46512	3.02325e-21
-13.3	2.26667	2.77054e-11	-13.3	2.26667	3.25536e-11	-12.7	3.48837	1.72878e-21
-13.3	2.28889	1.85324e-11	-13.3	2.28889	2.17047e-11	-12.7	3.51163	9.85353e-22
-13.3	2.31111	1.23509e-11	-13.3	2.31111	1.4418e-11	-12.7	3.53488	5.59794e-22
-13.3	2.33333	8.20088e-12	-13.3	2.33333	9.54228e-12	-12.7	3.55814	3.16994e-22
-13.3	2.35556	5.42527e-12	-13.3	2.35556	6.29216e-12	-12.7	3.5814	1.78921e-22
-13.3	2.37778	3.57587e-12	-13.3	2.37778	4.1338e-12	-12.7	3.60465	1.0066e-22
-13.3	2.4	2.34823e-12	-13.3	2.4	2.70586e-12	-12.7	3.62791	5.64471e-23
-13.3	2.42222	1.53639e-12	-13.3	2.42222	1.76469e-12	-12.7	3.65116	3.1551e-23
-13.3	2.44444	1.00154e-12	-13.3	2.44444	1.14669e-12	-12.7	3.67442	1.7578e-23
-13.3	2.46667	6.5049e-13	-13.3	2.46667	7.42401e-13	-12.7	3.69767	9.76146e-24
-13.3	2.48889	4.20943e-13	-13.3	2.48889	4.78908e-13	-12.7	3.72093	5.40312e-24
-13.3	2.51111	2.71407e-13	-13.3	2.51111	3.07816e-13	-12.7	3.74419	2.98098e-24
-13.3	2.53333	1.74356e-13	-13.3	2.53333	1.97135e-13	-12.7	3.76744	1.6393e-24
-13.3	2.55556	1.11603e-13	-13.3	2.55556	1.25797e-13	-12.7	3.7907	8.98546e-25
-13.3	2.57778	7.11779e-14	-13.3	2.57778	7.99876e-14	-12.7	3.81395	4.90912e-25
-13.3	2.6	4.52324e-14	-13.3	2.6	5.06787e-14	-12.7	3.83721	2.6733e-25
-13.3	2.62222	2.86416e-14	-13.3	2.62222	3.19953e-14	-12.7	3.86047	1.45101e-25
-13.3	2.64444	1.80714e-14	-13.3	2.64444	2.01285e-14	-12.7	3.88372	7.85003e-26
-13.3	2.66667	1.13617e-14	-13.3	2.66667	1.26186e-14	-12.7	3.90698	4.23299e-26
-13.3	2.68889	7.11806e-15	-13.3	2.68889	7.88304e-15	-12.7	3.93023	2.27509e-26
-13.3	2.71111	4.44375e-15	-13.3	2.71111	4.90757e-15	-12.7	3.95349	1.21877e-26
-13.3	2.73333	2.76451e-15	-13.3	2.73333	3.04465e-15	-12.7	3.97674	6.50754e-27
-13.3	2.75556	1.71386e-15	-13.3	2.75556	1.88243e-15	-12.7	4	3.46323e-27
-13.3	2.77778	1.05884e-15	-13.3	2.77778	1.15989e-15	-12.7	4.02326	1.83701e-27
-13.3	2.8	6.5191e-16	-13.3	2.8	7.1226e-16	-12.7	4.04651	9.71204e-28
-13.3	2.82222	4e-16	-13.3	2.82222	4.35911e-16	-12.7	4.06977	5.11767e-28
-13.3	2.84444	2.44599e-16	-13.3	2.84444	2.65889e-16	-12.7	4.09302	2.6878e-28
-13.3	2.86667	1.49067e-16	-13.3	2.86667	1.61643e-16	-12.7	4.11628	1.40696e-28
-13.3	2.88889	9.0541e-17	-13.3	2.88889	9.79438e-17	-12.7	4.13954	7.34053e-29
-13.3	2.91111	5.48097e-17	-13.3	2.91111	5.91516e-17	-12.7	4.16279	3.81707e-29
-13.3	2.93333	3.30692e-17	-13.3	2.93333	3.5607e-17	-12.7	4.18605	1.97828e-29
-13.3	2.95556	1.98863e-17	-13.3	2.95556	2.13645e-17	-12.7	4.2093	1.02188e-29
-13.3	2.97778	1.19194e-17	-13.3	2.97778	1.27775e-17	-12.7	4.23256	5.26097e-30
-13.3	3	7.12085e-18	-13.3	3	7.61726e-18	-12.7	4.25581	2.69949e-30
-13.3	3.02222	4.24028e-18	-13.3	3.02222	4.52651e-18	-12.7	4.27907	1.38054e-30
-13.3	3.04444	2.51679e-18	-13.3	3.04444	2.6813e-18	-12.7	4.30233	7.03661e-31
-13.3	3.06667	1.48901e-18	-13.3	3.06667	1.58325e-18	-12.7	4.32558	3.57458e-31
-13.3	3.08889	8.78113e-19	-13.3	3.08889	9.31932e-19	-12.7	4.34884	1.80981e-31
-13.3	3.11111	5.16192e-19	-13.3	3.11111	5.46831e-19	-12.7	4.37209	9.13239e-32
-13.3	3.13333	3.02472e-19	-13.3	3.13333	3.19861e-19	-12.7	4.39535	4.59282e-32
-13.3	3.15556	1.76675e-19	-13.3	3.15556	1.86515e-19	-12.7	4.41861	2.30206e-32
-13.3	3.17778	1.0287e-19	-13.3	3.17778	1.08421e-19	-12.7	4.44186	1.14999e-32
-13.3	3.2	5.9707e-20	-13.3	3.2	6.28302e-20	-12.7	4.46512	5.72547e-33
-13.3	3.22222	3.45454e-20	-13.3	3.22222	3.62975e-20	-12.7	4.48837	2.84097e-33
-13.3	3.24444	1.99244e-20	-13.3	3.24444	2.09046e-20	-12.7	4.51163	1.40495e-33
-13.3	3.26667	1.14555e-20	-13.3	3.26667	1.20024e-20	-12.7	4.53488	6.92453e-34
-13.3	3.28889	6.56563e-21	-13.3	3.28889	6.86996e-21	-12.7	4.55814	3.40139e-34
-13.3	3.31111	3.75123e-21	-13.3	3.31111	3.92016e-21	-12.7	4.58139	1.66516e-34
-13.3	3.33333	2.13653e-21	-13.3	3.33333	2.23006e-21	-12.7	4.60465	8.12439e-35
-13.3	3.35556	1.21306e-21	-13.3	3.35556	1.26471e-21	-12.7	4.62791	3.95056e-35
-13.3	3.37778	6.86578e-22	-13.3	3.37778	7.15041e-22	-12.7	4.65116	1.91451e-35
-13.3	3.4	3.87378e-22	-13.3	3.4	4.03026e-22	-12.7	4.67442	9.24676e-36
-13.3	3.42222	2.1788e-22	-13.3	3.42222	2.26462e-22	-12.7	4.69767	4.45094e-36
-13.3	3.44444	1.22162e-22	-13.3	3.44444	1.26859e-22	-12.7	4.72093	2.13523e-36
-13.3	3.46667	6.82789e-23	-13.3	3.46667	7.08439e-23	-12.7	4.74419	1.02086e-36
-13.3	3.48889	3.80427e-23	-13.3	3.48889	3.94404e-23	-12.7	4.76744	4.86425e-37
-13.3	3.51111	2.11294e-23	-13.3	3.51111	2.18894e-23	-12.7	4.7907	2.30991e-37
-13.3	3.53333	1.16985e-23	-13.3	3.53333	1.2111e-23	-12.7	4.81395	1.09321e-37
-13.3	3.55556	6.45659e-24	-13.3	3.55556	6.67997e-24	-12.7	4.83721	5.15627e-38
-13.3	3.57778	3.55222e-24	-13.3	3.57778	3.67295e-24	-12.7	4.86046	2.4238e-38
-13.3	3.6	1.94813e-24	-13.3	3.6	2.01325e-24	-12.7	4.88372	1.13549e-38
-13.3	3.62222	1.06502e-24	-13.3	3.62222	1.10007e-24	-12.7	4.90698	5.30145e-39
-13.3	3.64444	5.80381e-25	-13.3	3.64444	5.99214e-25	-12.7	4.93023	2.46679e-39
-13.3	3.66667	3.15271e-25	-13.3	3.66667	3.25368e-25	-12.7	4.95349	1.14392e-39
-13.3	3.68889	1.70713e-25	-13.3	3.68889	1.76115e-25	-12.7	4.97674	5.28665e-40
-13.3	3.71111	9.21417e-26	-13.3	3.71111	9.50262e-26	-12.7	5	2.43495e-40
-13.3	3.73333	4.95739e-26	-13.3	3.73333	5.11108e-26	-12.7	5.02326	1.1177e-40
-13.3	3.75556	2.6586e-26	-13.3	3.75556	2.74031e-26	-12.7	5.04651	5.11306e-41
-13.3	3.77778	1.42119e-26	-13.3	3.77778	1.46454e-26	-12.7	5.06977	2.3311e-41
-13.3	3.8	7.57267e-27	-13.3	3.8	7.80214e-27	-12.7	5.09302	1.05916e-41
-13.3	3.82222	4.02199e-27	-13.3	3.82222	4.14317e-27	-12.7	5.11628	4.79608e-42
-13.3	3.84444	2.12923e-27	-13.3	3.84444	2.19309e-27	-12.7	5.13954	2.16438e-42
-13.3	3.86667	1.12356e-27	-13.3	3.86667	1.15712e-27	-12.7	5.16279	9.73419e-43
-13.3	3.88889	5.90953e-28	-13.3	3.88889	6.08552e-28	-12.7	5.18605	4.36303e-43
-13.3	3.91111	3.09809e-28	-13.3	3.91111	3.19014e-28	-12.7	5.2093	1.94893e-43
-13.3	3.93333	1.61888e-28	-13.3	3.93333	1.6669e-28	-12.7	5.23256	8.67613e-44
-13.3	3.95556	8.4317e-29	-13.3	3.95556	8.68155e-29	-12.7	5.25581	3.84924e-44
-13.3	3.97778	4.37714e-29	-13.3	3.97778	4.50679e-29	-12.7	5.27907	1.70194e-44
-13.3	4	2.26485e-29	-13.3	4	2.33194e-29	-12.7	5.30233	7.49953e-45
-13.3	4.02222	1.16804e-29	-13.3	4.02222	1.20266e-29	-12.7	5.32558	3.29338e-45
-13.3	4.04444	6.00408e-30	-13.3	4.04444	6.18221e-30	-12.7	5.34884	1.44135e-45
-13.3	4.06667	3.0761e-30	-13.3	4.06667	3.16749e-30	-12.7	5.37209	6.2866e-46
-13.3	4.08889	1.57079e-30	-13.3	4.08889	1.61754e-30	-12.7	5.39535	2.73263e-46
-13.3	4.11111	7.99463e-31	-13.3	4.11111	8.23302e-31	-12.7	5.41861	1.18376e-46
-13.3	4.13333	4.05545e-31	-13.3	4.13333	4.17664e-31	-12.7	5.44186	5.11051e-47
-13.3	4.15556	2.05039e-31	-13.3	4.15556	2.11181e-31	-12.7	5.46512	2.19879e-47
-13.3	4.17778	1.03322e-31	-13.3	4.17778	1.06425e-31	-12.7	5.48837	9.42801e-48
-13.3	4.2	5.18919e-32	-13.3	4.2	5.34545e-32	-12.7	5.51163	4.02879e-48
-13.3	4.22222	2.59753e-32	-13.3	4.22222	2.67597e-32	-12.7	5.53488	1.71572e-48
-13.3	4.24444	1.29591e-32	-13.3	4.24444	1.33515e-32	-12.7	5.55814	7.28171e-49
-13.3	4.26667	6.44369e-33	-13.3	4.26667	6.63937e-33	-12.7	5.58139	3.07991e-49
-13.3	4.28889	3.19333e-33	-13.3	4.28889	3.29059e-33	-12.7	5.60465	1.29825e-49
-13.3	4.31111	1.57724e-33	-13.3	4.31111	1.62542e-33	-12.7	5.62791	5.45377e-50
-13.3	4.33333	7.76424e-34	-13.3	4.33333	8.00206e-34	-12.7	5.65116	2.28324e-50
-13.3	4.35556	3.80928e-34	-13.3	4.35556	3.92628e-34	-12.7	5.67442	9.52621e-51
-13.3	4.37778	1.86264e-34	-13.3	4.37778	1.92e-34	-12.7	5.69767	3.96101e-51
-13.3	4.4	9.07724e-35	-13.3	4.4	9.35756e-35	-12.7	5.72093	1.64137e-51
-13.3	4.42222	4.40879e-35	-13.3	4.42222	4.54529e-35	-12.7	5.74419	6.77833e-52
-13.3	4.44444	2.13414e-35	-13.3	4.44444	2.20038e-35	-12.7	5.76744	2.78968e-52
-13.3	4.46667	1.02959e-35	-13.3	4.46667	1.06162e-35	-12.7	5.7907	1.1442e-52
-13.3	4.48889	4.95041e-36	-13.3	4.48889	5.10476e-36	-12.7	5.81395	4.67693e-53
-13.3	4.51111	2.37221e-36	-13.3	4.51111	2.44633e-36	-12.7	5.83721	1.90518e-53
-13.3	4.53333	1.13292e-36	-13.3	4.53333	1.16839e-36	-12.7	5.86046	7.7344e-54
-13.3	4.55556	5.39234e-37	-13.3	4.55556	5.56148e-37	-12.7	5.88372	3.12918e-54
-13.3	4.57778	2.55793e-37	-13.3	4.57778	2.6383e-37	-12.7	5.90698	1.26168e-54
-13.3	4.6	1.20929e-37	-13.3	4.6	1.24735e-37	-12.7	5.93023	5.0697e-55
-13.3	4.62222	5.69773e-38	-13.3	4.62222	5.8773e-38	-12.7	5.95349	2.03015e-55
-13.3	4.64444	2.67549e-38	-13.3	4.64444	2.75992e-38	-12.7	5.97674	8.10191e-56
-13.3	4.66667	1.25208e-38	-13.3	4.66667	1.29164e-38	-12.7	6	3.22226e-56
-13.3	4.68889	5.83971e-39	-13.3	4.68889	6.02442e-39	-12.65	0	0.01012
-13.3	4.71111	2.71441e-39	-13.3	4.71111	2.80035e-39	-12.65	0.02326	0.02166
-13.3	4.73333	1.25744e-39	-13.3	4.73333	1.29728e-39	-12.65	0.04651	0.02995
-13.3	4.75556	5.80529e-40	-13.3	4.75556	5.98936e-40	-12.65	0.06977	0.03533
-13.3	4.77778	2.67107e-40	-13.3	4.77778	2.75581e-40	-12.65	0.09302	0.03871
-13.3	4.8	1.22482e-40	-13.3	4.8	1.26369e-40	-12.65	0.11628	0.04045
-13.3	4.82222	5.59734e-41	-13.3	4.82222	5.77505e-41	-12.65	0.13953	0.04082
-13.3	4.84444	2.54926e-41	-13.3	4.84444	2.63022e-41	-12.65	0.16279	0.04006
-13.3	4.86667	1.1571e-41	-13.3	4.86667	1.19385e-41	-12.65	0.18605	0.0384
-13.3	4.88889	5.23417e-42	-13.3	4.88889	5.4004e-42	-12.65	0.2093	0.03606
-13.3	4.91111	2.35965e-42	-13.3	4.91111	2.43458e-42	-12.65	0.23256	0.03322
-13.3	4.93333	1.06015e-42	-13.3	4.93333	1.09381e-42	-12.65	0.25581	0.03006
-13.3	4.95556	4.74688e-43	-13.3	4.95556	4.89754e-43	-12.65	0.27907	0.02669
-13.3	4.97778	2.11821e-43	-13.3	4.97778	2.18541e-43	-12.65	0.30233	0.02324
-13.3	5	9.41996e-44	-13.3	5	9.71868e-44	-12.65	0.32558	0.01981
-13.3	5.02222	4.17493e-44	-13.3	5.02222	4.30724e-44	-12.65	0.34884	0.01653
-13.3	5.04444	1.84403e-44	-13.3	5.04444	1.90243e-44	-12.65	0.37209	0.0135
-13.3	5.06667	8.11716e-45	-13.3	5.06667	8.37407e-45	-12.65	0.39535	0.01084
-13.3	5.08889	3.56089e-45	-13.3	5.08889	3.67351e-45	-12.65	0.41861	0.00861
-13.3	5.11111	1.55679e-45	-13.3	5.11111	1.60599e-45	-12.65	0.44186	0.00682
-13.3	5.13333	6.78299e-46	-13.3	5.13333	6.99712e-46	-12.65	0.46512	0.00541
-13.3	5.15556	2.94529e-46	-13.3	5.15556	3.03818e-46	-12.65	0.48837	0.00429
-13.3	5.17778	1.27453e-46	-13.3	5.17778	1.31469e-46	-12.65	0.51163	0.00334
-13.3	5.2	5.49656e-47	-13.3	5.2	5.66954e-47	-12.65	0.53488	0.0025
-13.3	5.22222	2.36236e-47	-13.3	5.22222	2.43662e-47	-12.65	0.55814	0.00173
-13.3	5.24444	1.01185e-47	-13.3	5.24444	1.04362e-47	-12.65	0.5814	0.00105
-13.3	5.26667	4.31921e-48	-13.3	5.26667	4.45465e-48	-12.65	0.60465	0.000467835
-13.3	5.28889	1.83741e-48	-13.3	5.28889	1.89495e-48	-12.65	0.62791	0.000110414
-13.3	5.31111	7.78973e-49	-13.3	5.31111	8.03335e-49	-12.65	0.65116	0.000388676
-13.3	5.33333	3.2912e-49	-13.3	5.33333	3.39398e-49	-12.65	0.67442	0.000622791
-13.3	5.35556	1.3858e-49	-13.3	5.35556	1.42901e-49	-12.65	0.69767	0.000764206
-13.3	5.37778	5.81513e-50	-13.3	5.37778	5.99621e-50	-12.65	0.72093	0.00083286
-13.3	5.4	2.43183e-50	-13.3	5.4	2.50744e-50	-12.65	0.74419	0.000851921
-13.3	5.42222	1.01349e-50	-13.3	5.42222	1.04495e-50	-12.65	0.76744	0.000841601
-13.3	5.44444	4.2094e-51	-13.3	5.44444	4.33987e-51	-12.65	0.7907	0.000816463
-13.3	5.46667	1.74235e-51	-13.3	5.46667	1.79626e-51	-12.65	0.81395	0.000785135
-13.3	5.48889	7.18723e-52	-13.3	5.48889	7.40927e-52	-12.65	0.83721	0.000751716
-13.3	5.51111	2.95462e-52	-13.3	5.51111	3.04574e-52	-12.65	0.86047	0.000717705
-13.3	5.53333	1.21047e-52	-13.3	5.53333	1.24774e-52	-12.65	0.88372	0.000683473
-13.3	5.55556	4.94217e-53	-13.3	5.55556	5.09407e-53	-12.65	0.90698	0.000648964
-13.3	5.57778	2.01092e-53	-13.3	5.57778	2.07262e-53	-12.65	0.93023	0.000613884
-13.3	5.6	8.15425e-54	-13.3	5.6	8.40397e-54	-12.65	0.95349	0.000577781
-13.3	5.62222	3.29522e-54	-13.3	5.62222	3.39595e-54	-12.65	0.97674	0.000540178
-13.3	5.64444	1.32708e-54	-13.3	5.64444	1.36757e-54	-12.65	1	0.00050077
-13.3	5.66667	5.32624e-55	-13.3	5.66667	5.48845e-55	-12.65	1.02326	0.000459579
-13.3	5.68889	2.13038e-55	-13.3	5.68889	2.19513e-55	-12.65	1.04651	0.000417003
-13.3	5.71111	8.49186e-56	-13.3	5.71111	8.74949e-56	-12.65	1.06977	0.000373759
-13.3	5.73333	3.37334e-56	-13.3	5.73333	3.47548e-56	-12.65	1.09302	0.000330753
-13.3	5.75556	1.33545e-56	-13.3	5.75556	1.37581e-56	-12.65	1.11628	0.000288936
-13.3	5.77778	5.26875e-57	-13.3	5.77778	5.42764e-57	-12.65	1.13954	0.000249184
-13.3	5.8	2.07156e-57	-13.3	5.8	2.13391e-57	-12.65	1.16279	0.000212207
-13.3	5.82222	8.11703e-58	-13.3	5.82222	8.36082e-58	-12.65	1.18605	0.000178512
-13.3	5.84444	3.16962e-58	-13.3	5.84444	3.26462e-58	-12.65	1.2093	0.000148392
-13.3	5.86667	1.23347e-58	-13.3	5.86667	1.27036e-58	-12.65	1.23256	0.000121948
-13.3	5.88889	4.78363e-59	-13.3	5.88889	4.92641e-59	-12.65	1.25581	9.91147e-05
-13.3	5.91111	1.84883e-59	-13.3	5.91111	1.9039e-59	-12.65	1.27907	7.97058e-05
-13.3	5.93333	7.12111e-60	-13.3	5.93333	7.33273e-60	-12.65	1.30233	6.34483e-05
-13.3	5.95556	2.73342e-60	-13.3	5.95556	2.81448e-60	-12.65	1.32558	5.00177e-05
-13.3	5.97778	1.04562e-60	-13.3	5.97778	1.07656e-60	-12.65	1.34884	3.90668e-05
-13.3	6	3.98615e-61	-13.3	6	4.10382e-61	-12.65	1.37209	3.0248e-05
-13.25	0	0.01339	-13.25	0	0.03046	-12.65	1.39535	2.32291e-05
-13.25	0.02222	0.02806	-13.25	0.02222	0.06381	-12.65	1.4186	1.77045e-05
-13.25	0.04444	0.03899	-13.25	0.04444	0.08843	-12.65	1.44186	1.34011e-05
-13.25	0.06667	0.0463	-13.25	0.06667	0.10464	-12.65	1.46512	1.00813e-05
-13.25	0.08889	0.05107	-13.25	0.08889	0.11505	-12.65	1.48837	7.54296e-06
-13.25	0.11111	0.05368	-13.25	0.11111	0.12067	-12.65	1.51163	5.61774e-06
-13.25	0.13333	0.05435	-13.25	0.13333	0.12211	-12.65	1.53488	4.16785e-06
-13.25	0.15556	0.05333	-13.25	0.15556	0.12002	-12.65	1.55814	3.08256e-06
-13.25	0.17778	0.05097	-13.25	0.17778	0.11506	-12.65	1.5814	2.27427e-06
-13.25	0.2	0.04765	-13.25	0.2	0.10796	-12.65	1.60465	1.6747e-06
-13.25	0.22222	0.04376	-13.25	0.22222	0.09941	-12.65	1.62791	1.23129e-06
-13.25	0.24444	0.03962	-13.25	0.24444	0.09004	-12.65	1.65116	9.041e-07
-13.25	0.26667	0.03543	-13.25	0.26667	0.0803	-12.65	1.67442	6.6303e-07
-13.25	0.28889	0.03128	-13.25	0.28889	0.07053	-12.65	1.69767	4.85608e-07
-13.25	0.31111	0.02718	-13.25	0.31111	0.06093	-12.65	1.72093	3.55144e-07
-13.25	0.33333	0.02312	-13.25	0.33333	0.05166	-12.65	1.74419	2.59293e-07
-13.25	0.35556	0.01914	-13.25	0.35556	0.04288	-12.65	1.76744	1.88944e-07
-13.25	0.37778	0.01532	-13.25	0.37778	0.03475	-12.65	1.7907	1.37379e-07
-13.25	0.4	0.01182	-13.25	0.4	0.02749	-12.65	1.81395	9.9644e-08
-13.25	0.42222	0.00881	-13.25	0.42222	0.02128	-12.65	1.83721	7.20851e-08
-13.25	0.44444	0.00644	-13.25	0.44444	0.01625	-12.65	1.86047	5.20043e-08
-13.25	0.46667	0.0048	-13.25	0.46667	0.01241	-12.65	1.88372	3.74103e-08
-13.25	0.48889	0.00384	-13.25	0.48889	0.00961	-12.65	1.90698	2.68336e-08
-13.25	0.51111	0.00329	-13.25	0.51111	0.00759	-12.65	1.93023	1.91908e-08
-13.25	0.53333	0.00285	-13.25	0.53333	0.00603	-12.65	1.95349	1.36849e-08
-13.25	0.55556	0.00237	-13.25	0.55556	0.00468	-12.65	1.97674	9.73056e-09
-13.25	0.57778	0.00182	-13.25	0.57778	0.00345	-12.65	2	6.89922e-09
-13.25	0.6	0.00123	-13.25	0.6	0.00231	-12.65	2.02326	4.87807e-09
-13.25	0.62222	0.000668798	-13.25	0.62222	0.0013	-12.65	2.04651	3.43954e-09
-13.25	0.64444	0.000295718	-13.25	0.64444	0.000495361	-12.65	2.06977	2.41865e-09
-13.25	0.66667	0.000466696	-13.25	0.66667	0.000378011	-12.65	2.09302	1.6962e-09
-13.25	0.68889	0.000772413	-13.25	0.68889	0.000799604	-12.65	2.11628	1.18636e-09
-13.25	0.71111	0.00102	-13.25	0.71111	0.00112	-12.65	2.13954	8.27534e-10
-13.25	0.73333	0.0012	-13.25	0.73333	0.00132	-12.65	2.16279	5.75678e-10
-13.25	0.75556	0.00132	-13.25	0.75556	0.00144	-12.65	2.18605	3.99376e-10
-13.25	0.77778	0.00139	-13.25	0.77778	0.0015	-12.65	2.2093	2.76295e-10
-13.25	0.8	0.00143	-13.25	0.8	0.00153	-12.65	2.23256	1.90602e-10
-13.25	0.82222	0.00144	-13.25	0.82222	0.00153	-12.65	2.25581	1.31105e-10
-13.25	0.84444	0.00142	-13.25	0.84444	0.00151	-12.65	2.27907	8.99126e-11
-13.25	0.86667	0.00137	-13.25	0.86667	0.00147	-12.65	2.30233	6.14749e-11
-13.25	0.88889	0.0013	-13.25	0.88889	0.0014	-12.65	2.32558	4.19007e-11
-13.25	0.91111	0.00121	-13.25	0.91111	0.00131	-12.65	2.34884	2.84683e-11
-13.25	0.93333	0.00111	-13.25	0.93333	0.00121	-12.65	2.37209	1.92793e-11
-13.25	0.95556	0.00101	-13.25	0.95556	0.0011	-12.65	2.39535	1.30131e-11
-13.25	0.97778	0.000899269	-13.25	0.97778	0.000985649	-12.65	2.4186	8.75404e-12
-13.25	1	0.00079245	-13.25	1	0.000869363	-12.65	2.44186	5.86884e-12
-13.25	1.02222	0.000689991	-13.25	1.02222	0.000756894	-12.65	2.46512	3.92096e-12
-13.25	1.04444	0.000594019	-13.25	1.04444	0.000651106	-12.65	2.48837	2.61043e-12
-13.25	1.06667	0.000505918	-13.25	1.06667	0.000553889	-12.65	2.51163	1.7318e-12
-13.25	1.08889	0.000426453	-13.25	1.08889	0.000466289	-12.65	2.53488	1.14482e-12
-13.25	1.11111	0.000355895	-13.25	1.11111	0.000388689	-12.65	2.55814	7.54092e-13
-13.25	1.13333	0.000294139	-13.25	1.13333	0.000320972	-12.65	2.5814	4.94935e-13
-13.25	1.15556	0.000240807	-13.25	1.15556	0.000262676	-12.65	2.60465	3.23673e-13
-13.25	1.17778	0.000195329	-13.25	1.17778	0.000213111	-12.65	2.62791	2.10908e-13
-13.25	1.2	0.000157017	-13.25	1.2	0.000171457	-12.65	2.65116	1.36934e-13
-13.25	1.22222	0.000125116	-13.25	1.22222	0.000136835	-12.65	2.67442	8.85842e-14
-13.25	1.24444	9.88515e-05	-13.25	1.24444	0.000108357	-12.65	2.69767	5.70994e-14
-13.25	1.26667	7.74621e-05	-13.25	1.26667	8.51675e-05	-12.65	2.72093	3.66724e-14
-13.25	1.28889	6.02256e-05	-13.25	1.28889	6.64642e-05	-12.65	2.74419	2.34684e-14
-13.25	1.31111	4.64756e-05	-13.25	1.31111	5.15181e-05	-12.65	2.76744	1.49646e-14
-13.25	1.33333	3.56132e-05	-13.25	1.33333	3.96789e-05	-12.65	2.7907	9.50808e-15
-13.25	1.35556	2.71112e-05	-13.25	1.35556	3.03792e-05	-12.65	2.81395	6.01962e-15
-13.25	1.37778	2.05147e-05	-13.25	1.37778	2.31318e-05	-12.65	2.83721	3.79753e-15
-13.25	1.4	1.54387e-05	-13.25	1.4	1.75255e-05	-12.65	2.86047	2.38723e-15
-13.25	1.42222	1.15624e-05	-13.25	1.42222	1.32185e-05	-12.65	2.88372	1.49539e-15
-13.25	1.44444	8.62287e-06	-13.25	1.44444	9.93045e-06	-12.65	2.90698	9.33446e-16
-13.25	1.46667	6.40763e-06	-13.25	1.46667	7.43444e-06	-12.65	2.93023	5.80637e-16
-13.25	1.48889	4.74738e-06	-13.25	1.48889	5.5492e-06	-12.65	2.95349	3.59921e-16
-13.25	1.51111	3.50892e-06	-13.25	1.51111	4.13147e-06	-12.65	2.97674	2.22334e-16
-13.25	1.53333	2.58867e-06	-13.25	1.53333	3.06926e-06	-12.65	3	1.36868e-16
-13.25	1.55556	1.90697e-06	-13.25	1.55556	2.27584e-06	-12.65	3.02326	8.39671e-17
-13.25	1.57778	1.40316e-06	-13.25	1.57778	1.68469e-06	-12.65	3.04651	5.13368e-17
-13.25	1.6	1.03145e-06	-13.25	1.6	1.24512e-06	-12.65	3.06977	3.12802e-17
-13.25	1.62222	7.57524e-07	-13.25	1.62222	9.18814e-07	-12.65	3.09302	1.89949e-17
-13.25	1.64444	5.55814e-07	-13.25	1.64444	6.76919e-07	-12.65	3.11628	1.14958e-17
-13.25	1.66667	4.0737e-07	-13.25	1.66667	4.97831e-07	-12.65	3.13954	6.93389e-18
-13.25	1.68889	2.98185e-07	-13.25	1.68889	3.65414e-07	-12.65	3.16279	4.16832e-18
-13.25	1.71111	2.17927e-07	-13.25	1.71111	2.67641e-07	-12.65	3.18605	2.49744e-18
-13.25	1.73333	1.58981e-07	-13.25	1.73333	1.95564e-07	-12.65	3.2093	1.49136e-18
-13.25	1.75556	1.15737e-07	-13.25	1.75556	1.42525e-07	-12.65	3.23256	8.87631e-19
-13.25	1.77778	8.40577e-08	-13.25	1.77778	1.03579e-07	-12.65	3.25581	5.26558e-19
-13.25	1.8	6.08917e-08	-13.25	1.8	7.50481e-08	-12.65	3.27907	3.11336e-19
-13.25	1.82222	4.39867e-08	-13.25	1.82222	5.42032e-08	-12.65	3.30233	1.83478e-19
-13.25	1.84444	3.16803e-08	-13.25	1.84444	3.90178e-08	-12.65	3.32558	1.07775e-19
-13.25	1.86667	2.27456e-08	-13.25	1.86667	2.79899e-08	-12.65	3.34884	6.30999e-20
-13.25	1.88889	1.62776e-08	-13.25	1.88889	2.00078e-08	-12.65	3.37209	3.68234e-20
-13.25	1.91111	1.16099e-08	-13.25	1.91111	1.42503e-08	-12.65	3.39535	2.14193e-20
-13.25	1.93333	8.25226e-09	-13.25	1.93333	1.01124e-08	-12.65	3.4186	1.24187e-20
-13.25	1.95556	5.84522e-09	-13.25	1.95556	7.14936e-09	-12.65	3.44186	7.17692e-21
-13.25	1.97778	4.12565e-09	-13.25	1.97778	5.03569e-09	-12.65	3.46512	4.13421e-21
-13.25	2	2.90157e-09	-13.25	2	3.53362e-09	-12.65	3.48837	2.37379e-21
-13.25	2.02222	2.03334e-09	-13.25	2.02222	2.47029e-09	-12.65	3.51163	1.35858e-21
-13.25	2.04444	1.41977e-09	-13.25	2.04444	1.72046e-09	-12.65	3.53488	7.75048e-22
-13.25	2.06667	9.87762e-10	-13.25	2.06667	1.19374e-09	-12.65	3.55814	4.40726e-22
-13.25	2.08889	6.8471e-10	-13.25	2.08889	8.25173e-10	-12.65	3.5814	2.49809e-22
-13.25	2.11111	4.7291e-10	-13.25	2.11111	5.68274e-10	-12.65	3.60465	1.41139e-22
-13.25	2.13333	3.25437e-10	-13.25	2.13333	3.89898e-10	-12.65	3.62791	7.94845e-23
-13.25	2.15556	2.23136e-10	-13.25	2.15556	2.66519e-10	-12.65	3.65116	4.46189e-23
-13.25	2.17778	1.52435e-10	-13.25	2.17778	1.81507e-10	-12.65	3.67442	2.49663e-23
-13.25	2.2	1.03756e-10	-13.25	2.2	1.23154e-10	-12.65	3.69767	1.39247e-23
-13.25	2.22222	7.03644e-11	-13.25	2.22222	8.32533e-11	-12.65	3.72093	7.74139e-24
-13.25	2.24444	4.75448e-11	-13.25	2.24444	5.60727e-11	-12.65	3.74419	4.2899e-24
-13.25	2.26667	3.20083e-11	-13.25	2.26667	3.76272e-11	-12.65	3.76744	2.36958e-24
-13.25	2.28889	2.14699e-11	-13.25	2.28889	2.51569e-11	-12.65	3.7907	1.30464e-24
-13.25	2.31111	1.43486e-11	-13.25	2.31111	1.67578e-11	-12.65	3.81395	7.15986e-25
-13.25	2.33333	9.55419e-12	-13.25	2.33333	1.11221e-11	-12.65	3.83721	3.91661e-25
-13.25	2.35556	6.33853e-12	-13.25	2.35556	7.35468e-12	-12.65	3.86047	2.13554e-25
-13.25	2.37778	4.1898e-12	-13.25	2.37778	4.8457e-12	-12.65	3.88372	1.16063e-25
-13.25	2.4	2.75936e-12	-13.25	2.4	3.18101e-12	-12.65	3.90698	6.28739e-26
-13.25	2.42222	1.81066e-12	-13.25	2.42222	2.08062e-12	-12.65	3.93023	3.39494e-26
-13.25	2.44444	1.1838e-12	-13.25	2.44444	1.35595e-12	-12.65	3.95349	1.82717e-26
-13.25	2.46667	7.71151e-13	-13.25	2.46667	8.80484e-13	-12.65	3.97674	9.80188e-27
-13.25	2.48889	5.00519e-13	-13.25	2.48889	5.69679e-13	-12.65	4	5.24108e-27
-13.25	2.51111	3.23687e-13	-13.25	2.51111	3.67262e-13	-12.65	4.02326	2.79327e-27
-13.25	2.53333	2.08574e-13	-13.25	2.53333	2.35919e-13	-12.65	4.04651	1.48383e-27
-13.25	2.55556	1.33915e-13	-13.25	2.55556	1.51007e-13	-12.65	4.06977	7.85651e-28
-13.25	2.57778	8.56718e-14	-13.25	2.57778	9.63131e-14	-12.65	4.09302	4.14621e-28
-13.25	2.6	5.46125e-14	-13.25	2.6	6.12117e-14	-12.65	4.11628	2.18095e-28
-13.25	2.62222	3.46896e-14	-13.25	2.62222	3.8766e-14	-12.65	4.13954	1.14344e-28
-13.25	2.64444	2.19566e-14	-13.25	2.64444	2.44649e-14	-12.65	4.16279	5.97513e-29
-13.25	2.66667	1.38483e-14	-13.25	2.66667	1.53858e-14	-12.65	4.18605	3.11208e-29
-13.25	2.68889	8.70366e-15	-13.25	2.68889	9.64246e-15	-12.65	4.2093	1.61556e-29
-13.25	2.71111	5.45117e-15	-13.25	2.71111	6.02221e-15	-12.65	4.23256	8.35905e-30
-13.25	2.73333	3.40226e-15	-13.25	2.73333	3.74829e-15	-12.65	4.25581	4.31078e-30
-13.25	2.75556	2.11614e-15	-13.25	2.75556	2.32503e-15	-12.65	4.27907	2.21573e-30
-13.25	2.77778	1.31167e-15	-13.25	2.77778	1.43731e-15	-12.65	4.30233	1.13511e-30
-13.25	2.8	8.10258e-16	-13.25	2.8	8.85542e-16	-12.65	4.32558	5.79587e-31
-13.25	2.82222	4.98821e-16	-13.25	2.82222	5.43767e-16	-12.65	4.34884	2.94956e-31
-13.25	2.84444	3.06054e-16	-13.25	2.84444	3.3279e-16	-12.65	4.37209	1.49607e-31
-13.25	2.86667	1.87151e-16	-13.25	2.86667	2.02998e-16	-12.65	4.39535	7.56312e-32
-13.25	2.88889	1.1406e-16	-13.25	2.88889	1.2342e-16	-12.65	4.41861	3.8107e-32
-13.25	2.91111	6.92843e-17	-13.25	2.91111	7.47925e-17	-12.65	4.44186	1.91365e-32
-13.25	2.93333	4.19469e-17	-13.25	2.93333	4.51774e-17	-12.65	4.46512	9.5779e-33
-13.25	2.95556	2.53127e-17	-13.25	2.95556	2.72008e-17	-12.65	4.48837	4.77782e-33
-13.25	2.97778	1.5225e-17	-13.25	2.97778	1.63248e-17	-12.65	4.51163	2.37541e-33
-13.25	3	9.12774e-18	-13.25	3	9.76621e-18	-12.65	4.53488	1.17705e-33
-13.25	3.02222	5.45462e-18	-13.25	3.02222	5.82405e-18	-12.65	4.55814	5.813e-34
-13.25	3.04444	3.24913e-18	-13.25	3.04444	3.46219e-18	-12.65	4.58139	2.86122e-34
-13.25	3.06667	1.9292e-18	-13.25	3.06667	2.05168e-18	-12.65	4.60465	1.40362e-34
-13.25	3.08889	1.14182e-18	-13.25	3.08889	1.21202e-18	-12.65	4.62791	6.86266e-35
-13.25	3.11111	6.7366e-19	-13.25	3.11111	7.13763e-19	-12.65	4.65116	3.3441e-35
-13.25	3.13333	3.96192e-19	-13.25	3.13333	4.19033e-19	-12.65	4.67442	1.62409e-35
-13.25	3.15556	2.32273e-19	-13.25	3.15556	2.45244e-19	-12.65	4.69767	7.86109e-36
-13.25	3.17778	1.35745e-19	-13.25	3.17778	1.43089e-19	-12.65	4.72093	3.79226e-36
-13.25	3.2	7.90832e-20	-13.25	3.2	8.32298e-20	-12.65	4.74419	1.82329e-36
-13.25	3.22222	4.59287e-20	-13.25	3.22222	4.82633e-20	-12.65	4.76744	8.7368e-37
-13.25	3.24444	2.65904e-20	-13.25	3.24444	2.79012e-20	-12.65	4.7907	4.17244e-37
-13.25	3.26667	1.53465e-20	-13.25	3.26667	1.60805e-20	-12.65	4.81395	1.98595e-37
-13.25	3.28889	8.82959e-21	-13.25	3.28889	9.23954e-21	-12.65	4.83721	9.42072e-38
-13.25	3.31111	5.06428e-21	-13.25	3.31111	5.29266e-21	-12.65	4.86046	4.45389e-38
-13.25	3.33333	2.89563e-21	-13.25	3.33333	3.02255e-21	-12.65	4.88372	2.09861e-38
-13.25	3.35556	1.65051e-21	-13.25	3.35556	1.72086e-21	-12.65	4.90698	9.85514e-39
-13.25	3.37778	9.37865e-22	-13.25	3.37778	9.76775e-22	-12.65	4.93023	4.61244e-39
-13.25	3.4	5.31265e-22	-13.25	3.4	5.52735e-22	-12.65	4.95349	2.15147e-39
-13.25	3.42222	3.00007e-22	-13.25	3.42222	3.11827e-22	-12.65	4.97674	1.00017e-39
-13.25	3.44444	1.68887e-22	-13.25	3.44444	1.75381e-22	-12.65	5	4.63395e-40
-13.25	3.46667	9.47784e-23	-13.25	3.46667	9.83377e-23	-12.65	5.02326	2.13975e-40
-13.25	3.48889	5.30232e-23	-13.25	3.48889	5.49702e-23	-12.65	5.04651	9.84714e-41
-13.25	3.51111	2.9571e-23	-13.25	3.51111	3.06338e-23	-12.65	5.06977	4.51639e-41
-13.25	3.53333	1.64402e-23	-13.25	3.53333	1.70192e-23	-12.65	5.09302	2.06446e-41
-13.25	3.55556	9.11143e-24	-13.25	3.55556	9.42621e-24	-12.65	5.11628	9.40495e-42
-13.25	3.57778	5.03388e-24	-13.25	3.57778	5.20468e-24	-12.65	5.13954	4.27011e-42
-13.25	3.6	2.77239e-24	-13.25	3.6	2.86488e-24	-12.65	5.16279	1.93222e-42
-13.25	3.62222	1.52208e-24	-13.25	3.62222	1.57207e-24	-12.65	5.18605	8.71374e-43
-13.25	3.64444	8.33007e-25	-13.25	3.64444	8.5997e-25	-12.65	5.2093	3.9164e-43
-13.25	3.66667	4.5445e-25	-13.25	3.66667	4.68965e-25	-12.65	5.23256	1.75429e-43
-13.25	3.68889	2.47143e-25	-13.25	3.68889	2.54941e-25	-12.65	5.25581	7.83153e-44
-13.25	3.71111	1.33977e-25	-13.25	3.71111	1.38158e-25	-12.65	5.27907	3.48437e-44
-13.25	3.73333	7.23988e-26	-13.25	3.73333	7.46358e-26	-12.65	5.30233	1.54502e-44
-13.25	3.75556	3.89984e-26	-13.25	3.75556	4.01928e-26	-12.65	5.32558	6.8277e-45
-13.25	3.77778	2.09399e-26	-13.25	3.77778	2.15763e-26	-12.65	5.34884	3.00709e-45
-13.25	3.8	1.12076e-26	-13.25	3.8	1.15459e-26	-12.65	5.37209	1.31992e-45
-13.25	3.82222	5.97935e-27	-13.25	3.82222	6.15881e-27	-12.65	5.39535	5.77406e-46
-13.25	3.84444	3.17981e-27	-13.25	3.84444	3.27478e-27	-12.65	5.41861	2.51735e-46
-13.25	3.86667	1.68558e-27	-13.25	3.86667	1.73572e-27	-12.65	5.44186	1.0938e-46
-13.25	3.88889	8.90622e-28	-13.25	3.88889	9.17033e-28	-12.65	5.46512	4.73651e-47
-13.25	3.91111	4.69066e-28	-13.25	3.91111	4.82942e-28	-12.65	5.48837	2.04414e-47
-13.25	3.93333	2.46245e-28	-13.25	3.93333	2.53517e-28	-12.65	5.51163	8.79209e-48
-13.25	3.95556	1.28852e-28	-13.25	3.95556	1.32653e-28	-12.65	5.53488	3.76879e-48
-13.25	3.97778	6.72049e-29	-13.25	3.97778	6.91866e-29	-12.65	5.55814	1.61006e-48
-13.25	4	3.49379e-29	-13.25	4	3.59682e-29	-12.65	5.58139	6.85502e-49
-13.25	4.02222	1.8104e-29	-13.25	4.02222	1.86382e-29	-12.65	5.60465	2.90874e-49
-13.25	4.04444	9.35046e-30	-13.25	4.04444	9.62665e-30	-12.65	5.62791	1.23007e-49
-13.25	4.06667	4.81359e-30	-13.25	4.06667	4.95597e-30	-12.65	5.65116	5.18418e-50
-13.25	4.08889	2.46991e-30	-13.25	4.08889	2.5431e-30	-12.65	5.67442	2.17751e-50
-13.25	4.11111	1.26319e-30	-13.25	4.11111	1.30069e-30	-12.65	5.69767	9.11523e-51
-13.25	4.13333	6.43911e-31	-13.25	4.13333	6.63072e-31	-12.65	5.72093	3.80279e-51
-13.25	4.15556	3.27155e-31	-13.25	4.15556	3.36914e-31	-12.65	5.74419	1.58112e-51
-13.25	4.17778	1.65672e-31	-13.25	4.17778	1.70627e-31	-12.65	5.76744	6.55169e-52
-13.25	4.2	8.36201e-32	-13.25	4.2	8.61279e-32	-12.65	5.7907	2.70563e-52
-13.25	4.22222	4.20665e-32	-13.25	4.22222	4.33317e-32	-12.65	5.81395	1.11355e-52
-13.25	4.24444	2.10923e-32	-13.25	4.24444	2.17286e-32	-12.65	5.83721	4.56752e-53
-13.25	4.26667	1.05408e-32	-13.25	4.26667	1.08597e-32	-12.65	5.86046	1.86713e-53
-13.25	4.28889	5.25028e-33	-13.25	4.28889	5.4096e-33	-12.65	5.88372	7.6067e-54
-13.25	4.31111	2.60645e-33	-13.25	4.31111	2.68577e-33	-12.65	5.90698	3.08847e-54
-13.25	4.33333	1.28965e-33	-13.25	4.33333	1.32902e-33	-12.65	5.93023	1.24973e-54
-13.25	4.35556	6.35989e-34	-13.25	4.35556	6.55458e-34	-12.65	5.95349	5.03982e-55
-13.25	4.37778	3.12594e-34	-13.25	4.37778	3.22191e-34	-12.65	5.97674	2.02553e-55
-13.25	4.4	1.53131e-34	-13.25	4.4	1.57845e-34	-12.65	6	8.11312e-56
-13.25	4.42222	7.47651e-35	-13.25	4.42222	7.70728e-35	-12.6	0	0.01012
-13.25	4.44444	3.63817e-35	-13.25	4.44444	3.75076e-35	-12.6	0.02326	0.02166
-13.25	4.46667	1.76448e-35	-13.25	4.46667	1.81922e-35	-12.6	0.04651	0.02996
-13.25	4.48889	8.52898e-36	-13.25	4.48889	8.79418e-36	-12.6	0.06977	0.03534
-13.25	4.51111	4.10889e-36	-13.25	4.51111	4.23693e-36	-12.6	0.09302	0.03872
-13.25	4.53333	1.97286e-36	-13.25	4.53333	2.03447e-36	-12.6	0.11628	0.04048
-13.25	4.55556	9.44091e-37	-13.25	4.55556	9.73631e-37	-12.6	0.13953	0.04087
-13.25	4.57778	4.50271e-37	-13.25	4.57778	4.64386e-37	-12.6	0.16279	0.04012
-13.25	4.6	2.14031e-37	-13.25	4.6	2.20752e-37	-12.6	0.18605	0.03847
-13.25	4.62222	1.01396e-37	-13.25	4.62222	1.04585e-37	-12.6	0.2093	0.03614
-13.25	4.64444	4.78749e-38	-13.25	4.64444	4.93827e-38	-12.6	0.23256	0.03332
-13.25	4.66667	2.25286e-38	-13.25	4.66667	2.3239e-38	-12.6	0.25581	0.03016
-13.25	4.68889	1.05657e-38	-13.25	4.68889	1.08993e-38	-12.6	0.27907	0.0268
-13.25	4.71111	4.93858e-39	-13.25	4.71111	5.09465e-39	-12.6	0.30233	0.02335
-13.25	4.73333	2.30061e-39	-13.25	4.73333	2.37338e-39	-12.6	0.32558	0.01992
-13.25	4.75556	1.06812e-39	-13.25	4.75556	1.10194e-39	-12.6	0.34884	0.01663
-13.25	4.77778	4.94238e-40	-13.25	4.77778	5.09893e-40	-12.6	0.37209	0.0136
-13.25	4.8	2.27922e-40	-13.25	4.8	2.35145e-40	-12.6	0.39535	0.01093
-13.25	4.82222	1.04754e-40	-13.25	4.82222	1.08076e-40	-12.6	0.41861	0.00869
-13.25	4.84444	4.79836e-41	-13.25	4.84444	4.95053e-41	-12.6	0.44186	0.00689
-13.25	4.86667	2.19052e-41	-13.25	4.86667	2.26e-41	-12.6	0.46512	0.00547
-13.25	4.88889	9.96631e-42	-13.25	4.88889	1.02825e-41	-12.6	0.48837	0.00434
-13.25	4.91111	4.51913e-42	-13.25	4.91111	4.66248e-42	-12.6	0.51163	0.00338
-13.25	4.93333	2.04225e-42	-13.25	4.93333	2.10702e-42	-12.6	0.53488	0.00253
-13.25	4.95556	9.198e-43	-13.25	4.95556	9.48964e-43	-12.6	0.55814	0.00176
-13.25	4.97778	4.12867e-43	-13.25	4.97778	4.25953e-43	-12.6	0.5814	0.00107
-13.25	5	1.84696e-43	-13.25	5	1.90548e-43	-12.6	0.60465	0.000478975
-13.25	5.02222	8.23447e-44	-13.25	5.02222	8.49523e-44	-12.6	0.62791	0.000117171
-13.25	5.04444	3.65884e-44	-13.25	5.04444	3.77464e-44	-12.6	0.65116	0.000393796
-13.25	5.06667	1.62025e-44	-13.25	5.06667	1.67149e-44	-12.6	0.67442	0.000631559
-13.25	5.08889	7.15071e-45	-13.25	5.08889	7.3767e-45	-12.6	0.69767	0.000775778
-13.25	5.11111	3.14518e-45	-13.25	5.11111	3.2445e-45	-12.6	0.72093	0.000846186
-13.25	5.13333	1.3787e-45	-13.25	5.13333	1.4222e-45	-12.6	0.74419	0.000866171
-13.25	5.15556	6.02315e-46	-13.25	5.15556	6.21301e-46	-12.6	0.76744	0.000856247
-13.25	5.17778	2.62244e-46	-13.25	5.17778	2.70502e-46	-12.6	0.7907	0.000831244
-13.25	5.2	1.13793e-46	-13.25	5.2	1.17372e-46	-12.6	0.81395	0.000799961
-13.25	5.22222	4.92097e-47	-13.25	5.22222	5.07559e-47	-12.6	0.83721	0.000766574
-13.25	5.24444	2.12087e-47	-13.25	5.24444	2.18743e-47	-12.6	0.86047	0.0007326
-13.25	5.26667	9.10971e-48	-13.25	5.26667	9.39526e-48	-12.6	0.88372	0.000698401
-13.25	5.28889	3.89961e-48	-13.25	5.28889	4.02169e-48	-12.6	0.90698	0.000663906
-13.25	5.31111	1.66366e-48	-13.25	5.31111	1.71567e-48	-12.6	0.93023	0.000628806
-13.25	5.33333	7.07347e-49	-13.25	5.33333	7.29433e-49	-12.6	0.95349	0.000592623
-13.25	5.35556	2.99728e-49	-13.25	5.35556	3.09073e-49	-12.6	0.97674	0.000554849
-13.25	5.37778	1.26575e-49	-13.25	5.37778	1.30516e-49	-12.6	1	0.000515145
-13.25	5.4	5.32712e-50	-13.25	5.4	5.49273e-50	-12.6	1.02326	0.000473511
-13.25	5.42222	2.23441e-50	-13.25	5.42222	2.30377e-50	-12.6	1.04651	0.000430334
-13.25	5.44444	9.34023e-51	-13.25	5.44444	9.62971e-51	-12.6	1.06977	0.000386338
-13.25	5.46667	3.89114e-51	-13.25	5.46667	4.01155e-51	-12.6	1.09302	0.00034245
-13.25	5.48889	1.61555e-51	-13.25	5.48889	1.66546e-51	-12.6	1.11628	0.000299653
-13.25	5.51111	6.68481e-52	-13.25	5.51111	6.89098e-52	-12.6	1.13954	0.000258859
-13.25	5.53333	2.75665e-52	-13.25	5.53333	2.84152e-52	-12.6	1.16279	0.000220818
-13.25	5.55556	1.13291e-52	-13.25	5.55556	1.16774e-52	-12.6	1.18605	0.000186071
-13.25	5.57778	4.64019e-53	-13.25	5.57778	4.78257e-53	-12.6	1.2093	0.000154939
-13.25	5.6	1.89408e-53	-13.25	5.6	1.95209e-53	-12.6	1.23256	0.000127546
-13.25	5.62222	7.70521e-54	-13.25	5.62222	7.94078e-54	-12.6	1.25581	0.000103843
-13.25	5.64444	3.12387e-54	-13.25	5.64444	3.21921e-54	-12.6	1.27907	8.3652e-05
-13.25	5.66667	1.26219e-54	-13.25	5.66667	1.30064e-54	-12.6	1.30233	6.67046e-05
-13.25	5.68889	5.08252e-55	-13.25	5.68889	5.23705e-55	-12.6	1.32558	5.26757e-05
-13.25	5.71111	2.03965e-55	-13.25	5.71111	2.10155e-55	-12.6	1.34884	4.1214e-05
-13.25	5.73333	8.15747e-56	-13.25	5.73333	8.40453e-56	-12.6	1.37209	3.19655e-05
-13.25	5.75556	3.25145e-56	-13.25	5.75556	3.34973e-56	-12.6	1.39535	2.45902e-05
-13.25	5.77778	1.29158e-56	-13.25	5.77778	1.33054e-56	-12.6	1.4186	1.87738e-05
-13.25	5.8	5.11311e-57	-13.25	5.8	5.26706e-57	-12.6	1.44186	1.42345e-05
-13.25	5.82222	2.01731e-57	-13.25	5.82222	2.07792e-57	-12.6	1.46512	1.07262e-05
-13.25	5.84444	7.93197e-58	-13.25	5.84444	8.16981e-58	-12.6	1.48837	8.03883e-06
-13.25	5.86667	3.10822e-58	-13.25	5.86667	3.20122e-58	-12.6	1.51163	5.99693e-06
-13.25	5.88889	1.21384e-58	-13.25	5.88889	1.25009e-58	-12.6	1.53488	4.45648e-06
-13.25	5.91111	4.72427e-59	-13.25	5.91111	4.86504e-59	-12.6	1.55814	3.30146e-06
-13.25	5.93333	1.83244e-59	-13.25	5.93333	1.88692e-59	-12.6	1.5814	2.43981e-06
-13.25	5.95556	7.08342e-60	-13.25	5.95556	7.29357e-60	-12.6	1.60465	1.79961e-06
-13.25	5.97778	2.72884e-60	-13.25	5.97778	2.80962e-60	-12.6	1.62791	1.32539e-06
-13.25	6	1.04769e-60	-13.25	6	1.07864e-60	-12.6	1.65116	9.74901e-07
-13.2	0	0.01339	-13.2	0	0.03046	-12.6	1.67442	7.16242e-07
-13.2	0.02222	0.02807	-13.2	0.02222	0.06382	-12.6	1.69767	5.25556e-07
-13.2	0.04444	0.03899	-13.2	0.04444	0.08844	-12.6	1.72093	3.85095e-07
-13.2	0.06667	0.04631	-13.2	0.06667	0.10466	-12.6	1.74419	2.81714e-07
-13.2	0.08889	0.05109	-13.2	0.08889	0.1151	-12.6	1.76744	2.05696e-07
-13.2	0.11111	0.05372	-13.2	0.11111	0.12075	-12.6	1.7907	1.49868e-07
-13.2	0.13333	0.0544	-13.2	0.13333	0.12223	-12.6	1.81395	1.08932e-07
-13.2	0.15556	0.0534	-13.2	0.15556	0.12018	-12.6	1.83721	7.89732e-08
-13.2	0.17778	0.05106	-13.2	0.17778	0.11526	-12.6	1.86047	5.70976e-08
-13.2	0.2	0.04775	-13.2	0.2	0.10819	-12.6	1.88372	4.11647e-08
-13.2	0.22222	0.04388	-13.2	0.22222	0.09968	-12.6	1.90698	2.95923e-08
-13.2	0.24444	0.03975	-13.2	0.24444	0.09033	-12.6	1.93023	2.12115e-08
-13.2	0.26667	0.03557	-13.2	0.26667	0.08061	-12.6	1.95349	1.51602e-08
-13.2	0.28889	0.03142	-13.2	0.28889	0.07085	-12.6	1.97674	1.08043e-08
-13.2	0.31111	0.02732	-13.2	0.31111	0.06125	-12.6	2	7.67829e-09
-13.2	0.33333	0.02326	-13.2	0.33333	0.05197	-12.6	2.02326	5.44162e-09
-13.2	0.35556	0.01926	-13.2	0.35556	0.04317	-12.6	2.04651	3.84599e-09
-13.2	0.37778	0.01544	-13.2	0.37778	0.03502	-12.6	2.06977	2.71094e-09
-13.2	0.4	0.01192	-13.2	0.4	0.02773	-12.6	2.09302	1.90579e-09
-13.2	0.42222	0.00889	-13.2	0.42222	0.02149	-12.6	2.11628	1.33622e-09
-13.2	0.44444	0.00651	-13.2	0.44444	0.01643	-12.6	2.13954	9.34389e-10
-13.2	0.46667	0.00487	-13.2	0.46667	0.01256	-12.6	2.16279	6.51652e-10
-13.2	0.48889	0.00389	-13.2	0.48889	0.00974	-12.6	2.18605	4.53239e-10
-13.2	0.51111	0.00333	-13.2	0.51111	0.0077	-12.6	2.2093	3.14372e-10
-13.2	0.53333	0.00289	-13.2	0.53333	0.00612	-12.6	2.23256	2.1744e-10
-13.2	0.55556	0.00241	-13.2	0.55556	0.00476	-12.6	2.25581	1.49965e-10
-13.2	0.57778	0.00184	-13.2	0.57778	0.0035	-12.6	2.27907	1.03124e-10
-13.2	0.6	0.00125	-13.2	0.6	0.00235	-12.6	2.30233	7.07012e-11
-13.2	0.62222	0.000678516	-13.2	0.62222	0.00132	-12.6	2.32558	4.83231e-11
-13.2	0.64444	0.000294108	-13.2	0.64444	0.000501696	-12.6	2.34884	3.29241e-11
-13.2	0.66667	0.000467882	-13.2	0.66667	0.000374512	-12.6	2.37209	2.23603e-11
-13.2	0.68889	0.000780808	-13.2	0.68889	0.000807394	-12.6	2.39535	1.51362e-11
-13.2	0.71111	0.00103	-13.2	0.71111	0.00113	-12.6	2.4186	1.02119e-11
-13.2	0.73333	0.00122	-13.2	0.73333	0.00134	-12.6	2.44186	6.86635e-12
-13.2	0.75556	0.00134	-13.2	0.75556	0.00146	-12.6	2.46512	4.60103e-12
-13.2	0.77778	0.00142	-13.2	0.77778	0.00153	-12.6	2.48837	3.0724e-12
-13.2	0.8	0.00146	-13.2	0.8	0.00156	-12.6	2.51163	2.04446e-12
-13.2	0.82222	0.00147	-13.2	0.82222	0.00156	-12.6	2.53488	1.35565e-12
-13.2	0.84444	0.00145	-13.2	0.84444	0.00154	-12.6	2.55814	8.95717e-13
-13.2	0.86667	0.0014	-13.2	0.86667	0.0015	-12.6	2.5814	5.8972e-13
-13.2	0.88889	0.00133	-13.2	0.88889	0.00143	-12.6	2.60465	3.8687e-13
-13.2	0.91111	0.00124	-13.2	0.91111	0.00135	-12.6	2.62791	2.52887e-13
-13.2	0.93333	0.00114	-13.2	0.93333	0.00125	-12.6	2.65116	1.64713e-13
-13.2	0.95556	0.00104	-13.2	0.95556	0.00113	-12.6	2.67442	1.06898e-13
-13.2	0.97778	0.000926845	-13.2	0.97778	0.00102	-12.6	2.69767	6.91276e-14
-13.2	1	0.000817897	-13.2	1	0.000897325	-12.6	2.72093	4.45427e-14
-13.2	1.02222	0.00071316	-13.2	1.02222	0.000782349	-12.6	2.74419	2.85988e-14
-13.2	1.04444	0.00061485	-13.2	1.04444	0.000673967	-12.6	2.76744	1.82965e-14
-13.2	1.06667	0.000524427	-13.2	1.06667	0.000574165	-12.6	2.7907	1.16639e-14
-13.2	1.08889	0.000442714	-13.2	1.08889	0.000484065	-12.6	2.81395	7.40937e-15
-13.2	1.11111	0.000370025	-13.2	1.11111	0.000404104	-12.6	2.83721	4.69011e-15
-13.2	1.13333	0.000306287	-13.2	1.13333	0.000334202	-12.6	2.86047	2.9584e-15
-13.2	1.15556	0.000251143	-13.2	1.15556	0.000273919	-12.6	2.88372	1.85955e-15
-13.2	1.17778	0.000204034	-13.2	1.17778	0.000222575	-12.6	2.90698	1.16478e-15
-13.2	1.2	0.000164276	-13.2	1.2	0.00017935	-12.6	2.93023	7.27062e-16
-13.2	1.22222	0.000131111	-13.2	1.22222	0.000143359	-12.6	2.95349	4.52269e-16
-13.2	1.24444	0.000103755	-13.2	1.24444	0.000113704	-12.6	2.97674	2.80367e-16
-13.2	1.26667	8.14369e-05	-13.2	1.26667	8.95121e-05	-12.6	3	1.73208e-16
-13.2	1.28889	6.34191e-05	-13.2	1.28889	6.99668e-05	-12.6	3.02326	1.06642e-16
-13.2	1.31111	4.90199e-05	-13.2	1.31111	5.43202e-05	-12.6	3.04651	6.54353e-17
-13.2	1.33333	3.7624e-05	-13.2	1.33333	4.19046e-05	-12.6	3.06977	4.00155e-17
-13.2	1.35556	2.86885e-05	-13.2	1.35556	3.2135e-05	-12.6	3.09302	2.43883e-17
-13.2	1.37778	2.17434e-05	-13.2	1.37778	2.45082e-05	-12.6	3.11628	1.48142e-17
-13.2	1.4	1.63897e-05	-13.2	1.4	1.85984e-05	-12.6	3.13954	8.9686e-18
-13.2	1.42222	1.22943e-05	-13.2	1.42222	1.40504e-05	-12.6	3.16279	5.41161e-18
-13.2	1.44444	9.18337e-06	-13.2	1.44444	1.05724e-05	-12.6	3.18605	3.25454e-18
-13.2	1.46667	6.83501e-06	-13.2	1.46667	7.92791e-06	-12.6	3.2093	1.95082e-18
-13.2	1.48889	5.07209e-06	-13.2	1.48889	5.92719e-06	-12.6	3.23256	1.16551e-18
-13.2	1.51111	3.75492e-06	-13.2	1.51111	4.42016e-06	-12.6	3.25581	6.94052e-19
-13.2	1.53333	2.77462e-06	-13.2	1.53333	3.28919e-06	-12.6	3.27907	4.11953e-19
-13.2	1.55556	2.0473e-06	-13.2	1.55556	2.44306e-06	-12.6	3.30233	2.43718e-19
-13.2	1.57778	1.50893e-06	-13.2	1.57778	1.81159e-06	-12.6	3.32558	1.43719e-19
-13.2	1.6	1.1111e-06	-13.2	1.6	1.34128e-06	-12.6	3.34884	8.44759e-20
-13.2	1.62222	8.17449e-07	-13.2	1.62222	9.91565e-07	-12.6	3.37209	4.94932e-20
-13.2	1.64444	6.00865e-07	-13.2	1.64444	7.31874e-07	-12.6	3.39535	2.89039e-20
-13.2	1.66667	4.41207e-07	-13.2	1.66667	5.39273e-07	-12.6	3.4186	1.68255e-20
-13.2	1.68889	3.2357e-07	-13.2	1.68889	3.96607e-07	-12.6	3.44186	9.76295e-21
-13.2	1.71111	2.36943e-07	-13.2	1.71111	2.9107e-07	-12.6	3.46512	5.64675e-21
-13.2	1.73333	1.73203e-07	-13.2	1.73333	2.13119e-07	-12.6	3.48837	3.25554e-21
-13.2	1.75556	1.2635e-07	-13.2	1.75556	1.55644e-07	-12.6	3.51163	1.87092e-21
-13.2	1.77778	9.19596e-08	-13.2	1.77778	1.13354e-07	-12.6	3.53488	1.07175e-21
-13.2	1.8	6.67591e-08	-13.2	1.8	8.23097e-08	-12.6	3.55814	6.11992e-22
-13.2	1.82222	4.83308e-08	-13.2	1.82222	5.95792e-08	-12.6	3.5814	3.48342e-22
-13.2	1.84444	3.48865e-08	-13.2	1.84444	4.29839e-08	-12.6	3.60465	1.97641e-22
-13.2	1.86667	2.51041e-08	-13.2	1.86667	3.09052e-08	-12.6	3.62791	1.11779e-22
-13.2	1.88889	1.80066e-08	-13.2	1.88889	2.21426e-08	-12.6	3.65116	6.30165e-23
-13.2	1.91111	1.28728e-08	-13.2	1.91111	1.58075e-08	-12.6	3.67442	3.54127e-23
-13.2	1.93333	9.17144e-09	-13.2	1.93333	1.12439e-08	-12.6	3.69767	1.98369e-23
-13.2	1.95556	6.51172e-09	-13.2	1.95556	7.96827e-09	-12.6	3.72093	1.10764e-23
-13.2	1.97778	4.60711e-09	-13.2	1.97778	5.626e-09	-12.6	3.74419	6.16501e-24
-13.2	2	3.24804e-09	-13.2	2	3.95746e-09	-12.6	3.76744	3.42039e-24
-13.2	2.02222	2.28172e-09	-13.2	2.02222	2.77339e-09	-12.6	3.7907	1.89158e-24
-13.2	2.04444	1.59715e-09	-13.2	2.04444	1.93634e-09	-12.6	3.81395	1.04275e-24
-13.2	2.06667	1.11395e-09	-13.2	2.06667	1.34689e-09	-12.6	3.83721	5.72983e-25
-13.2	2.08889	7.74133e-10	-13.2	2.08889	9.334e-10	-12.6	3.86047	3.13838e-25
-13.2	2.11111	5.36037e-10	-13.2	2.11111	6.44449e-10	-12.6	3.88372	1.71345e-25
-13.2	2.13333	3.6983e-10	-13.2	2.13333	4.43302e-10	-12.6	3.90698	9.32475e-26
-13.2	2.15556	2.54234e-10	-13.2	2.15556	3.03813e-10	-12.6	3.93023	5.05827e-26
-13.2	2.17778	1.74137e-10	-13.2	2.17778	2.07449e-10	-12.6	3.95349	2.73504e-26
-13.2	2.2	1.18842e-10	-13.2	2.2	1.4113e-10	-12.6	3.97674	1.47408e-26
-13.2	2.22222	8.08117e-11	-13.2	2.22222	9.56604e-11	-12.6	4	7.91906e-27
-13.2	2.24444	5.47518e-11	-13.2	2.24444	6.46033e-11	-12.6	4.02326	4.2405e-27
-13.2	2.26667	3.69609e-11	-13.2	2.26667	4.347e-11	-12.6	4.04651	2.26335e-27
-13.2	2.28889	2.48604e-11	-13.2	2.28889	2.91432e-11	-12.6	4.06977	1.20413e-27
-13.2	2.31111	1.66607e-11	-13.2	2.31111	1.94672e-11	-12.6	4.09302	6.38535e-28
-13.2	2.33333	1.11249e-11	-13.2	2.33333	1.29565e-11	-12.6	4.11628	3.37505e-28
-13.2	2.35556	7.40153e-12	-13.2	2.35556	8.592e-12	-12.6	4.13954	1.77811e-28
-13.2	2.37778	4.90644e-12	-13.2	2.37778	5.67708e-12	-12.6	4.16279	9.33726e-29
-13.2	2.4	3.24066e-12	-13.2	2.4	3.73751e-12	-12.6	4.18605	4.8872e-29
-13.2	2.42222	2.13267e-12	-13.2	2.42222	2.45171e-12	-12.6	4.2093	2.54965e-29
-13.2	2.44444	1.39842e-12	-13.2	2.44444	1.60247e-12	-12.6	4.23256	1.3258e-29
-13.2	2.46667	9.13653e-13	-13.2	2.46667	1.04363e-12	-12.6	4.25581	6.87146e-30
-13.2	2.48889	5.94779e-13	-13.2	2.48889	6.77249e-13	-12.6	4.27907	3.54973e-30
-13.2	2.51111	3.85803e-13	-13.2	2.51111	4.3792e-13	-12.6	4.30233	1.82774e-30
-13.2	2.53333	2.49353e-13	-13.2	2.53333	2.82158e-13	-12.6	4.32558	9.38005e-31
-13.2	2.55556	1.60586e-13	-13.2	2.55556	1.81154e-13	-12.6	4.34884	4.79806e-31
-13.2	2.57778	1.03051e-13	-13.2	2.57778	1.15896e-13	-12.6	4.37209	2.44621e-31
-13.2	2.6	6.58946e-14	-13.2	2.6	7.38856e-14	-12.6	4.39535	1.24305e-31
-13.2	2.62222	4.19866e-14	-13.2	2.62222	4.69384e-14	-12.6	4.41861	6.29582e-32
-13.2	2.64444	2.66589e-14	-13.2	2.64444	2.97154e-14	-12.6	4.44186	3.17818e-32
-13.2	2.66667	1.68674e-14	-13.2	2.66667	1.87469e-14	-12.6	4.46512	1.59908e-32
-13.2	2.68889	1.0635e-14	-13.2	2.68889	1.17863e-14	-12.6	4.48837	8.01904e-33
-13.2	2.71111	6.68222e-15	-13.2	2.71111	7.38478e-15	-12.6	4.51163	4.00809e-33
-13.2	2.73333	4.1841e-15	-13.2	2.73333	4.61121e-15	-12.6	4.53488	1.9967e-33
-13.2	2.75556	2.61091e-15	-13.2	2.75556	2.8696e-15	-12.6	4.55814	9.91398e-34
-13.2	2.77778	1.62367e-15	-13.2	2.77778	1.77977e-15	-12.6	4.58139	4.90616e-34
-13.2	2.8	1.00631e-15	-13.2	2.8	1.10015e-15	-12.6	4.60465	2.41988e-34
-13.2	2.82222	6.21576e-16	-13.2	2.82222	6.77788e-16	-12.6	4.62791	1.1896e-34
-13.2	2.84444	3.8265e-16	-13.2	2.84444	4.16199e-16	-12.6	4.65116	5.82863e-35
-13.2	2.86667	2.34778e-16	-13.2	2.86667	2.54731e-16	-12.6	4.67442	2.84634e-35
-13.2	2.88889	1.43573e-16	-13.2	2.88889	1.55397e-16	-12.6	4.69767	1.38536e-35
-13.2	2.91111	8.75099e-17	-13.2	2.91111	9.4492e-17	-12.6	4.72093	6.72033e-36
-13.2	2.93333	5.31637e-17	-13.2	2.93333	5.72725e-17	-12.6	4.74419	3.24917e-36
-13.2	2.95556	3.21926e-17	-13.2	2.95556	3.46023e-17	-12.6	4.76744	1.5657e-36
-13.2	2.97778	1.94307e-17	-13.2	2.97778	2.08391e-17	-12.6	4.7907	7.5196e-37
-13.2	3	1.16901e-17	-13.2	3	1.25105e-17	-12.6	4.81395	3.59943e-37
-13.2	3.02222	7.01053e-18	-13.2	3.02222	7.48692e-18	-12.6	4.83721	1.71721e-37
-13.2	3.04444	4.1908e-18	-13.2	3.04444	4.46651e-18	-12.6	4.86046	8.16513e-38
-13.2	3.06667	2.49724e-18	-13.2	3.06667	2.6563e-18	-12.6	4.88372	3.86948e-38
-13.2	3.08889	1.48336e-18	-13.2	3.08889	1.57483e-18	-12.6	4.90698	1.82765e-38
-13.2	3.11111	8.7834e-19	-13.2	3.11111	9.30784e-19	-12.6	4.93023	8.6036e-39
-13.2	3.13333	5.18457e-19	-13.2	3.13333	5.48433e-19	-12.6	4.95349	4.03661e-39
-13.2	3.15556	3.05072e-19	-13.2	3.15556	3.22155e-19	-12.6	4.97674	1.88756e-39
-13.2	3.17778	1.78951e-19	-13.2	3.17778	1.88658e-19	-12.6	5	8.79698e-40
-13.2	3.2	1.04643e-19	-13.2	3.2	1.10144e-19	-12.6	5.02326	4.08614e-40
-13.2	3.22222	6.10014e-20	-13.2	3.22222	6.41092e-20	-12.6	5.04651	1.89164e-40
-13.2	3.24444	3.54503e-20	-13.2	3.24444	3.72015e-20	-12.6	5.06977	8.72795e-41
-13.2	3.26667	2.05379e-20	-13.2	3.26667	2.15221e-20	-12.6	5.09302	4.01357e-41
-13.2	3.28889	1.18617e-20	-13.2	3.28889	1.24134e-20	-12.6	5.11628	1.83948e-41
-13.2	3.31111	6.82965e-21	-13.2	3.31111	7.1381e-21	-12.6	5.13954	8.40245e-42
-13.2	3.33333	3.9202e-21	-13.2	3.33333	4.09223e-21	-12.6	5.16279	3.82526e-42
-13.2	3.35556	2.24325e-21	-13.2	3.35556	2.33897e-21	-12.6	5.18605	1.73564e-42
-13.2	3.37778	1.2797e-21	-13.2	3.37778	1.33283e-21	-12.6	5.2093	7.84883e-43
-13.2	3.4	7.27776e-22	-13.2	3.4	7.57202e-22	-12.6	5.23256	3.53747e-43
-13.2	3.42222	4.12617e-22	-13.2	3.42222	4.28878e-22	-12.6	5.25581	1.58901e-43
-13.2	3.44444	2.33214e-22	-13.2	3.44444	2.42181e-22	-12.6	5.27907	7.1138e-44
-13.2	3.46667	1.31408e-22	-13.2	3.46667	1.36341e-22	-12.6	5.30233	3.1741e-44
-13.2	3.48889	7.38148e-23	-13.2	3.48889	7.65237e-23	-12.6	5.32558	1.41151e-44
-13.2	3.51111	4.13353e-23	-13.2	3.51111	4.28196e-23	-12.6	5.34884	6.25587e-45
-13.2	3.53333	2.30755e-23	-13.2	3.53333	2.38872e-23	-12.6	5.37209	2.76334e-45
-13.2	3.55556	1.2842e-23	-13.2	3.55556	1.3285e-23	-12.6	5.39535	1.21654e-45
-13.2	3.57778	7.12461e-24	-13.2	3.57778	7.36594e-24	-12.6	5.41861	5.33773e-46
-13.2	3.6	3.94036e-24	-13.2	3.6	4.07157e-24	-12.6	5.44186	2.33416e-46
-13.2	3.62222	2.17248e-24	-13.2	3.62222	2.24367e-24	-12.6	5.46512	1.01729e-46
-13.2	3.64444	1.19403e-24	-13.2	3.64444	1.23259e-24	-12.6	5.48837	4.41876e-47
-13.2	3.66667	6.54207e-25	-13.2	3.66667	6.75045e-25	-12.6	5.51163	1.91293e-47
-13.2	3.68889	3.57313e-25	-13.2	3.68889	3.68555e-25	-12.6	5.53488	8.25346e-48
-13.2	3.71111	1.94543e-25	-13.2	3.71111	2.00595e-25	-12.6	5.55814	3.54907e-48
-13.2	3.73333	1.05588e-25	-13.2	3.73333	1.08839e-25	-12.6	5.58139	1.52102e-48
-13.2	3.75556	5.71264e-26	-13.2	3.75556	5.88699e-26	-12.6	5.60465	6.4967e-49
-13.2	3.77778	3.08095e-26	-13.2	3.77778	3.17424e-26	-12.6	5.62791	2.76562e-49
-13.2	3.8	1.65636e-26	-13.2	3.8	1.70616e-26	-12.6	5.65116	1.17336e-49
-13.2	3.82222	8.8765e-27	-13.2	3.82222	9.14183e-27	-12.6	5.67442	4.96146e-50
-13.2	3.84444	4.74181e-27	-13.2	3.84444	4.88285e-27	-12.6	5.69767	2.09087e-50
-13.2	3.86667	2.52499e-27	-13.2	3.86667	2.59979e-27	-12.6	5.72093	8.78183e-51
-13.2	3.88889	1.34025e-27	-13.2	3.88889	1.37982e-27	-12.6	5.74419	3.67605e-51
-13.2	3.91111	7.09116e-28	-13.2	3.91111	7.30002e-28	-12.6	5.76744	1.53361e-51
-13.2	3.93333	3.73985e-28	-13.2	3.93333	3.84981e-28	-12.6	5.7907	6.37661e-52
-13.2	3.95556	1.96604e-28	-13.2	3.95556	2.02378e-28	-12.6	5.81395	2.64242e-52
-13.2	3.97778	1.03022e-28	-13.2	3.97778	1.06046e-28	-12.6	5.83721	1.09132e-52
-13.2	4	5.38103e-29	-13.2	4	5.53901e-29	-12.6	5.86046	4.49201e-53
-13.2	4.02222	2.80153e-29	-13.2	4.02222	2.88382e-29	-12.6	5.88372	1.84275e-53
-13.2	4.04444	1.45384e-29	-13.2	4.04444	1.49659e-29	-12.6	5.90698	7.53409e-54
-13.2	4.06667	7.52016e-30	-13.2	4.06667	7.7416e-30	-12.6	5.93023	3.06996e-54
-13.2	4.08889	3.87727e-30	-13.2	4.08889	3.99164e-30	-12.6	5.95349	1.24673e-54
-13.2	4.11111	1.99255e-30	-13.2	4.11111	2.05145e-30	-12.6	5.97674	5.046e-55
-13.2	4.13333	1.02065e-30	-13.2	4.13333	1.05089e-30	-12.6	6	2.03545e-55
-13.2	4.15556	5.21107e-31	-13.2	4.15556	5.36585e-31	-12.55	0	0.01012
-13.2	4.17778	2.65189e-31	-13.2	4.17778	2.73087e-31	-12.55	0.02326	0.02167
-13.2	4.2	1.34512e-31	-13.2	4.2	1.3853e-31	-12.55	0.04651	0.02996
-13.2	4.22222	6.80055e-32	-13.2	4.22222	7.00426e-32	-12.55	0.06977	0.03535
-13.2	4.24444	3.42689e-32	-13.2	4.24444	3.52985e-32	-12.55	0.09302	0.03874
-13.2	4.26667	1.72119e-32	-13.2	4.26667	1.77306e-32	-12.55	0.11628	0.04051
-13.2	4.28889	8.61646e-33	-13.2	4.28889	8.87694e-33	-12.55	0.13953	0.04091
-13.2	4.31111	4.29931e-33	-13.2	4.31111	4.42967e-33	-12.55	0.16279	0.04017
-13.2	4.33333	2.13814e-33	-13.2	4.33333	2.20317e-33	-12.55	0.18605	0.03854
-13.2	4.35556	1.05984e-33	-13.2	4.35556	1.09217e-33	-12.55	0.2093	0.03622
-13.2	4.37778	5.2361e-34	-13.2	4.37778	5.3963e-34	-12.55	0.23256	0.03341
-13.2	4.4	2.57834e-34	-13.2	4.4	2.65746e-34	-12.55	0.25581	0.03026
-13.2	4.42222	1.26542e-34	-13.2	4.42222	1.30436e-34	-12.55	0.27907	0.02691
-13.2	4.44444	6.19002e-35	-13.2	4.44444	6.38099e-35	-12.55	0.30233	0.02346
-13.2	4.46667	3.01793e-35	-13.2	4.46667	3.11127e-35	-12.55	0.32558	0.02003
-13.2	4.48889	1.46651e-35	-13.2	4.48889	1.51198e-35	-12.55	0.34884	0.01673
-13.2	4.51111	7.10261e-36	-13.2	4.51111	7.32335e-36	-12.55	0.37209	0.0137
-13.2	4.53333	3.42854e-36	-13.2	4.53333	3.53532e-36	-12.55	0.39535	0.01102
-13.2	4.55556	1.64951e-36	-13.2	4.55556	1.70099e-36	-12.55	0.41861	0.00877
-13.2	4.57778	7.90964e-37	-13.2	4.57778	8.15699e-37	-12.55	0.44186	0.00696
-13.2	4.6	3.78018e-37	-13.2	4.6	3.8986e-37	-12.55	0.46512	0.00553
-13.2	4.62222	1.80061e-37	-13.2	4.62222	1.85712e-37	-12.55	0.48837	0.00439
-13.2	4.64444	8.54834e-38	-13.2	4.64444	8.81699e-38	-12.55	0.51163	0.00343
-13.2	4.66667	4.04477e-38	-13.2	4.66667	4.17206e-38	-12.55	0.53488	0.00257
-13.2	4.68889	1.90747e-38	-13.2	4.68889	1.96757e-38	-12.55	0.55814	0.00179
-13.2	4.71111	8.96541e-39	-13.2	4.71111	9.24822e-39	-12.55	0.5814	0.00109
-13.2	4.73333	4.19984e-39	-13.2	4.73333	4.33245e-39	-12.55	0.60465	0.000490381
-13.2	4.75556	1.96084e-39	-13.2	4.75556	2.02281e-39	-12.55	0.62791	0.000124219
-13.2	4.77778	9.12434e-40	-13.2	4.77778	9.4129e-40	-12.55	0.65116	0.00039905
-13.2	4.8	4.23163e-40	-13.2	4.8	4.36553e-40	-12.55	0.67442	0.000640463
-13.2	4.82222	1.95596e-40	-13.2	4.82222	2.01788e-40	-12.55	0.69767	0.000787515
-13.2	4.84444	9.01068e-41	-13.2	4.84444	9.29605e-41	-12.55	0.72093	0.000859702
-13.2	4.86667	4.13715e-41	-13.2	4.86667	4.2682e-41	-12.55	0.74419	0.000880627
-13.2	4.88889	1.89317e-41	-13.2	4.88889	1.95315e-41	-12.55	0.76744	0.000871109
-13.2	4.91111	8.63421e-42	-13.2	4.91111	8.90775e-42	-12.55	0.7907	0.000846247
-13.2	4.93333	3.92463e-42	-13.2	4.93333	4.04896e-42	-12.55	0.81395	0.000815018
-13.2	4.95556	1.77795e-42	-13.2	4.95556	1.83426e-42	-12.55	0.83721	0.000781675
-13.2	4.97778	8.02752e-43	-13.2	4.97778	8.28171e-43	-12.55	0.86047	0.000747751
-13.2	5	3.61232e-43	-13.2	5	3.72666e-43	-12.55	0.88372	0.0007136
-13.2	5.02222	1.62007e-43	-13.2	5.02222	1.67133e-43	-12.55	0.90698	0.000679136
-13.2	5.04444	7.24138e-44	-13.2	5.04444	7.47037e-44	-12.55	0.93023	0.000644034
-13.2	5.06667	3.2259e-44	-13.2	5.06667	3.32785e-44	-12.55	0.95349	0.00060779
-13.2	5.08889	1.43226e-44	-13.2	5.08889	1.47749e-44	-12.55	0.97674	0.000569862
-13.2	5.11111	6.3377e-45	-13.2	5.11111	6.5377e-45	-12.55	1	0.00052988
-13.2	5.13333	2.795e-45	-13.2	5.13333	2.88313e-45	-12.55	1.02326	0.000487815
-13.2	5.15556	1.22849e-45	-13.2	5.15556	1.26719e-45	-12.55	1.04651	0.000444044
-13.2	5.17778	5.38149e-46	-13.2	5.17778	5.55086e-46	-12.55	1.06977	0.000399296
-13.2	5.2	2.34947e-46	-13.2	5.2	2.42334e-46	-12.55	1.09302	0.00035452
-13.2	5.22222	1.0223e-46	-13.2	5.22222	1.05441e-46	-12.55	1.11628	0.000310731
-13.2	5.24444	4.43326e-47	-13.2	5.24444	4.57234e-47	-12.55	1.13954	0.000268878
-13.2	5.26667	1.91605e-47	-13.2	5.26667	1.97609e-47	-12.55	1.16279	0.000229751
-13.2	5.28889	8.25331e-48	-13.2	5.28889	8.51161e-48	-12.55	1.18605	0.000193925
-13.2	5.31111	3.54313e-48	-13.2	5.31111	3.65387e-48	-12.55	1.2093	0.000161754
-13.2	5.33333	1.51595e-48	-13.2	5.33333	1.56326e-48	-12.55	1.23256	0.000133383
-13.2	5.35556	6.46423e-49	-13.2	5.35556	6.66573e-49	-12.55	1.25581	0.000108781
-13.2	5.37778	2.74718e-49	-13.2	5.37778	2.83269e-49	-12.55	1.27907	8.77807e-05
-13.2	5.4	1.16357e-49	-13.2	5.4	1.19974e-49	-12.55	1.30233	7.01175e-05
-13.2	5.42222	4.91175e-50	-13.2	5.42222	5.06419e-50	-12.55	1.32558	5.54663e-05
-13.2	5.44444	2.0664e-50	-13.2	5.44444	2.13044e-50	-12.55	1.34884	4.34723e-05
-13.2	5.46667	8.66422e-51	-13.2	5.46667	8.9323e-51	-12.55	1.37209	3.3775e-05
-13.2	5.48889	3.62059e-51	-13.2	5.48889	3.73244e-51	-12.55	1.39535	2.60267e-05
-13.2	5.51111	1.50788e-51	-13.2	5.51111	1.55438e-51	-12.55	1.4186	1.99043e-05
-13.2	5.53333	6.25874e-52	-13.2	5.53333	6.45144e-52	-12.55	1.44186	1.51171e-05
-13.2	5.55556	2.58906e-52	-13.2	5.55556	2.66865e-52	-12.55	1.46512	1.14103e-05
-13.2	5.57778	1.06742e-52	-13.2	5.57778	1.10017e-52	-12.55	1.48837	8.56568e-06
-13.2	5.6	4.38591e-53	-13.2	5.6	4.52025e-53	-12.55	1.51163	6.40045e-06
-13.2	5.62222	1.79605e-53	-13.2	5.62222	1.85097e-53	-12.55	1.53488	4.76414e-06
-13.2	5.64444	7.33017e-54	-13.2	5.64444	7.5539e-54	-12.55	1.55814	3.53515e-06
-13.2	5.66667	2.98155e-54	-13.2	5.66667	3.07239e-54	-12.55	1.5814	2.61681e-06
-13.2	5.68889	1.20866e-54	-13.2	5.68889	1.24542e-54	-12.55	1.60465	1.93338e-06
-13.2	5.71111	4.88316e-55	-13.2	5.71111	5.03138e-55	-12.55	1.62791	1.42634e-06
-13.2	5.73333	1.96622e-55	-13.2	5.73333	2.02578e-55	-12.55	1.65116	1.05098e-06
-13.2	5.75556	7.89032e-56	-13.2	5.75556	8.12889e-56	-12.55	1.67442	7.73521e-07
-13.2	5.77778	3.15567e-56	-13.2	5.77778	3.2509e-56	-12.55	1.69767	5.68634e-07
-13.2	5.8	1.25783e-56	-13.2	5.8	1.29571e-56	-12.55	1.72093	4.17454e-07
-13.2	5.82222	4.99671e-57	-13.2	5.82222	5.1469e-57	-12.55	1.74419	3.05984e-07
-13.2	5.84444	1.97824e-57	-13.2	5.84444	2.03758e-57	-12.55	1.76744	2.23866e-07
-13.2	5.86667	7.80564e-58	-13.2	5.86667	8.0393e-58	-12.55	1.7907	1.63442e-07
-13.2	5.88889	3.06951e-58	-13.2	5.88889	3.16121e-58	-12.55	1.81395	1.19048e-07
-13.2	5.91111	1.20299e-58	-13.2	5.91111	1.23885e-58	-12.55	1.83721	8.64912e-08
-13.2	5.93333	4.69882e-59	-13.2	5.93333	4.8386e-59	-12.55	1.86047	6.26686e-08
-13.2	5.95556	1.82914e-59	-13.2	5.95556	1.88343e-59	-12.55	1.88372	4.52804e-08
-13.2	5.97778	7.09639e-60	-13.2	5.97778	7.30657e-60	-12.55	1.90698	3.26232e-08
-13.2	6	2.74384e-60	-13.2	6	2.82493e-60	-12.55	1.93023	2.34364e-08
-13.15	0	0.01339	-13.15	0	0.03046	-12.55	1.95349	1.67884e-08
-13.15	0.02222	0.02807	-13.15	0.02222	0.06382	-12.55	1.97674	1.1992e-08
-13.15	0.04444	0.039	-13.15	0.04444	0.08845	-12.55	2	8.54201e-09
-13.15	0.06667	0.04632	-13.15	0.06667	0.10469	-12.55	2.02326	6.06786e-09
-13.15	0.08889	0.05111	-13.15	0.08889	0.11515	-12.55	2.04651	4.29871e-09
-13.15	0.11111	0.05375	-13.15	0.11111	0.12083	-12.55	2.06977	3.03728e-09
-13.15	0.13333	0.05445	-13.15	0.13333	0.12235	-12.55	2.09302	2.14036e-09
-13.15	0.15556	0.05347	-13.15	0.15556	0.12033	-12.55	2.11628	1.50435e-09
-13.15	0.17778	0.05115	-13.15	0.17778	0.11545	-12.55	2.13954	1.05457e-09
-13.15	0.2	0.04786	-13.15	0.2	0.10842	-12.55	2.16279	7.37312e-10
-13.15	0.22222	0.04399	-13.15	0.22222	0.09994	-12.55	2.18605	5.14123e-10
-13.15	0.24444	0.03988	-13.15	0.24444	0.09062	-12.55	2.2093	3.57523e-10
-13.15	0.26667	0.0357	-13.15	0.26667	0.08092	-12.55	2.23256	2.47934e-10
-13.15	0.28889	0.03156	-13.15	0.28889	0.07116	-12.55	2.25581	1.7145e-10
-13.15	0.31111	0.02746	-13.15	0.31111	0.06157	-12.55	2.27907	1.18216e-10
-13.15	0.33333	0.0234	-13.15	0.33333	0.05228	-12.55	2.30233	8.12694e-11
-13.15	0.35556	0.01939	-13.15	0.35556	0.04346	-12.55	2.32558	5.56998e-11
-13.15	0.37778	0.01555	-13.15	0.37778	0.03529	-12.55	2.34884	3.80564e-11
-13.15	0.4	0.01203	-13.15	0.4	0.02797	-12.55	2.37209	2.59191e-11
-13.15	0.42222	0.00898	-13.15	0.42222	0.0217	-12.55	2.39535	1.75955e-11
-13.15	0.44444	0.00659	-13.15	0.44444	0.01661	-12.55	2.4186	1.19056e-11
-13.15	0.46667	0.00493	-13.15	0.46667	0.01271	-12.55	2.44186	8.02862e-12
-13.15	0.48889	0.00394	-13.15	0.48889	0.00987	-12.55	2.46512	5.39579e-12
-13.15	0.51111	0.00338	-13.15	0.51111	0.0078	-12.55	2.48837	3.61389e-12
-13.15	0.53333	0.00293	-13.15	0.53333	0.00621	-12.55	2.51163	2.41205e-12
-13.15	0.55556	0.00244	-13.15	0.55556	0.00483	-12.55	2.53488	1.60426e-12
-13.15	0.57778	0.00187	-13.15	0.57778	0.00356	-12.55	2.55814	1.06325e-12
-13.15	0.6	0.00127	-13.15	0.6	0.00239	-12.55	2.5814	7.02191e-13
-13.15	0.62222	0.000688449	-13.15	0.62222	0.00135	-12.55	2.60465	4.62096e-13
-13.15	0.64444	0.000292442	-13.15	0.64444	0.000508356	-12.55	2.62791	3.03014e-13
-13.15	0.66667	0.000468997	-13.15	0.66667	0.000370804	-12.55	2.65116	1.9799e-13
-13.15	0.68889	0.000789269	-13.15	0.68889	0.00081524	-12.55	2.67442	1.28907e-13
-13.15	0.71111	0.00105	-13.15	0.71111	0.00115	-12.55	2.69767	8.36294e-14
-13.15	0.73333	0.00123	-13.15	0.73333	0.00136	-12.55	2.72093	5.40625e-14
-13.15	0.75556	0.00136	-13.15	0.75556	0.00148	-12.55	2.74419	3.48249e-14
-13.15	0.77778	0.00145	-13.15	0.77778	0.00155	-12.55	2.76744	2.23534e-14
-13.15	0.8	0.00149	-13.15	0.8	0.00159	-12.55	2.7907	1.42976e-14
-13.15	0.82222	0.0015	-13.15	0.82222	0.00159	-12.55	2.81395	9.11285e-15
-13.15	0.84444	0.00148	-13.15	0.84444	0.00158	-12.55	2.83721	5.7879e-15
-13.15	0.86667	0.00143	-13.15	0.86667	0.00154	-12.55	2.86047	3.66327e-15
-13.15	0.88889	0.00136	-13.15	0.88889	0.00147	-12.55	2.88372	2.3105e-15
-13.15	0.91111	0.00128	-13.15	0.91111	0.00138	-12.55	2.90698	1.45224e-15
-13.15	0.93333	0.00118	-13.15	0.93333	0.00128	-12.55	2.93023	9.09644e-16
-13.15	0.95556	0.00107	-13.15	0.95556	0.00117	-12.55	2.95349	5.67824e-16
-13.15	0.97778	0.000955184	-13.15	0.97778	0.00105	-12.55	2.97674	3.5324e-16
-13.15	1	0.000844083	-13.15	1	0.000926103	-12.55	3	2.19003e-16
-13.15	1.02222	0.000737036	-13.15	1.02222	0.000808584	-12.55	3.02326	1.35318e-16
-13.15	1.04444	0.000636349	-13.15	1.04444	0.000697562	-12.55	3.04651	8.33297e-17
-13.15	1.06667	0.000543557	-13.15	1.06667	0.000595122	-12.55	3.06977	5.11428e-17
-13.15	1.08889	0.000459545	-13.15	1.08889	0.000502465	-12.55	3.09302	3.12837e-17
-13.15	1.11111	0.000384672	-13.15	1.11111	0.000420084	-12.55	3.11628	1.90724e-17
-13.15	1.13333	0.000318899	-13.15	1.13333	0.000347938	-12.55	3.13954	1.15892e-17
-13.15	1.15556	0.00026189	-13.15	1.15556	0.000285609	-12.55	3.16279	7.01885e-18
-13.15	1.17778	0.0002131	-13.15	1.17778	0.00023243	-12.55	3.18605	4.23693e-18
-13.15	1.2	0.000171848	-13.15	1.2	0.000187582	-12.55	3.2093	2.54925e-18
-13.15	1.22222	0.000137374	-13.15	1.22222	0.000150174	-12.55	3.23256	1.52882e-18
-13.15	1.24444	0.000108887	-13.15	1.24444	0.000119297	-12.55	3.25581	9.13875e-19
-13.15	1.26667	8.56034e-05	-13.15	1.26667	9.40649e-05	-12.55	3.27907	5.44513e-19
-13.15	1.28889	6.67721e-05	-13.15	1.28889	7.3643e-05	-12.55	3.30233	3.23389e-19
-13.15	1.31111	5.16955e-05	-13.15	1.31111	5.7266e-05	-12.55	3.32558	1.91443e-19
-13.15	1.33333	3.97422e-05	-13.15	1.33333	4.42481e-05	-12.55	3.34884	1.12969e-19
-13.15	1.35556	3.03527e-05	-13.15	1.35556	3.39868e-05	-12.55	3.37209	6.64481e-20
-13.15	1.37778	2.30418e-05	-13.15	1.37778	2.59622e-05	-12.55	3.39535	3.89597e-20
-13.15	1.4	1.73964e-05	-13.15	1.4	1.97334e-05	-12.55	3.4186	2.27699e-20
-13.15	1.42222	1.30703e-05	-13.15	1.42222	1.49319e-05	-12.55	3.44186	1.32653e-20
-13.15	1.44444	9.77852e-06	-13.15	1.44444	1.12538e-05	-12.55	3.46512	7.70358e-21
-13.15	1.46667	7.28951e-06	-13.15	1.46667	8.45251e-06	-12.55	3.48837	4.45949e-21
-13.15	1.48889	5.41796e-06	-13.15	1.48889	6.32967e-06	-12.55	3.51163	2.57333e-21
-13.15	1.51111	4.01736e-06	-13.15	1.51111	4.72804e-06	-12.55	3.53488	1.48023e-21
-13.15	1.53333	2.97331e-06	-13.15	1.53333	3.52414e-06	-12.55	3.55814	8.48753e-22
-13.15	1.55556	2.19748e-06	-13.15	1.55556	2.62197e-06	-12.55	3.5814	4.85128e-22
-13.15	1.57778	1.62231e-06	-13.15	1.57778	1.94761e-06	-12.55	3.60465	2.76411e-22
-13.15	1.6	1.19661e-06	-13.15	1.6	1.44452e-06	-12.55	3.62791	1.56991e-22
-13.15	1.62222	8.81896e-07	-13.15	1.62222	1.06981e-06	-12.55	3.65116	8.88833e-23
-13.15	1.64444	6.49399e-07	-13.15	1.64444	7.91084e-07	-12.55	3.67442	5.01634e-23
-13.15	1.66667	4.77725e-07	-13.15	1.66667	5.84007e-07	-12.55	3.69767	2.82212e-23
-13.15	1.68889	3.51018e-07	-13.15	1.68889	4.30342e-07	-12.55	3.72093	1.58266e-23
-13.15	1.71111	2.57546e-07	-13.15	1.71111	3.16458e-07	-12.55	3.74419	8.84748e-24
-13.15	1.73333	1.8864e-07	-13.15	1.73333	2.32181e-07	-12.55	3.76744	4.93029e-24
-13.15	1.75556	1.37895e-07	-13.15	1.75556	1.6992e-07	-12.55	3.7907	2.7387e-24
-13.15	1.77778	1.00573e-07	-13.15	1.77778	1.24014e-07	-12.55	3.81395	1.51647e-24
-13.15	1.8	7.31684e-08	-13.15	1.8	9.02451e-08	-12.55	3.83721	8.37029e-25
-13.15	1.82222	5.30864e-08	-13.15	1.82222	6.5467e-08	-12.55	3.86047	4.60535e-25
-13.15	1.84444	3.84043e-08	-13.15	1.84444	4.73373e-08	-12.55	3.88372	2.5258e-25
-13.15	1.86667	2.76977e-08	-13.15	1.86667	3.41124e-08	-12.55	3.90698	1.38086e-25
-13.15	1.88889	1.99122e-08	-13.15	1.88889	2.44965e-08	-12.55	3.93023	7.52503e-26
-13.15	1.91111	1.4268e-08	-13.15	1.91111	1.75287e-08	-12.55	3.95349	4.08769e-26
-13.15	1.93333	1.01893e-08	-13.15	1.93333	1.24974e-08	-12.55	3.97674	2.21337e-26
-13.15	1.95556	7.25148e-09	-13.15	1.95556	8.87765e-09	-12.55	4	1.19464e-26
-13.15	1.97778	5.14277e-09	-13.15	1.97778	6.28312e-09	-12.55	4.02326	6.42725e-27
-13.15	2	3.63445e-09	-13.15	2	4.4304e-09	-12.55	4.04651	3.4468e-27
-13.15	2.02222	2.55941e-09	-13.15	2.02222	3.11243e-09	-12.55	4.06977	1.8425e-27
-13.15	2.04444	1.79595e-09	-13.15	2.04444	2.17843e-09	-12.55	4.09302	9.8174e-28
-13.15	2.06667	1.25573e-09	-13.15	2.06667	1.51907e-09	-12.55	4.11628	5.21416e-28
-13.15	2.08889	8.7486e-10	-13.15	2.08889	1.05537e-09	-12.55	4.13954	2.76037e-28
-13.15	2.11111	6.07326e-10	-13.15	2.11111	7.30518e-10	-12.55	4.16279	1.45661e-28
-13.15	2.13333	4.20091e-10	-13.15	2.13333	5.03799e-10	-12.55	4.18605	7.66151e-29
-13.15	2.15556	2.89536e-10	-13.15	2.15556	3.46169e-10	-12.55	4.2093	4.01675e-29
-13.15	2.17778	1.98836e-10	-13.15	2.17778	2.3699e-10	-12.55	4.23256	2.09906e-29
-13.15	2.2	1.36058e-10	-13.15	2.2	1.61653e-10	-12.55	4.25581	1.09336e-29
-13.15	2.22222	9.27653e-11	-13.15	2.22222	1.09864e-10	-12.55	4.27907	5.67656e-30
-13.15	2.24444	6.30202e-11	-13.15	2.24444	7.43954e-11	-12.55	4.30233	2.93761e-30
[truncated: 217,782+ more rows]

## Sheet: Figure 4d
NiO-Ni-Pt								NiO-Pt									Ni-Pt
-22.4002	0			-22.4002	0	-22.4002		-21.9917	0			-21.9917	0	-21.9917	0		-10.4729	0					-10.4729	0
-22.278	0	-22.4002	0	-22.278	0	-22.278		-21.8801	0	-21.9917	0	-21.8801	0	-21.8801	0		-10.3981	0	-10.4729	0	-10.4729	0	-10.3981	0
-22.1558	0	-22.278	0	-22.1558	0	-22.1558		-21.7686	0	-21.8801	0	-21.7686	0	-21.7686	0		-10.3233	0	-10.3981	0	-10.3981	0	-10.3233	0
-22.0336	0	-22.1558	0	-22.0336	0	-22.0336		-21.657	0	-21.7686	0	-21.657	0	-21.657	0		-10.2485	0	-10.3233	0	-10.3233	0	-10.2485	0
-21.9114	0	-22.0336	0	-21.9114	0	-21.9114		-21.5455	0	-21.657	0	-21.5455	0	-21.5455	0		-10.1738	0	-10.2485	0	-10.2485	0	-10.1738	0
-21.7892	0	-21.9114	0	-21.7892	0	-21.7892		-21.4339	0	-21.5455	0	-21.4339	0	-21.4339	0		-10.099	0	-10.1738	0	-10.1738	0	-10.099	0
-21.667	0	-21.7892	0	-21.667	0	-21.667		-21.3224	0	-21.4339	0	-21.3224	0	-21.3224	0		-10.0242	0	-10.099	0	-10.099	0	-10.0242	0
-21.5448	0	-21.667	0	-21.5448	0	-21.5448		-21.2108	0	-21.3224	0	-21.2108	0	-21.2108	0		-9.94939	0	-10.0242	0	-10.0242	0	-9.94939	0
-21.4226	0	-21.5448	0	-21.4226	0	-21.4226		-21.0993	0	-21.2108	0	-21.0993	0	-21.0993	0		-9.87469	0	-9.94939	0	-9.94939	0	-9.87469	0
-21.3004	0	-21.4226	0	-21.3004	0	-21.3004		-20.9877	0	-21.0993	0	-20.9877	0	-20.9877	0		-9.79989	0	-9.87469	0	-9.87469	0	-9.79989	0
-21.1782	0	-21.3004	0	-21.1782	0	-21.1782		-20.8762	0	-20.9877	0	-20.8762	0	-20.8762	0		-9.72509	0	-9.79989	0	-9.79989	0	-9.72509	0
-21.056	0	-21.1782	0	-21.056	0	-21.056		-20.7646	0	-20.8762	0	-20.7646	0	-20.7646	0		-9.65029	0	-9.72509	0	-9.72509	0	-9.65029	0
-20.9339	0	-21.056	0	-20.9339	0	-20.9339		-20.6531	0	-20.7646	0	-20.6531	0	-20.6531	0		-9.57549	0	-9.65029	0	-9.65029	0	-9.57549	0
-20.8117	0	-20.9339	0	-20.8117	0	-20.8117		-20.5415	0	-20.6531	0	-20.5415	0	-20.5415	0		-9.50079	0	-9.57549	0	-9.57549	0	-9.50079	0
-20.6895	0	-20.8117	0	-20.6895	0	-20.6895		-20.43	0	-20.5415	0	-20.43	0	-20.43	0		-9.42599	0	-9.50079	0	-9.50079	0	-9.42599	0
-20.5673	0	-20.6895	0	-20.5673	0	-20.5673		-20.3184	0	-20.43	0	-20.3184	0	-20.3184	0		-9.35119	0	-9.42599	0	-9.42599	0	-9.35119	0
-20.4451	0	-20.5673	0	-20.4451	0	-20.4451		-20.2069	0	-20.3184	0	-20.2069	0	-20.2069	0		-9.27639	0	-9.35119	0	-9.35119	0	-9.27639	0
-20.3229	4.0362	-20.4451	0	-20.3229	0.107	-20.3229		-20.0953	0	-20.2069	0	-20.0953	0	-20.0953	0		-9.20169	0	-9.27639	0	-9.27639	0	-9.20169	0
-20.2007	0	-20.3229	3.2108	-20.2007	0	-20.2007		-19.9837	1.9291	-20.0953	0	-19.9837	0.0129	-19.9837	0.0001		-9.12689	0	-9.20169	0	-9.20169	0	-9.12689	0
-20.0785	0	-20.2007	0	-20.0785	0	-20.0785		-19.8722	0	-19.9837	1.5074	-19.8722	0	-19.8722	0		-9.05209	0	-9.12689	0	-9.12689	0	-9.05209	0
-19.9563	7.924	-20.0785	0	-19.9563	0.3676	-19.9563		-19.7606	5.8735	-19.8722	0	-19.7606	0.1013	-19.7606	0.0019		-8.97729	0	-9.05209	0	-9.05209	0	-8.97729	0
-19.8341	6.2825	-19.9563	6.2499	-19.8341	0.343	-19.8341		-19.6491	15.3899	-19.7606	4.5699	-19.6491	0.3274	-19.6491	0.0101		-8.90249	0	-8.97729	0	-8.97729	0	-8.90249	0
-19.7119	0	-19.8341	4.9407	-19.7119	0	-19.7119		-19.5375	2.4613	-19.6491	11.9553	-19.5375	0.0578	-19.5375	0.0015		-8.82779	0	-8.90249	0	-8.90249	0	-8.82779	0
-19.5897	6.3932	-19.7119	0	-19.5897	0.4263	-19.5897		-19.426	13.1046	-19.5375	1.9099	-19.426	0.3644	-19.426	0.0206		-8.75299	0	-8.82779	0	-8.82779	0	-8.75299	0
-19.4675	18.7055	-19.5897	5.0035	-19.4675	0.4088	-19.4675		-19.3144	30.1007	-19.426	10.1551	-19.3144	0.7483	-19.3144	0.1377		-8.67819	0	-8.75299	0	-8.75299	0	-8.67819	0
-19.3453	0	-19.4675	14.9727	-19.3453	0	-19.3453		-19.2029	4.3958	-19.3144	23.4193	-19.2029	0.1204	-19.2029	0.0162		-8.60339	0	-8.67819	0	-8.67819	0	-8.60339	0
-19.2231	0	-19.3453	0	-19.2231	0	-19.2231		-19.0913	17.3778	-19.2029	3.413	-19.0913	0.5352	-19.0913	0.0912		-8.52869	0	-8.60339	0	-8.60339	0	-8.52869	0
-19.1009	20.6736	-19.2231	0	-19.1009	1.2115	-19.1009		-18.9798	91.4755	-19.0913	13.5068	-18.9798	2.4946	-18.9798	0.695		-8.45389	0	-8.52869	0	-8.52869	0	-8.45389	0
-18.9788	0	-19.1009	16.2518	-18.9788	0	-18.9788		-18.8682	36.568	-18.9798	71.0729	-18.8682	1.0499	-18.8682	0.3282		-8.37909	0.6409	-8.45389	0	-8.45389	0	-8.37909	0.0012
-18.8566	0	-18.9788	0	-18.8566	0	-18.8566		-18.7567	38.3546	-18.8682	28.4022	-18.7567	1.2547	-18.7567	0.4273		-8.30429	1.2243	-8.37909	0.447	-8.37909	0.0207	-8.30429	0.0018
-18.7344	0	-18.8566	0	-18.7344	0	-18.7344		-18.6451	73.0437	-18.7567	29.7743	-18.6451	1.9868	-18.6451	1.2877		-8.22949	0.9808	-8.30429	0.8483	-8.30429	0.0467	-8.22949	0.0022
-18.6122	0	-18.7344	0	-18.6122	0	-18.6122		-18.5336	122.08	-18.6451	56.8586	-18.5336	3.8032	-18.5336	1.6485		-8.15479	0.895	-8.22949	0.6736	-8.22949	0.0431	-8.15479	0.0046
-18.49	29.8222	-18.6122	0	-18.49	1.1884	-18.49		-18.422	71.0526	-18.5336	94.913	-18.422	1.8821	-18.422	0.5353		-8.07999	0.9832	-8.15479	0.6091	-8.15479	0.0445	-8.07999	0.0048
-18.3678	18.1224	-18.49	23.1566	-18.3678	0.6533	-18.3678		-18.3105	0	-18.422	55.4378	-18.3105	0	-18.3105	0		-8.00519	1.0713	-8.07999	0.6648	-8.07999	0.0527	-8.00519	0.005
-18.2456	0	-18.3678	14.0734	-18.2456	0	-18.2456		-18.1989	0	-18.3105	0	-18.1989	0	-18.1989	0		-7.93039	2.4126	-8.00519	0.7214	-8.00519	0.0604	-7.93039	0.0147
-18.1234	0	-18.2456	0	-18.1234	0	-18.1234		-18.0874	0	-18.1989	0	-18.0874	0	-18.0874	0		-7.85569	1.9727	-7.93039	1.6107	-7.93039	0.1478	-7.85569	0.0118
-18.0012	0	-18.1234	0	-18.0012	0	-18.0012		-17.9758	0	-18.0874	0	-17.9758	0	-17.9758	0		-7.78089	0.8456	-7.85569	1.3097	-7.85569	0.1264	-7.78089	0.0059
-17.879	0	-18.0012	0	-17.879	0	-17.879		-17.8642	0	-17.9758	0	-17.8642	0	-17.8642	0		-7.70609	0.7526	-7.78089	0.5517	-7.78089	0.0623	-7.70609	0.0059
-17.7568	0	-17.879	0	-17.7568	0	-17.7568		-17.7527	0	-17.8642	0	-17.7527	0	-17.7527	0		-7.63129	0.6596	-7.70609	0.4895	-7.70609	0.0568	-7.63129	0.0059
-17.6346	0	-17.7568	0	-17.6346	0	-17.6346		-17.6411	0	-17.7527	0	-17.6411	0	-17.6411	0		-7.55649	0.5667	-7.63129	0.4271	-7.63129	0.0504	-7.55649	0.0055
-17.5124	0	-17.6346	0	-17.5124	0	-17.5124		-17.5296	0	-17.6411	0	-17.5296	0	-17.5296	0		-7.48179	0.4737	-7.55649	0.3648	-7.55649	0.045	-7.48179	0.0055
-17.3902	0	-17.5124	0	-17.3902	0	-17.3902		-17.418	0	-17.5296	0	-17.418	0	-17.418	0		-7.40699	0	-7.48179	0.303	-7.48179	0.0396	-7.40699	0
-17.268	0	-17.3902	0	-17.268	0	-17.268		-17.3065	0	-17.418	0	-17.3065	0	-17.3065	0		-7.33219	1.4301	-7.40699	0	-7.40699	0	-7.33219	0.0194
-17.1459	0	-17.268	0	-17.1459	0	-17.1459		-17.1949	0	-17.3065	0	-17.1949	0	-17.1949	0		-7.25739	1.7657	-7.33219	0.886	-7.33219	0.1446	-7.25739	0.029
-17.0237	0	-17.1459	0	-17.0237	0	-17.0237		-17.0834	0	-17.1949	0	-17.0834	0	-17.0834	0		-7.18269	1.3839	-7.25739	1.0862	-7.25739	0.1812	-7.18269	0.0325
-16.9015	0	-17.0237	0	-16.9015	0	-16.9015		-16.9718	0	-17.0834	0	-16.9718	0	-16.9718	0		-7.10789	1.3689	-7.18269	0.8393	-7.18269	0.147	-7.10789	0.0352
-16.7793	0	-16.9015	0	-16.7793	0	-16.7793		-16.8603	0	-16.9718	0	-16.8603	0	-16.8603	0		-7.03309	1.354	-7.10789	0.8272	-7.10789	0.1475	-7.03309	0.0368
-16.6571	0	-16.7793	0	-16.6571	0	-16.6571		-16.7487	0	-16.8603	0	-16.7487	0	-16.7487	0		-6.95829	1.3391	-7.03309	0.8155	-7.03309	0.1457	-6.95829	0.0377
-16.5349	0	-16.6571	0	-16.5349	0	-16.5349		-16.6372	0	-16.7487	0	-16.6372	0	-16.6372	0		-6.88359	0.7998	-6.95829	0.8032	-6.95829	0.1466	-6.88359	0.0229
-16.4127	0	-16.5349	0	-16.4127	0	-16.4127		-16.5256	0	-16.6372	0	-16.5256	0	-16.5256	0		-6.80879	1.1218	-6.88359	0.4802	-6.88359	0.0844	-6.80879	0.0399
-16.2905	0	-16.4127	0	-16.2905	0	-16.2905		-16.4141	0	-16.5256	0	-16.4141	0	-16.4141	0		-6.73399	2.0161	-6.80879	0.6646	-6.80879	0.1215	-6.73399	0.0757
-16.1683	0	-16.2905	0	-16.1683	0	-16.1683		-16.3025	0	-16.4141	0	-16.3025	0	-16.3025	0		-6.65919	1.7163	-6.73399	1.1956	-6.73399	0.21	-6.65919	0.0679
-16.0461	0	-16.1683	0	-16.0461	0	-16.0461		-16.191	0	-16.3025	0	-16.191	0	-16.191	0		-6.58439	0.4914	-6.65919	1.01	-6.65919	0.184	-6.58439	0.0245
-15.9239	0	-16.0461	0	-15.9239	0	-15.9239		-16.0794	0	-16.191	0	-16.0794	0	-16.0794	0		-6.50969	1.8447	-6.58439	0.2784	-6.58439	0.0613	-6.50969	0.0716
-15.8017	0	-15.9239	0	-15.8017	0	-15.8017		-15.9679	0	-16.0794	0	-15.9679	0	-15.9679	0		-6.43489	2.5928	-6.50969	1.0199	-6.50969	0.2522	-6.43489	0.1101
-15.6795	0	-15.8017	0	-15.6795	0	-15.6795		-15.8563	0	-15.9679	0	-15.8563	0	-15.8563	0		-6.36009	4.1276	-6.43489	1.4328	-6.43489	0.3514	-6.36009	0.2348
-15.5573	0	-15.6795	0	-15.5573	0	-15.5573		-15.7447	0	-15.8563	0	-15.7447	0	-15.7447	0		-6.28529	4.8727	-6.36009	2.2436	-6.36009	0.5642	-6.28529	0.2902
-15.4351	0	-15.5573	0	-15.4351	0	-15.4351		-15.6332	0	-15.7447	0	-15.6332	0	-15.6332	0		-6.21059	2.0786	-6.28529	2.6535	-6.28529	0.653	-6.21059	0.146
-15.3129	0	-15.4351	0	-15.3129	0	-15.3129		-15.5216	0	-15.6332	0	-15.5216	0	-15.5216	0		-6.13579	1.2473	-6.21059	1.0723	-6.21059	0.3118	-6.13579	0.0808
-15.1908	0	-15.3129	0	-15.1908	0	-15.1908		-15.4101	0	-15.5216	0	-15.4101	0	-15.4101	0		-6.06099	1.2524	-6.13579	0.634	-6.13579	0.192	-6.06099	0.0818
-15.0686	0	-15.1908	0	-15.0686	0	-15.0686		-15.2985	0	-15.4101	0	-15.2985	0	-15.2985	0		-5.98619	1.2574	-6.06099	0.6334	-6.06099	0.1948	-5.98619	0.0832
-14.9464	0	-15.0686	0	-14.9464	0	-14.9464		-15.187	0	-15.2985	0	-15.187	0	-15.187	0		-5.91139	2.1512	-5.98619	0.6323	-5.98619	0.1957	-5.91139	0.1878
-14.8242	0	-14.9464	0	-14.8242	0	-14.8242		-15.0754	0	-15.187	0	-15.0754	0	-15.0754	0		-5.83669	2.3755	-5.91139	1.0777	-5.91139	0.3217	-5.83669	0.2293
-14.702	0	-14.8242	0	-14.702	0	-14.702		-14.9639	0	-15.0754	0	-14.9639	0	-14.9639	0		-5.76189	2.0416	-5.83669	1.1732	-5.83669	0.3588	-5.76189	0.231
-14.5798	0	-14.702	0	-14.5798	0	-14.5798		-14.8523	0	-14.9639	0	-14.8523	0	-14.8523	0		-5.68709	3.7922	-5.76189	0.981	-5.76189	0.3102	-5.68709	0.5011
-14.4576	0	-14.5798	0	-14.4576	0	-14.4576		-14.7408	0	-14.8523	0	-14.7408	0	-14.7408	0		-5.61229	5.9142	-5.68709	1.7642	-5.68709	0.5767	-5.61229	0.7274
-14.3354	0	-14.4576	0	-14.3354	0	-14.3354		-14.6292	0	-14.7408	0	-14.6292	0	-14.6292	0		-5.53759	3.4463	-5.61229	2.6484	-5.61229	0.9525	-5.53759	0.5236
-14.2132	0	-14.3354	0	-14.2132	0	-14.2132		-14.5177	0	-14.6292	0	-14.5177	0	-14.5177	0		-5.46279	3.4127	-5.53759	1.492	-5.53759	0.5524	-5.46279	0.5343
-14.091	0	-14.2132	0	-14.091	0	-14.091		-14.4061	0	-14.5177	0	-14.4061	0	-14.4061	0		-5.38799	3.8209	-5.46279	1.4592	-5.46279	0.5504	-5.38799	0.6401
-13.9688	0	-14.091	0	-13.9688	0	-13.9688		-14.2946	0	-14.4061	0	-14.2946	0	-14.2946	0		-5.31319	2.3958	-5.38799	1.6138	-5.38799	0.61	-5.31319	0.4221
-13.8466	0	-13.9688	0	-13.8466	0	-13.8466		-14.183	0	-14.2946	0	-14.183	0	-14.183	0		-5.23839	1.9974	-5.31319	1.0128	-5.31319	0.3786	-5.23839	0.3455
-13.7244	0	-13.8466	0	-13.7244	0	-13.7244		-14.0715	0	-14.183	0	-14.0715	0	-14.0715	0		-5.16369	2.7933	-5.23839	0.847	-5.23839	0.3197	-5.16369	0.6047
-13.6022	0	-13.7244	0	-13.6022	0	-13.6022		-13.9599	0	-14.0715	0	-13.9599	0	-13.9599	0		-5.08889	1.6453	-5.16369	1.1327	-5.16369	0.4185	-5.08889	0.4967
-13.48	0	-13.6022	0	-13.48	0	-13.48		-13.8484	0	-13.9599	0	-13.8484	0	-13.8484	0		-5.01409	10.858	-5.08889	0.6082	-5.08889	0.2068	-5.01409	3.0405
-13.3578	0	-13.48	0	-13.3578	0	-13.3578		-13.7368	0	-13.8484	0	-13.7368	0	-13.7368	0		-4.93929	3.854	-5.01409	3.7397	-5.01409	1.4955	-4.93929	1.3943
-13.2357	0	-13.3578	0	-13.2357	0	-13.2357		-13.6253	0	-13.7368	0	-13.6253	0	-13.6253	0		-4.86459	1.9367	-4.93929	1.1936	-4.93929	0.4464	-4.86459	0.7457
-13.1135	0	-13.2357	0	-13.1135	0	-13.1135		-13.5137	0	-13.6253	0	-13.5137	0	-13.5137	0		-4.78979	7.4752	-4.86459	0.4942	-4.86459	0.2054	-4.78979	3.3402
-12.9913	0	-13.1135	0	-12.9913	0	-12.9913		-13.4021	0	-13.5137	0	-13.4021	0	-13.4021	0		-4.71499	8.1036	-4.78979	1.7949	-4.78979	0.718	-4.71499	3.8818
-12.8691	0	-12.9913	0	-12.8691	0	-12.8691		-13.2906	0	-13.4021	0	-13.2906	0	-13.2906	0		-4.64019	7.6774	-4.71499	1.8297	-4.71499	0.709	-4.64019	3.9332
-12.7469	0	-12.8691	0	-12.7469	0	-12.7469		-13.179	0	-13.2906	0	-13.179	0	-13.179	0		-4.56539	11.6756	-4.64019	1.6221	-4.64019	0.6363	-4.56539	5.0738
-12.6247	0	-12.7469	0	-12.6247	0	-12.6247		-13.0675	0	-13.179	0	-13.0675	0	-13.0675	0		-4.49069	19.2949	-4.56539	2.146	-4.56539	0.9519	-4.49069	8.3533
-12.5025	0	-12.6247	0	-12.5025	0	-12.5025		-12.9559	0	-13.0675	0	-12.9559	0	-12.9559	0		-4.41589	16.4866	-4.49069	3.2713	-4.49069	1.5849	-4.41589	6.4569
-12.3803	0	-12.5025	0	-12.3803	0	-12.3803		-12.8444	0	-12.9559	0	-12.8444	0	-12.8444	0		-4.34109	14.647	-4.41589	2.1667	-4.41589	1.0947	-4.34109	6.2188
-12.2581	0	-12.3803	0	-12.2581	0	-12.2581		-12.7328	0	-12.8444	0	-12.7328	0	-12.7328	0		-4.26629	13.0882	-4.34109	1.6434	-4.34109	0.8514	-4.26629	6.5273
-12.1359	0	-12.2581	0	-12.1359	0	-12.1359		-12.6213	0	-12.7328	0	-12.6213	0	-12.6213	0		-4.19159	16.8701	-4.26629	1.4433	-4.26629	0.7296	-4.19159	8.3412
-12.0137	0	-12.1359	0	-12.0137	0	-12.0137		-12.5097	0	-12.6213	0	-12.5097	0	-12.5097	0		-4.11679	15.9314	-4.19159	1.7399	-4.19159	0.9315	-4.11679	8.4307
-11.8915	0	-12.0137	0	-11.8915	0	-11.8915		-12.3982	0	-12.5097	0	-12.3982	0	-12.3982	0		-4.04199	14.0494	-4.11679	2.4399	-4.11679	1.316	-4.04199	9.272
-11.7693	0	-11.8915	0	-11.7693	0	-11.7693		-12.2866	0	-12.3982	0	-12.2866	0	-12.2866	0		-3.96719	33.1543	-4.04199	2.1197	-4.04199	1.021	-3.96719	23.7503
-11.6471	0	-11.7693	0	-11.6471	0	-11.6471		-12.1751	0	-12.2866	0	-12.1751	0	-12.1751	0		-3.89239	47.5224	-3.96719	1.7733	-3.96719	1.5179	-3.89239	29.7583
-11.5249	0	-11.6471	0	-11.5249	0	-11.5249		-12.0635	0	-12.1751	0	-12.0635	0	-12.0635	0		-3.81769	15.6996	-3.89239	2.9844	-3.89239	2.6543	-3.81769	10.8124
-11.4028	0	-11.5249	0	-11.4028	0	-11.4028		-11.952	0	-12.0635	0	-11.952	0	-11.952	0		-3.74289	23.1516	-3.81769	1.0735	-3.81769	0.9117	-3.74289	15.9294
-11.2806	0	-11.4028	0	-11.2806	0	-11.2806		-11.8404	0	-11.952	0	-11.8404	0	-11.8404	0		-3.66809	25.4966	-3.74289	1.0825	-3.74289	1.1918	-3.66809	17.1028
-11.1584	0	-11.2806	0	-11.1584	0	-11.1584		-11.7289	0	-11.8404	0	-11.7289	0	-11.7289	0		-3.59329	36.489	-3.66809	1.1307	-3.66809	1.4354	-3.59329	24.1327
-11.0362	0	-11.1584	0	-11.0362	0	-11.0362		-11.6173	0	-11.7289	0	-11.6173	0	-11.6173	0		-3.51859	17.8654	-3.59329	1.4818	-3.59329	2.1371	-3.51859	12.2902
-10.914	0	-11.0362	0	-10.914	0	-10.914		-11.5058	0	-11.6173	0	-11.5058	0	-11.5058	0		-3.44379	6.0974	-3.51859	0.4513	-3.51859	1.0594	-3.44379	3.6302
-10.7918	0	-10.914	0	-10.7918	0	-10.7918		-11.3942	0	-11.5058	0	-11.3942	0	-11.3942	0		-3.36899	32.265	-3.44379	0.1086	-3.44379	0.3936	-3.36899	24.4005
-10.6696	0	-10.7918	0	-10.6696	0	-10.6696		-11.2826	0	-11.3942	0	-11.2826	0	-11.2826	0		-3.29419	35.8413	-3.36899	0.3852	-3.36899	1.9933	-3.29419	24.2752
-10.5474	0	-10.6696	0	-10.5474	0	-10.5474		-11.1711	0	-11.2826	0	-11.1711	0	-11.1711	0		-3.21939	11.1356	-3.29419	0.3925	-3.29419	2.1364	-3.21939	8.3752
-10.4252	0	-10.5474	0	-10.4252	0	-10.4252		-11.0595	0	-11.1711	0	-11.0595	0	-11.0595	0		-3.14469	54.7707	-3.21939	0.0825	-3.21939	0.6674	-3.14469	32.1784
-10.303	0	-10.4252	0	-10.303	0	-10.303		-10.948	0	-11.0595	0	-10.948	0	-10.948	0		-3.06989	23.1326	-3.14469	0.1521	-3.14469	2.3279	-3.06989	15.5478
-10.1808	0	-10.303	0	-10.1808	0	-10.1808		-10.8364	0	-10.948	0	-10.8364	0	-10.8364	0		-2.99509	34.5065	-3.06989	0.2246	-3.06989	1.3983	-2.99509	22.4507
-10.0586	0	-10.1808	0	-10.0586	0	-10.0586		-10.7249	0	-10.8364	0	-10.7249	0	-10.7249	0		-2.92029	19.427	-2.99509	0.2177	-2.99509	2.0333	-2.92029	13.1125
-9.93637	0	-10.0586	0	-9.93637	0	-9.93637		-10.6133	0	-10.7249	0	-10.6133	0	-10.6133	0		-2.84559	25.8315	-2.92029	0.1727	-2.92029	0.9812	-2.84559	16.3922
-9.81417	0	-9.93637	0	-9.81417	0	-9.81417		-10.5018	0	-10.6133	0	-10.5018	0	-10.5018	0		-2.77079	10.8857	-2.84559	0.1823	-2.84559	1.194	-2.77079	7.156
-9.69197	0	-9.81417	0	-9.69197	0	-9.69197		-10.3902	0	-10.5018	0	-10.3902	0	-10.3902	0		-2.69599	43.3444	-2.77079	0.0937	-2.77079	0.6735	-2.69599	33.1055
-9.56977	0	-9.69197	0	-9.56977	0	-9.56977		-10.2787	0	-10.3902	0	-10.2787	0	-10.2787	0		-2.62119	0	-2.69599	0.3128	-2.69599	2.3912	-2.62119	0
-9.44767	0	-9.56977	0	-9.44767	0	-9.44767		-10.1671	0	-10.2787	0	-10.1671	0	-10.1671	0		-2.54639	23.2496	-2.62119	0	-2.62119	0	-2.54639	15.4976
-9.32547	0	-9.44767	0	-9.32547	0	-9.32547		-10.0556	0	-10.1671	0	-10.0556	0	-10.0556	0		-2.47169	37.8616	-2.54639	0.2857	-2.54639	0.9014	-2.47169	25.9538
-9.20327	0	-9.32547	0	-9.20327	0	-9.20327		-9.94401	0	-10.0556	0	-9.94401	0	-9.94401	0		-2.39689	50.3953	-2.47169	0.4924	-2.47169	1.7496	-2.39689	33.7866
-9.08107	0	-9.20327	0	-9.08107	0	-9.08107		-9.83251	0	-9.94401	0	-9.83251	0	-9.83251	0		-2.32209	58.4655	-2.39689	0.6504	-2.39689	2.1325	-2.32209	42.7788
-8.95887	0	-9.08107	0	-8.95887	0	-8.95887		-9.72091	0	-9.83251	0	-9.72091	0	-9.72091	0		-2.24729	59.7123	-2.32209	0.865	-2.32209	2.6825	-2.24729	44.3097
-8.83667	0	-8.95887	0	-8.83667	0	-8.83667		-9.60941	0	-9.72091	0	-9.60941	0	-9.60941	0		-2.17259	38.5335	-2.24729	0.2575	-2.24729	0.8897	-2.17259	29.7441
-8.71447	0	-8.83667	0	-8.71447	0	-8.71447		-9.49781	0	-9.60941	0	-9.49781	0	-9.49781	0		-2.09779	19.5378	-2.17259	0.1986	-2.17259	1.0701	-2.09779	14.1351
-8.59227	0	-8.71447	0	-8.59227	0	-8.59227		-9.38631	0	-9.49781	0	-9.38631	0	-9.38631	0		-2.02299	37.4348	-2.09779	0.0944	-2.09779	0.4706	-2.02299	30.6926
-8.47007	2.1011	-8.59227	0	-8.47007	0.1507	-8.47007		-9.27471	0	-9.38631	0	-9.27471	0	-9.27471	0		-1.94819	27.0484	-2.02299	0.2646	-2.02299	1.0191	-1.94819	22.4873
-8.34787	1.5126	-8.47007	1.3857	-8.34787	0.1357	-8.34787		-9.16311	0	-9.27471	0	-9.16311	0	-9.16311	0		-1.87339	47.3807	-1.94819	0.2316	-1.94819	0.5406	-1.87339	39.0103
-8.22567	1.5093	-8.34787	0.9682	-8.22567	0.1488	-8.22567		-9.05161	0	-9.16311	0	-9.05161	0	-9.05161	0		-1.79869	43.1925	-1.87339	0.5745	-1.87339	0.8358	-1.79869	30.523
-8.10347	3.4283	-8.22567	0.9498	-8.10347	0.3739	-8.10347		-8.94001	0	-9.05161	0	-8.94001	0	-8.94001	0		-1.72389	146.893	-1.79869	0.2933	-1.79869	1.1421	-1.72389	118.977
-7.98127	0	-8.10347	2.1205	-7.98127	0	-7.98127		-8.82851	0	-8.94001	0	-8.82851	0	-8.82851	0		-1.64909	91.9694	-1.72389	1.4413	-1.72389	3.585	-1.64909	59.1487
-7.85907	0	-7.98127	0	-7.85907	0	-7.85907		-8.71691	0	-8.82851	0	-8.71691	0	-8.71691	0		-1.57429	47.2797	-1.64909	1.2851	-1.64909	2.927	-1.57429	34.1296
-7.73687	8.5108	-7.85907	0	-7.73687	3.062	-7.73687		-8.60541	0	-8.71691	0	-8.60541	0	-8.60541	0		-1.49959	38.0293	-1.57429	0.4587	-1.57429	1.0361	-1.49959	26.4687
-7.61477	13.1335	-7.73687	2.5813	-7.61477	4.8118	-7.61477		-8.49381	0	-8.60541	0	-8.49381	0	-8.49381	0		-1.42479	34.0083	-1.49959	0.2764	-1.49959	0.7596	-1.42479	23.4956
-7.49257	4.0291	-7.61477	3.9521	-7.49257	1.5852	-7.49257		-8.38231	0	-8.49381	0	-8.38231	0	-8.38231	0		-1.34999	61.3122	-1.42479	0.2803	-1.42479	0.6482	-1.34999	46.0594
-7.37037	11.4962	-7.49257	1.0473	-7.37037	4.9368	-7.37037		-8.27071	0	-8.38231	0	-8.27071	0	-8.27071	0		-1.27519	31.3549	-1.34999	0.4667	-1.34999	1.4089	-1.27519	23.7454
-7.24817	14.6875	-7.37037	2.4818	-7.24817	6.505	-7.24817		-8.15921	0	-8.27071	0	-8.15921	0	-8.15921	0		-1.20039	49.0501	-1.27519	0.224	-1.27519	0.6998	-1.20039	30.6949
-7.12597	21.1321	-7.24817	2.7702	-7.12597	8.8443	-7.12597		-8.04761	0	-8.15921	0	-8.04761	0	-8.04761	0		-1.12569	49.0582	-1.20039	0.3547	-1.20039	0.8333	-1.12569	34.8609
-7.00377	34.17	-7.12597	4.3824	-7.00377	14.8678	-7.00377		-7.93611	0	-8.04761	0	-7.93611	0	-7.93611	0		-1.05089	57.4454	-1.12569	0.4879	-1.12569	1.1735	-1.05089	38.5056
-6.88157	22.5305	-7.00377	6.8318	-6.88157	10.3907	-6.88157		-7.82451	0	-7.93611	0	-7.82451	0	-7.82451	0		-0.97609	37.3788	-1.05089	0.5086	-1.05089	0.9925	-0.97609	25.7374
-6.75937	10.6485	-6.88157	3.8269	-6.75937	5.0994	-6.75937		-7.71301	0	-7.82451	0	-7.71301	0	-7.71301	0		-0.90129	874.12	-0.97609	0.2959	-0.97609	0.4861	-0.90129	345.769
-6.63717	35.3389	-6.75937	1.6455	-6.63717	16.8872	-6.63717		-7.60141	0	-7.71301	0	-7.60141	0	-7.60141	0		-0.82659	38.0008	-0.90129	2.3302	-0.90129	6.3171	-0.82659	29.378
-6.51497	6.3087	-6.63717	4.7992	-6.51497	2.989	-6.51497		-7.48991	9.1602	-7.60141	0	-7.48991	3.7032	-7.48991	1.1661		-0.75179	35.8457	-0.82659	0.2296	-0.82659	0.4636	-0.75179	25.1818
-6.39277	16.5051	-6.51497	0.9365	-6.39277	7.4433	-6.39277		-7.37831	19.0447	-7.48991	1.5121	-7.37831	7.8107	-7.37831	2.3529		-0.67699	55.4638	-0.75179	0.2937	-0.75179	0.3861	-0.67699	42.8007
-6.27057	12.421	-6.39277	2.8331	-6.27057	5.8765	-6.27057		-7.26681	18.9373	-7.37831	3.1754	-7.26681	7.9502	-7.26681	2.2598		-0.60219	56.751	-0.67699	0.3023	-0.67699	0.4354	-0.60219	44.9384
-6.14837	32.2079	-6.27057	1.6669	-6.14837	15.0045	-6.14837		-7.15521	13.0272	-7.26681	3.0246	-7.15521	5.5281	-7.15521	1.5271		-0.52739	29.9795	-0.60219	0.4629	-0.60219	0.4015	-0.52739	24.935
-6.02617	22.996	-6.14837	4.6509	-6.02617	11.7561	-6.02617		-7.04371	50.4361	-7.15521	2.0209	-7.04371	22.4132	-7.04371	5.6351		-0.45269	15.0933	-0.52739	0.2723	-0.52739	0.2317	-0.45269	12.3348
-5.90397	57.8986	-6.02617	1.9407	-5.90397	26.3708	-5.90397		-6.93211	8.0325	-7.04371	6.9133	-6.93211	3.5553	-6.93211	0.9503		-0.37789	7.8667	-0.45269	0.3671	-0.45269	0.3617	-0.37789	6.5257
-5.78177	15.2788	-5.90397	7.0756	-5.78177	7.1412	-5.78177		-6.82051	31.2385	-6.93211	1.1041	-6.82051	13.8348	-6.82051	3.7669		-0.30309	7.4561	-0.37789	0.2001	-0.37789	0.2102	-0.30309	5.8833
-5.65967	22.8345	-5.78177	1.2185	-5.65967	10.7453	-5.65967		-6.70901	39.8459	-6.82051	4.0687	-6.70901	17.9032	-6.70901	4.4508		-0.22829	7.9253	-0.30309	0.2718	-0.30309	0.2647	-0.22829	5.4879
-5.53747	14.2906	-5.65967	1.6724	-5.53747	5.5288	-5.53747		-6.59741	92.0485	-6.70901	4.8754	-6.59741	47.3397	-6.59741	8.2719		-0.15359	9.3206	-0.22829	0.4447	-0.22829	0.4054	-0.15359	4.8375
-5.41527	26.0183	-5.53747	2.4061	-5.41527	9.1153	-5.41527		-6.48591	27.5455	-6.59741	7.1245	-6.48591	14.118	-6.48591	3.3612		-0.07879	9.2009	-0.15359	0.7988	-0.15359	0.7107	-0.07879	4.9965
-5.29307	31.2016	-5.41527	5.1009	-5.29307	11.0837	-5.29307		-6.37431	73.987	-6.48591	1.967	-6.37431	35.4129	-6.37431	8.1469		-0.00399	2.9474	-0.07879	0.8227	-0.07879	0.8975	-0.00399	1.5511
-5.17087	63.4435	-5.29307	5.7734	-5.17087	23.7166	-5.17087		-6.26281	19.7151	-6.37431	7.5369	-6.26281	9.6966	-6.26281	2.0025		0.07081	2.8692	-0.00399	0.2177	-0.00399	0.4271	0.07081	1.4215
-5.04867	37.5516	-5.17087	7.7063	-5.04867	14.6891	-5.04867		-6.15121	30.289	-6.26281	1.7526	-6.15121	14.8416	-6.15121	3.5961		0.14561	2.5485	0.07081	0.2309	0.07081	0.4487	0.14561	1.0922
-4.92647	22.8736	-5.04867	3.0717	-4.92647	8.5077	-4.92647		-6.03971	30.4401	-6.15121	2.8832	-6.03971	15.1885	-6.03971	3.6202		0.22031	4.6093	0.14561	0.2669	0.14561	0.4074	0.22031	1.9238
-4.80427	29.1827	-4.92647	1.9976	-4.80427	9.8452	-4.80427		-5.92811	22.7338	-6.03971	2.3961	-5.92811	11.3476	-5.92811	2.6091		0.29511	5.7197	0.22031	0.5093	0.22031	0.7848	0.29511	2.4581
-4.68207	17.6759	-4.80427	3.2489	-4.68207	5.5136	-4.68207		-5.81661	17.0994	-5.92811	1.707	-5.81661	8.6053	-5.81661	1.9705		0.36991	6.7041	0.29511	0.6412	0.29511	0.9714	0.36991	2.8688
-4.55987	60.4843	-4.68207	1.343	-4.55987	15.694	-4.55987		-5.70501	29.5927	-5.81661	1.2459	-5.70501	15.1181	-5.70501	3.6133		0.44471	5.0396	0.36991	0.7601	0.36991	1.1716	0.44471	2.19
-4.43767	52.0899	-4.55987	5.4508	-4.43767	13.1534	-4.43767		-5.59351	40.0004	-5.70501	1.395	-5.59351	20.4712	-5.59351	4.8978		0.51941	5.1031	0.44471	0.5526	0.44471	0.8617	0.51941	2.0798
-4.31547	48.2021	-4.43767	4.8789	-4.31547	12.633	-4.31547		-5.48191	82.3648	-5.59351	1.183	-5.48191	40.2266	-5.48191	11.9107		0.59421	5.9783	0.51941	0.539	0.51941	0.9296	0.59421	2.2591
-4.19327	60.748	-4.31547	3.5336	-4.19327	15.5628	-4.19327		-5.37041	21.9371	-5.48191	2.7587	-5.37041	10.4944	-5.37041	2.5319		0.66901	6.2563	0.59421	0.6617	0.59421	1.1437	0.66901	2.1914
-4.07107	46.1679	-4.19327	4.07	-4.07107	5.4241	-4.07107		-5.25881	62.5883	-5.37041	0.4565	-5.25881	29.9187	-5.25881	10.9388		0.74381	4.0892	0.66901	0.7212	0.66901	1.2438	0.74381	1.4781
-3.94887	57.7541	-4.07107	3.7454	-3.94887	6.6521	-3.94887		-5.14731	89.3428	-5.25881	0.8168	-5.14731	41.2349	-5.14731	15.3874		0.81861	4.4159	0.74381	0.4999	0.74381	0.7687	0.81861	1.5365
-3.82677	78.9123	-3.94887	2.2206	-3.82677	10.4447	-3.82677		-5.03571	108.231	-5.14731	0.9994	-5.03571	50.9947	-5.03571	21.406		0.89331	4.0547	0.81861	0.5364	0.81861	0.8805	0.89331	1.3896
-3.70457	42.0144	-3.82677	4.0517	-3.70457	3.827	-3.70457		-4.92421	105.262	-5.03571	1.4776	-4.92421	50.2378	-4.92421	22.1657		0.96811	3.3445	0.89331	0.4845	0.89331	0.841	0.96811	1.0875
-3.58237	55.2479	-3.70457	1.4798	-3.58237	5.1102	-3.58237		-4.81261	114.677	-4.92421	1.3616	-4.81261	54.4927	-4.81261	23.7304		1.04291	3.3803	0.96811	0.3883	0.96811	0.7349	1.04291	1.0365
-3.46017	40.1538	-3.58237	1.9275	-3.46017	4.3613	-3.46017		-4.70101	130.637	-4.81261	1.2361	-4.70101	63.3181	-4.70101	22.3457		1.11771	4.2373	1.04291	0.3471	1.04291	0.861	1.11771	1.378
-3.33797	43.1672	-3.46017	0.8839	-3.33797	5.0617	-3.33797		-4.58951	68.2739	-4.70101	1.5318	-4.58951	34.1211	-4.58951	12.565		1.19241	5.4648	1.11771	0.3944	1.11771	1.1933	1.19241	1.7651
-3.21577	59.5816	-3.33797	0.8997	-3.21577	4.189	-3.21577		-4.47791	21.8537	-4.58951	0.8084	-4.47791	10.7664	-4.47791	5.1048		1.26721	6.6947	1.19241	0.462	1.19241	1.5818	1.26721	1.9872
-3.09357	77.9698	-3.21577	1.1405	-3.09357	6.5654	-3.09357		-4.36641	61.2162	-4.47791	0.2366	-4.36641	33.6468	-4.36641	11.0286		1.34201	5.5145	1.26721	0.563	1.26721	1.9445	1.34201	1.5858
-2.97137	32.4155	-3.09357	1.638	-2.97137	1.9912	-2.97137		-4.25481	19.8394	-4.36641	0.4397	-4.25481	10.2781	-4.25481	4.4342		1.41681	7.4067	1.34201	0.5244	1.34201	1.5494	1.41681	2.1595
-2.84917	41.052	-2.97137	0.444	-2.84917	2.0347	-2.84917		-4.14331	73.6633	-4.25481	0.2058	-4.14331	37.5541	-4.14331	17.0391		1.49161	4.8391	1.41681	0.7901	1.41681	1.9348	1.49161	1.3616
-2.72697	60.4267	-2.84917	0.3953	-2.72697	3.0109	-2.72697		-4.03171	17.9303	-4.14331	0.6938	-4.03171	8.9776	-4.03171	4.3998		1.56631	5.4098	1.49161	0.5289	1.49161	1.315	1.56631	1.4565
-2.60477	126.042	-2.72697	0.4855	-2.60477	4.2271	-2.60477		-3.92021	75.0297	-4.03171	0.1804	-3.92021	36.5438	-3.92021	20.2739		1.64111	4.5378	1.56631	0.6146	1.56631	1.4896	1.64111	1.1883
-2.48257	93.2389	-2.60477	0.8685	-2.48257	3.2129	-2.48257		-3.80861	67.0943	-3.92021	1.0169	-3.80861	35.9961	-3.80861	12.6901		1.71591	3.6501	1.64111	0.5327	1.64111	1.2584	1.71591	0.9698
-2.36037	45.2557	-2.48257	0.8284	-2.36037	2.1664	-2.36037		-3.69711	9.7641	-3.80861	0.5645	-3.69711	4.9553	-3.69711	2.0556		1.79071	3.2218	1.71591	0.4418	1.71591	0.9693	1.79071	0.8442
-2.23817	230.432	-2.36037	0.4142	-2.23817	10.4385	-2.23817		-3.58551	8.7645	-3.69711	0.1782	-3.58551	4.1156	-3.58551	2.5468		1.86541	3.6664	1.79071	0.3912	1.79071	0.86	1.86541	0.943
-2.11597	103.658	-2.23817	1.9984	-2.11597	4.2506	-2.11597		-3.47401	6.4122	-3.58551	0.1114	-3.47401	2.5748	-3.47401	1.381		1.94021	4.5425	1.86541	0.4407	1.86541	0.9996	1.94021	1.2083
-1.99377	62.7328	-2.11597	0.6933	-1.99377	2.9004	-1.99377		-3.36241	3.7119	-3.47401	0.2643	-3.36241	1.1694	-3.36241	1.5195		2.01501	4.9996	1.94021	0.5154	1.94021	1.2268	2.01501	1.3243
-1.87167	119.962	-1.99377	0.5168	-1.87167	5.447	-1.87167		-3.25091	7.2415	-3.36241	0.1289	-3.25091	1.9327	-3.25091	2.9438		2.08981	4.7073	2.01501	0.532	2.01501	1.3586	2.08981	1.2224
-1.74947	163.667	-1.87167	1.1243	-1.74947	6.6712	-1.74947		-3.13931	15.2983	-3.25091	0.4508	-3.13931	2.6874	-3.13931	7.0268		2.16461	3.9424	2.08981	0.4845	2.08981	1.3064	2.16461	1.0088
-1.62727	94.1667	-1.74947	1.4041	-1.62727	2.8831	-1.62727		-3.02781	0	-3.13931	0.7703	-3.02781	0	-3.02781	0		2.23931	3.7602	2.16461	0.3742	2.16461	1.115	2.23931	0.9342
-1.50507	175.536	-1.62727	0.7019	-1.50507	5.3275	-1.50507		-2.91621	35.9346	-3.02781	0	-2.91621	6.0976	-2.91621	25.7353		2.31411	6.1707	2.23931	0.3401	2.23931	1.0956	2.31411	1.3347
-1.38287	125.026	-1.50507	1.1973	-1.38287	4.2981	-1.38287		-2.80471	0	-2.91621	0.1923	-2.80471	0	-2.80471	0		2.38891	5.1759	2.31411	0.3957	2.31411	2.2222	2.38891	1.3522
-1.26067	100.03	-1.38287	0.9286	-1.26067	3.1965	-1.26067		-2.69311	53.6869	-2.80471	0	-2.69311	4.2681	-2.69311	42.6265		2.46371	2.4886	2.38891	0.4847	2.38891	1.5977	2.46371	0.6449
-1.13847	165.778	-1.26067	0.9099	-1.13847	5.7128	-1.13847		-2.58151	55.9412	-2.69311	0.379	-2.58151	4.1564	-2.58151	45.7419		2.53841	2.9944	2.46371	0.2708	2.46371	0.7164	2.53841	0.6293
-1.01627	169.086	-1.13847	1.4807	-1.01627	6.628	-1.01627		-2.47001	37.5803	-2.58151	0.243	-2.47001	1.6071	-2.47001	30.2216		2.61321	3.6993	2.53841	0.2695	2.53841	0.9614	2.61321	0.7265
-0.89407	158.561	-1.01627	1.5848	-0.89407	5.765	-0.89407		-2.35841	89.9524	-2.47001	0.1749	-2.35841	4.0988	-2.35841	70.5817		2.68801	2.8587	2.61321	0.3229	2.61321	1.2002	2.68801	0.565
-0.77187	183.745	-0.89407	1.4415	-0.77187	6.3803	-0.77187		-2.24691	89.7271	-2.35841	0.5111	-2.24691	3.8967	-2.24691	73.9597		2.76281	2.6754	2.68801	0.2177	2.68801	0.9108	2.76281	0.5417
-0.64967	72.3235	-0.77187	1.6278	-0.64967	3.8805	-0.64967		-2.13531	82.8663	-2.24691	0.4975	-2.13531	3.7389	-2.13531	68.6468		2.83751	4.4266	2.76281	0.1738	2.76281	0.8712	2.83751	0.9217
-0.52747	59.5441	-0.64967	0.7177	-0.52747	4.7379	-0.52747		-2.02381	95.9172	-2.13531	0.4712	-2.02381	4.5928	-2.02381	79.4435		2.91231	5.2881	2.83751	0.2743	2.83751	1.441	2.91231	1.137
-0.40527	52.2465	-0.52747	0.8608	-0.40527	7.3611	-0.40527		-1.91221	137.084	-2.02381	0.6144	-1.91221	7.7358	-1.91221	112.222		2.98711	5.3665	2.91231	0.3582	2.91231	1.7051	2.98711	1.1618
-0.28307	36.5573	-0.40527	1.2361	-0.28307	5.8966	-0.28307		-1.80071	156.815	-1.91221	1.1037	-1.80071	9.6104	-1.80071	126.667		3.06191	5.5678	2.98711	0.3424	2.98711	1.7347	3.06191	1.2124
-0.16087	52.4089	-0.28307	1.1022	-0.16087	9.109	-0.16087		-1.68911	214.503	-1.80071	1.2854	-1.68911	14.3931	-1.68911	163.38		3.13671	5.9107	3.06191	0.3372	3.06191	1.8014	3.13671	1.4238
-0.03867	31.9137	-0.16087	1.9433	-0.03867	6.0821	-0.03867		-1.57761	199.994	-1.68911	2.623	-1.57761	13.9651	-1.57761	158.591		3.21141	4.5644	3.13671	0.409	3.13671	2.0309	3.21141	0.9846
0.08343	14.7114	-0.03867	1.4196	0.08343	3.0092	0.08343		-1.46601	161.629	-1.57761	2.8565	-1.46601	11.9014	-1.46601	133.461		3.28621	4.7773	3.21141	0.3455	3.21141	1.6804	3.28621	0.9059
0.20563	17.3941	0.08343	0.7096	0.20563	3.7353	0.20563		-1.35451	139.173	-1.46601	1.7633	-1.35451	11.6527	-1.35451	108.876		3.36101	2.1339	3.28621	0.4249	3.28621	1.7943	3.36101	0.3906
0.32783	11.2157	0.20563	0.8849	0.32783	2.7441	0.32783		-1.24291	292.541	-1.35451	1.7798	-1.24291	30.3744	-1.24291	203.799		3.43581	2.3519	3.36101	0.1982	3.36101	0.8811	3.43581	0.4184
0.45003	14.3871	0.32783	0.5082	0.45003	3.3612	0.45003		-1.13141	170.493	-1.24291	5.1016	-1.13141	21.848	-1.13141	114.098		3.51051	2.0302	3.43581	0.2189	3.43581	0.967	3.51051	0.3389
0.57223	18.7126	0.45003	0.7439	0.57223	3.934	0.57223		-1.01981	112.491	-1.13141	2.9805	-1.01981	13.5586	-1.01981	71.4202		3.58531	2.2198	3.51051	0.1545	3.51051	0.8364	3.58531	0.3718
0.69443	8.8045	0.57223	1.4443	0.69443	2.1114	0.69443		-0.90831	114.779	-1.01981	2.8015	-0.90831	15.5742	-0.90831	65.9404		3.66011	3.1882	3.58531	0.155	3.58531	0.9079	3.66011	0.5495
0.81663	16.0541	0.69443	0.7825	0.81663	4.0395	0.81663		-0.79671	58.1567	-0.90831	2.6556	-0.79671	9.1464	-0.79671	32.3284		3.73491	4.1878	3.66011	0.1777	3.66011	1.2734	3.73491	0.7225
0.93883	5.559	0.81663	1.1764	0.93883	1.3153	0.93883		-0.6852	44.1526	-0.79671	1.458	-0.6852	6.8661	-0.6852	20.8778		3.80971	4.6621	3.73491	0.2125	3.73491	1.7028	3.80971	0.8227
1.06103	19.7235	0.93883	0.4417	1.06103	5.2362	1.06103		-0.57361	65.9585	-0.6852	1.213	-0.57361	11.1641	-0.57361	27.0595		3.88441	8.691	3.80971	0.2271	3.80971	1.9375	3.88441	1.6645
1.18323	10.1648	1.06103	1.3392	1.18323	2.8369	1.18323		-0.4621	36.78	-0.57361	1.929	-0.4621	8.0185	-0.4621	14.3985		3.95921	4.187	3.88441	0.5322	3.88441	3.0507	3.95921	0.8158
1.30543	7.6642	1.18323	0.8293	1.30543	2.0165	1.30543		-0.35051	52.7079	-0.4621	0.9485	-0.35051	12.6809	-0.35051	18.1923		4.03401	5.6336	3.95921	0.2558	3.95921	1.4213	4.03401	1.0735
1.42763	27.7777	1.30543	0.8342	1.42763	8.5712	1.42763		-0.23891	52.6392	-0.35051	1.3413	-0.23891	14.3215	-0.23891	17.583		4.10881	2.639	4.03401	0.6833	4.03401	1.6574	4.10881	0.5035
1.54983	10.5779	1.42763	2.4802	1.54983	3.3623	1.54983		-0.1274	17.5618	-0.23891	0.9213	-0.1274	4.9479	-0.1274	4.0201		4.18351	2.6369	4.10881	0.3262	4.10881	0.7448	4.18351	0.4984
1.67203	20.7282	1.54983	0.9768	1.67203	7.1028	1.67203		-0.01581	40.978	-0.1274	0.2469	-0.01581	11.525	-0.01581	10.5888		4.25831	2.6349	4.18351	0.3365	4.18351	0.7348	4.25831	0.4932
1.79423	15.1917	1.67203	1.9213	1.79423	5.5712	1.79423		0.09569	29.8557	-0.01581	0.6407	0.09569	8.4852	0.09569	6.8152		4.33311	2.6329	4.25831	0.3454	4.25831	0.7247	4.33311	0.4875
1.91633	17.3659	1.79423	1.1501	1.91633	7.3421	1.91633		0.2073	37.2194	0.09569	0.6005	0.2073	11.0151	0.2073	8.133		4.40791	2.9645	4.33311	0.353	4.33311	0.7152	4.40791	0.5503
2.03853	26.1512	1.91633	0.9809	2.03853	8.7649	2.03853		0.3188	32.2549	0.2073	0.5434	0.3188	9.2989	0.3188	9.6928		4.48271	3.2517	4.40791	0.3949	4.40791	0.7865	4.48271	0.5894
2.16073	9.6579	2.03853	2.7857	2.16073	3.0216	2.16073		0.4304	22.425	0.3188	0.4555	0.4304	5.9316	0.4304	9.1406		4.55741	3.6093	4.48271	0.4174	4.48271	0.8379	4.55741	0.6163
2.28293	3.94	2.16073	1.1824	2.28293	1.2601	2.28293		0.5419	26.6901	0.4304	0.2872	0.5419	7.7929	0.5419	7.203		4.63221	4.6311	4.55741	0.476	4.55741	0.8501	4.63221	0.7048
2.40513	5.5063	2.28293	0.4509	2.40513	1.7354	2.40513		0.6535	25.717	0.5419	0.3934	0.6535	6.6758	0.6535	9.9293		4.70701	5.4771	4.63221	0.5969	4.63221	0.9187	4.70701	0.7575
2.52733	71.9392	2.40513	0.5849	2.52733	22.3112	2.52733		0.76499	38.8698	0.6535	0.3417	0.76499	10.2952	0.76499	13.0204		4.78181	5.7242	4.70701	0.6622	4.70701	0.9319	4.78181	1.0652
2.64953	4.5847	2.52733	7.7046	2.64953	1.6246	2.64953		0.8766	36.0991	0.76499	0.8201	0.8766	9.3837	0.8766	15.7901		4.85651	5.4588	4.78181	0.8601	4.78181	1.3194	4.85651	1.0373
2.77173	14.0391	2.64953	0.5429	2.77173	4.8083	2.77173		0.98809	128.787	0.8766	0.5092	0.98809	32.9503	0.98809	23.2192		4.93131	8.233	4.85651	0.8054	4.85651	1.2568	4.93131	1.4085
2.89393	8.7318	2.77173	1.5869	2.89393	2.6758	2.89393		1.09969	4.4756	0.98809	1.1773	1.09969	1.1946	1.09969	1.0329		5.00611	8.0509	4.93131	1.2258	4.93131	1.545	5.00611	1.1871
3.01613	18.7028	2.89393	1.2468	3.01613	6.5088	3.01613		1.21119	0	1.09969	0.0333	1.21119	0	1.21119	0		5.08091	6.9134	5.00611	1.0023	5.00611	1.7007	5.08091	0.9484
3.13833	2.8061	3.01613	1.7194	3.13833	1.1671	3.13833		1.32279	0	1.21119	0	1.32279	0	1.32279	0		5.15571	8.3988	5.08091	0.6084	5.08091	1.3965	5.15571	1.2029
3.26053	5.1549	3.13833	0.1614	3.26053	2.0071	3.26053		1.43429	0	1.32279	0	1.43429	0	1.43429	0		5.23041	7.7344	5.15571	0.8838	5.15571	1.6578	5.23041	1.4033
3.38273	6.0389	3.26053	0.4205	3.38273	2.2308	3.38273		1.54589	1.153	1.43429	0	1.54589	0.107	1.54589	0.0316		5.30521	5.2863	5.23041	0.9752	5.23041	2.0234	5.30521	0.8118
3.50493	5.8307	3.38273	0.5633	3.50493	1.7199	3.50493		1.65739	4.463	1.54589	0.4404	1.65739	0.4678	1.65739	0.1293		5.38001	8.2911	5.30521	0.5189	5.30521	1.4497	5.38001	1.2467
3.62713	12.4367	3.50493	0.739	3.62713	3.9017	3.62713		1.76899	3.1197	1.65739	1.673	1.76899	0.3458	1.76899	0.0924		5.45481	9.9594	5.38001	1.032	5.38001	2.0539	5.45481	1.5277
3.74933	8.5279	3.62713	1.5405	3.74933	2.506	3.74933		1.88059	0	1.76899	1.1535	1.88059	0	1.88059	0		5.52951	4.9312	5.45481	1.225	5.45481	2.515	5.52951	0.75
3.87143	6.8563	3.74933	0.9023	3.87143	1.9222	3.87143		1.99209	0	1.88059	0	1.99209	0	1.99209	0		5.60431	10.6213	5.52951	0.593	5.52951	1.0886	5.60431	1.3321
3.99363	11.0627	3.87143	0.7938	3.99363	3.5932	3.99363		2.10369	5.5093	1.99209	0	2.10369	0.9137	2.10369	0.2547		5.67911	9.9901	5.60431	1.2984	5.60431	1.4607	5.67911	0.9986
4.11583	9.8131	3.99363	1.1883	4.11583	2.8231	4.11583		2.21519	0	2.10369	1.6518	2.21519	0	2.21519	0		5.75391	1.6445	5.67911	0.8535	5.67911	1.4265	5.75391	0.2245
4.23803	8.1693	4.11583	0.9498	4.23803	2.046	4.23803		2.32679	9.756	2.21519	0	2.32679	1.7694	2.32679	0.3725		5.82871	5.3625	5.75391	0.1102	5.75391	0.3913	5.82871	0.6469
4.36023	9.2373	4.23803	0.7649	4.36023	2.153	4.36023		2.43829	3.128	2.32679	2.727	2.43829	0.6068	2.43829	0.1281		5.90341	5.0922	5.82871	0.355	5.82871	1.1109	5.90341	0.5954
4.48243	11.2514	4.36023	0.7948	4.48243	2.4701	4.48243		2.54989	4.9736	2.43829	0.8086	2.54989	1.0016	2.54989	0.2291		5.97821	6.6294	5.90341	0.3237	5.90341	1.0103	5.97821	0.9228
4.60463	12.1563	4.48243	0.831	4.60463	2.7688	4.60463		2.66139	4.4251	2.54989	1.2507	2.66139	0.9267	2.66139	0.2234		6.05301	6.5501	5.97821	0.6722	5.97821	1.3226	6.05301	0.7861
4.72683	13.6013	4.60463	1.2618	4.72683	2.9391	4.72683		2.77299	4.1347	2.66139	1.0898	2.77299	0.9058	2.77299	0.2176		6.12781	6.0696	6.05301	0.5384	6.05301	1.177	6.12781	0.6332
4.84903	16.588	4.72683	1.2327	4.84903	4.0901	4.84903		2.88449	5.3605	2.77299	0.9599	2.88449	1.151	2.88449	0.2465		6.20251	4.8773	6.12781	0.3641	6.12781	1.0352	6.20251	0.5754
4.97123	12.5061	4.84903	1.4111	4.97123	2.4533	4.97123		2.99609	6.5554	2.88449	1.1307	2.99609	1.422	2.99609	0.2896		6.27731	7.5487	6.20251	0.2596	6.20251	1.0625	6.27731	0.9905
5.09343	13.1739	4.97123	0.9385	5.09343	2.5355	5.09343		3.10759	7.298	2.99609	1.3061	3.10759	1.5742	3.10759	0.3025		6.35211	4.2581	6.27731	0.8611	6.27731	1.487	6.35211	0.4625
5.21563	20.8702	5.09343	1.1663	5.21563	3.7077	5.21563		3.21919	3.4115	3.10759	1.3441	3.21919	0.8625	3.21919	0.182		6.42691	2.7506	6.35211	0.4319	6.35211	0.7327	6.42691	0.2317
5.33783	15.3689	5.21563	1.5285	5.33783	2.4942	5.33783		3.33069	3.694	3.21919	0.6454	3.33069	0.9791	3.33069	0.2446		6.50171	4.3473	6.42691	0.155	6.42691	0.3847	6.50171	0.5676
5.46003	13.5327	5.33783	1.0039	5.46003	2.3372	5.46003		3.44229	7.6282	3.33069	0.5708	3.44229	1.7659	3.44229	0.3777		6.57641	5.4984	6.50171	0.3848	6.50171	0.8863	6.57641	0.7373
5.58223	12.6156	5.46003	0.9719	5.58223	2.6876	5.58223		3.55379	7.4524	3.44229	1.2302	3.55379	1.7445	3.55379	0.3814		6.65121	5.708	6.57641	0.473	6.57641	1.1318	6.65121	0.6378
5.70433	16.833	5.58223	0.9475	5.70433	3.1696	5.70433		3.66539	5.8363	3.55379	1.2201	3.66539	1.3423	3.66539	0.2985		6.72601	6.1035	6.65121	0.4226	6.65121	1.06	6.72601	0.6739
5.82653	13.964	5.70433	1.3465	5.82653	2.8887	5.82653		3.77689	5.8073	3.66539	0.9512	3.77689	1.3374	3.77689	0.2814		6.80081	7.5162	6.72601	0.4196	6.72601	1.0917	6.80081	0.9207
5.94873	21.4455	5.82653	1.2866	5.94873	4.7243	5.94873		3.88849	8.772	3.77689	0.9524	3.88849	1.9883	3.88849	0.3927		6.87551	5.8068	6.80081	0.4678	6.80081	1.6917	6.87551	0.7328
6.07093	17.0542	5.94873	1.6834	6.07093	3.085	6.07093		4.00009	9.0942	3.88849	1.3283	4.00009	2.0799	4.00009	0.3656		6.95031	5.5185	6.87551	0.433	6.87551	1.0932	6.95031	0.7498
6.19313	13.6065	6.07093	1.8475	6.19313	2.2864	6.19313		4.11159	7.8791	4.00009	1.525	4.11159	1.8164	4.11159	0.3207		7.02511	5.3453	6.95031	0.4522	6.95031	1.0431	7.02511	0.7872
6.31533	23.1146	6.19313	1.4756	6.31533	2.3853	6.31533		4.22319	12.5609	4.11159	1.3558	4.22319	2.8786	4.22319	0.5509		7.09991	5.5269	7.02511	0.4941	7.02511	0.9903	7.09991	0.8891
6.43753	21.331	6.31533	1.7212	6.43753	3.514	6.43753		4.33469	8.3535	4.22319	1.9172	4.33469	2.0077	4.33469	0.3187		7.17471	5.1941	7.09991	0.5653	7.09991	0.9889	7.17471	0.9365
6.55973	19.8196	6.43753	2.362	6.55973	2.79	6.55973		4.44629	19.2125	4.33469	1.4009	4.44629	4.6576	4.44629	0.6609		7.24941	5.0666	7.17471	0.6286	7.17471	0.9347	7.24941	0.9471
6.68193	20.7484	6.55973	2.2332	6.68193	3.1174	6.68193		4.55779	6.5176	4.44629	3.2842	4.55779	1.4823	4.55779	0.268		7.32421	7.0283	7.24941	0.6723	7.24941	0.827	7.32421	1.2695
6.80413	30.1878	6.68193	2.0864	6.80413	4.7968	6.80413		4.66939	7.9034	4.55779	0.9764	4.66939	1.8534	4.66939	0.2747		7.39901	6.4714	7.32421	0.9598	7.32421	1.0173	7.39901	1.1271
6.92633	20.999	6.80413	2.8277	6.92633	2.4943	6.92633		4.78089	14.5878	4.66939	1.3136	4.78089	3.6674	4.78089	0.3197		7.47381	9.8666	7.39901	0.8789	7.39901	0.8473	7.47381	1.6915
7.04853	31.6755	6.92633	1.8692	7.04853	5.0724	7.04853		4.89249	60.8056	4.78089	2.9502	4.89249	13.2118	4.89249	2.7373		7.54851	5.5441	7.47381	1.1586	7.47381	1.3896	7.54851	0.8591
7.17073	18.2528	7.04853	3.5348	7.17073	2.7423	7.17073		5.00399	18.2246	4.89249	7.753	5.00399	4.3288	5.00399	0.7515		7.62331	4.969	7.54851	0.6975	7.54851	0.6807	7.62331	0.7818
[truncated: 59 more rows]

## Sheet: Figure 4e
	NiO_Ni_Pt		NiO_Pt		Ni_Pt
[truncated: 301 more rows]

[truncated: 37 more sheets: Figure 4f, Figure 4g, Figure 4h, Figure 4i, Figure 5a, Figure 5b, Figure 5c, Figure 5d, Figure 5e, Figure 5f, Figure 5g, Figure 5h, Figure S2, Figure S6, Figure S7, Figure S8, Figure S11, Figure S14, Figure S22, Figure S25 …]
